# Supplementary material for: Comparative Lipidomic Profiling of Camel and Cow Milk from a Shared Semi-Desert Pasture: Implications for Camel Adaptation to Arid Environments
Source: Molecules. 2026 Mar 12;31(6):952. doi: 10.3390/molecules31060952 (PMC13029572; doi:10.3390/molecules31060952)
Supplement: Supplementary file 1 [file molecules-31-00952-s001.zip]

Archive with 5 entries (5 files):
- molecules-4160196-Supplementary Materials.pdf
- Table S1  Camel group.xlsx
- Table S2 Cow group.xlsx
- Table S3  Metabolic pathways.xlsx
- Table S4 Total lipids contents.xlsx
