# Supplementary material for: Comparative Lipidomic Profiling of Camel and Cow Milk from a Shared Semi-Desert Pasture: Implications for Camel Adaptation to Arid Environments
Source: Molecules. 2026 Mar 12;31(6):952. doi: 10.3390/molecules31060952 (PMC13029572; doi:10.3390/molecules31060952)
Supplement: Supplementary file 1 [file molecules-31-00952-s001.zip › Table S1 Camel group.xlsx]

## Sheet: Sheet1
Table S 1 Lipid compounds with higher proportions in Ca group emulsions in positive and negative ion modes
NO.	Class	Compounds	Average relative abundance of camel milk	Average relative abundance of cow milk	Pattern	Pvalue	VIP	FC
1	PI	PI(18:0/22:3)	6.58261	0.125457	neg	4.68409e-06	1.97968	52.4691
2	PI	PI(18:0/20:3)	20.3581	1.76542	neg	4.44378e-06	1.65314	11.5316
3	PE	PE(18:0/22:3)	0.256159	0.00560922	neg	2.0649e-06	3.16004	45.6674
4	PE	PE(18:1/22:3)	0.123822	0.00507799	neg	9.15994e-06	2.08656	24.3841
5	PE	PE(17:1CHO/20:4)	0.0764853	0.00551357	neg	6.33084e-06	1.92019	13.8722
6	PE	PE(18:2/22:3)	0.0111448	0.000995346	neg	0.00304994	1.92948	11.1969
7	PE	PE(16:1/20:4)	0.152179	0.0137	neg	1.44569e-06	2.03386	11.108
8	PE	PE(18:2/22:2)	0.0359231	0.00347459	neg	0.00254925	2.34631	10.3388
9	PC	PC(29:1)	0.0190685	0.000695139	pos	1.68158e-06	2.00185	27.4311
10	PC	PC(16:1/18:3)	2.11917	0.092865	neg	4.11756e-05	2.61655	22.8199
11	PC	PC(14:1/20:3)	13.8312	0.77813	neg	6.24849e-07	2.02145	17.7749
12	PC	PC(34:4)	0.0351875	0.00248429	pos	8.14493e-06	1.43576	14.164
13	PC	PC(14:1/18:3)	44.6542	4.09368	neg	4.38663e-08	2.03878	10.9081
14	PC	PC(18:3/16:1)	0.00209814	0.00019728	pos	0.00291643	1.712	10.6354
15	PA	PA(16:0/18:0)	0.0830979	0.00826063	neg	7.94062e-05	2.03082	10.0595
16	MePC	MePC(40:4)	0.00932546	0.000856505	pos	0.000285426	2.02102	10.8878
17	LPE	LPE(20:3)	0.0770675	0.00530037	pos	0.00858885	1.46064	14.54
18	LPA	LPA(16:0)	0.028289	0.00173666	neg	0.000478182	1.82851	16.2893
