# Supplementary material for: Comparative Lipidomic Profiling of Camel and Cow Milk from a Shared Semi-Desert Pasture: Implications for Camel Adaptation to Arid Environments
Source: Molecules. 2026 Mar 12;31(6):952. doi: 10.3390/molecules31060952 (PMC13029572; doi:10.3390/molecules31060952)
Supplement: Supplementary file 1 [file molecules-31-00952-s001.zip › Table S2 Cow group.xlsx]

## Sheet: Sheet1
Table S 2 Lipid modes compounds with higher proportions in Co group emulsions in positive and negative ion
NO.	Class	Compounds	Average relative abundance of camel milk	Average relative abundance of cow milk	Pattern	Pvalue	VIP	FC
1	TG	TG(4:0/14:0/18:0CHO)	0.00232037	12.4927	pos	2.62893e-05	1.65273	5383.92
2	TG	TG(4:0/10:0/12:0)	0.0394587	198.875	pos	5.38511e-06	1.49831	5040.08
3	TG	TG(4:0/10:0/12:1)	0.0107427	52.863	pos	1.41678e-05	1.54283	4920.81
4	TG	TG(4:0/4:0/18:1)	0.0150709	58.2889	pos	2.16034e-05	1.55574	3867.65
5	TG	TG(20:2CHO/4:0/10:0)	0.000756353	2.48178	pos	4.60461e-06	1.57273	3281.25
6	TG	TG(4:0/10:0/14:0)	0.0935761	280.377	pos	1.9268e-05	1.49391	2996.24
7	TG	TG(6:0/8:0/12:0)	0.0453584	131.509	pos	1.84826e-05	1.40234	2899.33
8	TG	TG(4:0/10:0/15:0)	0.008137	21.2777	pos	9.85809e-06	1.533	2614.94
9	TG	TG(4:0/6:0/18:1)	0.0534748	125.579	pos	2.22593e-05	1.51699	2348.37
10	TG	TG(8:0/10:0/15:0)	0.00795573	15.1705	pos	6.59503e-07	1.41233	1906.86
11	TG	TG(4:0/8:0/14:0)	0.120446	225.447	pos	1.56365e-05	1.41535	1871.76
12	TG	TG(4:0/8:0/17:0)	0.00414212	7.22141	pos	8.50709e-05	1.85347	1743.41
13	TG	TG(7:2CHO/14:0/14:0)	0.00970145	16.2779	pos	0.000181993	1.61466	1677.89
14	TG	TG(16:2CHO/18:1)	0.00462427	7.71729	pos	2.0147e-05	1.28562	1668.87
15	TG	TG(4:0/4:0/18:2)	0.00462407	7.30622	pos	2.91297e-05	1.57355	1580.04
16	TG	TG(8:0/10:0/11:0)	0.00527598	7.82457	pos	4.5666e-05	1.36106	1483.06
17	TG	TG(22:2CHO/4:0/10:0)	0.0143088	19.9419	pos	0.000107372	1.49934	1393.68
18	TG	TG(14:2CHO/6:0/10:0)	0.00400085	5.40406	pos	3.36351e-05	1.2762	1350.73
19	TG	TG(7:2CHO/6:0/16:0)	0.00407224	5.31196	pos	4.70161e-05	1.30558	1304.43
20	TG	TG(6:0/10:0/15:0)	0.0164975	20.1505	pos	5.33035e-06	1.49522	1221.43
21	TG	TG(4:0/10:0/18:1)	0.088057	107.474	pos	5.78159e-06	1.50554	1220.5
22	TG	TG(2:0/16:0CHO/18:1)	0.0050088	6.04936	pos	2.13388e-05	1.50953	1207.75
23	TG	TG(4:0/4:0/16:0)	0.0651734	78.6516	pos	4.97887e-05	1.50747	1206.81
24	TG	TG(4:0/6:0/16:0)	0.128812	146.485	pos	3.74733e-05	1.43977	1137.2
25	TG	TG(4:0/8:0/18:2)	0.0252064	26.0338	pos	4.67503e-05	1.42391	1032.83
26	TG	TG(4:0/6:0/18:2)	0.0213186	20.7044	pos	5.07417e-05	1.37434	971.19
27	TG	TG(6:0/10:0/16:1)	0.013584	13.1166	pos	7.81949e-06	1.36818	965.589
28	TG	TG(4:0/6:0/14:0)	0.0810474	75.355	pos	4.62769e-05	1.40031	929.765
29	TG	TG(4:0/8:0/12:0)	0.0947485	87.2195	pos	3.13037e-05	1.43346	920.538
30	TG	TG(4:0/6:0/18:3)	0.00938511	8.4258	pos	4.92662e-05	1.47774	897.783
31	TG	TG(12:2CHO/12:0/16:0)	0.0254682	22.6105	pos	4.54473e-05	1.47777	887.793
32	TG	TG(7:2CHO/8:0/14:0)	0.00402737	3.40081	pos	0.000746357	1.37352	844.423
33	TG	TG(4:0/6:0/14:1)	0.00680366	5.30159	pos	5.50021e-05	1.43226	779.226
34	TG	TG(16:3CHO/8:0/10:0)	0.00109941	0.825507	pos	7.8433e-05	1.63407	750.864
35	TG	TG(18:2CHO/4:0/18:0)	0.0290886	21.667	pos	7.0349e-05	1.49003	744.86
36	TG	TG(4:0/18:0CHO/18:1)	0.0083366	6.05885	pos	0.00010606	1.71028	726.777
37	TG	TG(4:1CHO/12:0/16:1)	0.0130603	9.41726	pos	4.80055e-05	1.33022	721.062
38	TG	TG(8:0/10:0CHO/14:0)	0.00963416	6.77957	pos	3.65801e-05	1.52117	703.701
39	TG	TG(6:0/10:0/18:2)	0.0664311	38.7011	pos	7.6442e-06	1.40492	582.575
40	TG	TG(4:0/10:0/18:2)	0.0480649	27.8292	pos	3.93565e-05	1.42446	578.993
41	TG	TG(4:0/8:0/16:1)	0.0382263	21.7101	pos	7.87212e-05	1.42669	567.937
42	TG	TG(22:2CHO/18:0)	0.0218718	12.2341	pos	1.15077e-05	1.34734	559.352
43	TG	TG(10:0/10:0CHO/12:0)	0.00160597	0.872962	pos	9.50666e-05	1.55476	543.573
44	TG	TG(8:0/10:0/10:0)	0.0235493	12.4359	pos	6.7801e-05	1.29921	528.08
45	TG	TG(16:2CHO/4:0/18:1)	0.0173395	8.86634	pos	7.4185e-05	1.61017	511.339
46	TG	TG(4:0/5:0/18:1)	0.00311223	1.56084	pos	0.00012433	1.47202	501.517
47	TG	TG(10:2CHO/10:0/14:0)	0.00669481	3.28256	pos	0.000142485	1.3159	490.315
48	TG	TG(18:2CHO/8:0/10:0)	0.0187086	8.32642	pos	0.000192545	1.35321	445.058
49	TG	TG(2:0/4:0/18:1)	0.0185795	8.11985	pos	0.000106657	1.34873	437.033
50	TG	TG(18:3CHO/4:0/10:0)	0.00549306	2.35233	pos	0.000102244	1.54641	428.236
51	TG	TG(2:0/14:0/18:2)	0.0426524	18.0708	pos	0.000370167	1.62916	423.676
52	TG	TG(18:2/4:0/4:0)	0.00430858	1.75565	pos	5.05762e-05	1.47636	407.478
53	TG	TG(20:2CHO/16:0)	0.133331	54.1623	pos	9.13111e-05	1.40891	406.223
54	TG	TG(7:2CHO/15:0/18:1)	0.104853	42.3909	pos	7.449e-05	1.3983	404.29
55	TG	TG(9:2CHO/10:0/10:0)	0.00289486	1.14356	pos	5.33576e-05	1.55368	395.031
56	TG	TG(3:0/10:0CHO/17:2)	0.00622653	2.45397	pos	0.00161852	1.45066	394.114
57	TG	TG(18:2CHO/6:0/12:0)	0.027381	10.6722	pos	0.000208548	1.43084	389.765
58	TG	TG(3:0/16:1/18:3)	0.0165076	6.29695	pos	1.57916e-05	1.61465	381.459
59	TG	TG(7:2CHO/10:0/17:1)	0.0101596	3.85171	pos	0.00201906	1.52906	379.12
60	TG	TG(4:0/4:0/17:1)	0.0031216	1.16807	pos	0.000105632	1.23293	374.19
61	TG	TG(30:3CHO/4:0)	0.00579944	2.14644	pos	0.000128641	1.42893	370.112
62	TG	TG(4:0/6:0/15:1)	0.00363782	1.31248	pos	9.09808e-05	1.33796	360.788
63	TG	TG(4:1CHO/18:1/18:1)	0.128066	46.1952	pos	8.36849e-05	1.27929	360.714
64	TG	TG(4:0CHO/14:0/16:0)	0.011203	3.88075	pos	0.000110694	1.61336	346.403
65	TG	TG(3:0/8:0CHO/17:2)	0.00887188	3.07217	pos	8.27271e-05	1.35017	346.282
66	TG	TG(10:0/12:0/18:1CHO)	0.0156079	5.37492	pos	6.85177e-05	1.58503	344.372
67	TG	TG(7:2CHO/10:0/11:0)	0.00797617	2.73974	pos	9.9703e-05	1.3259	343.491
68	TG	TG(7:2CHO/12:0/14:0)	0.00752448	2.57619	pos	0.000230993	1.24031	342.375
69	TG	TG(20:4CHO/4:0/10:0)	0.00447903	1.50359	pos	7.06777e-05	1.54917	335.695
70	TG	TG(26:8/16:1)	0.0112663	3.7212	pos	0.000111442	1.60237	330.295
71	TG	TG(4:0/8:0/15:0)	0.063213	20.5352	pos	0.000151856	1.36092	324.857
72	TG	TG(6:0/10:0/11:0)	0.0293033	9.35995	pos	0.00017679	1.29838	319.416
73	TG	TG(24:3/2:0/3:0)	0.0163872	5.14985	pos	0.000148483	1.33014	314.261
74	TG	TG(16:0CHO/18:1)	0.00364382	1.14413	pos	0.000175748	1.29558	313.993
75	TG	TG(10:0CHO/6:0/20:4)	0.00586247	1.8151	pos	3.13676e-05	1.40736	309.613
76	TG	TG(3:0/10:0CHO/15:2)	0.00485682	1.43885	pos	6.65584e-05	1.20071	296.253
77	TG	TG(4:0/14:1/18:2)	0.0143637	4.20664	pos	4.32238e-05	1.15872	292.866
78	TG	TG(6:0/8:0/14:1)	0.0132362	3.76249	pos	0.000113149	1.23706	284.258
79	TG	TG(4:0/14:0/17:1)	0.0572068	16.0606	pos	7.25388e-06	1.41923	280.747
80	TG	TG(16:0/18:1)	0.0711747	19.8619	pos	9.14135e-05	1.35042	279.059
81	TG	TG(4:0/4:0/18:0)	0.117635	32.4101	pos	0.000123518	1.36584	275.515
82	TG	TG(16:2/6:0/8:0CHO)	0.00417274	1.13353	pos	0.00033729	1.36667	271.651
83	TG	TG(20:1/18:0)	0.0521939	13.8843	pos	1.12806e-05	1.57858	266.015
84	TG	TG(3:0/8:0/18:3)	0.0357393	9.4147	pos	0.000124061	1.30073	263.427
85	TG	TG(9:2CHO/11:0/11:0)	0.00534387	1.39735	pos	0.000113423	1.30281	261.486
86	TG	TG(20:2/8:0)	0.00606298	1.56041	pos	0.00105828	1.16624	257.367
87	TG	TG(2:0/12:0/18:1)	0.0976257	24.7545	pos	4.45416e-05	1.36642	253.566
88	TG	TG(11:3CHO/4:0/16:0)	0.00497881	1.23385	pos	0.000675837	1.34275	247.821
89	TG	TG(20:4CHO/4:0/12:0)	0.00712155	1.7601	pos	0.000120489	1.46999	247.151
90	TG	TG(2:0/14:0/20:1CHO)	0.0235805	5.77548	pos	7.30862e-05	1.59744	244.926
91	TG	TG(2:0/10:0/14:0)	0.0574321	13.7671	pos	0.000150376	1.31023	239.71
92	TG	TG(10:2CHO/8:0/10:0)	0.00707317	1.65089	pos	9.38327e-05	1.266	233.401
93	TG	TG(17:2CHO/6:0/10:0)	0.0263295	5.92104	pos	0.000129266	1.36428	224.883
94	TG	TG(7:2CHO/10:0/10:0)	0.0105022	2.35643	pos	0.000199241	1.36322	224.376
95	TG	TG(26:5/4:0/4:0)	0.051488	11.3692	pos	0.000124016	1.58409	220.812
96	TG	TG(4:0/12:0/16:0)	0.309219	67.7454	pos	5.25285e-05	1.34734	219.086
97	TG	TG(46:11)	0.00817828	1.75533	pos	7.77406e-05	1.41027	214.633
98	TG	TG(8:0/8:0CHO/16:0)	0.0115379	2.4669	pos	0.000410587	1.33805	213.807
99	TG	TG(4:0/4:0/16:1)	0.0213464	4.52797	pos	0.000260697	1.15846	212.119
100	TG	TG(14:2CHO/8:0/14:0)	0.116376	24.1437	pos	0.000125976	1.24739	207.462
101	TG	TG(6:0/8:0/18:2)	0.0507097	10.5067	pos	0.000441288	1.24157	207.193
102	TG	TG(10:0/12:0/16:0CHO)	0.027435	5.65745	pos	0.000254012	1.41648	206.213
103	TG	TG(11:0/4:0/20:4)	0.0384497	7.90459	pos	3.4068e-05	1.48455	205.583
104	TG	TG(35:1/4:0)	0.0131337	2.61693	pos	2.66592e-07	1.6428	199.253
105	TG	TG(7:2CHO/12:0/16:0)	0.117901	23.1248	pos	0.000131633	1.27363	196.137
106	TG	TG(19:2CHO/18:1)	0.0100041	1.96147	pos	0.00143058	1.52308	196.067
107	TG	TG(19:2/4:0/15:1CHO)	0.0693057	13.1649	pos	0.000624615	1.48495	189.954
108	TG	TG(4:0/6:0/15:0)	0.072439	13.6211	pos	0.000253363	1.33456	188.036
109	TG	TG(10:2CHO/10:0/18:1)	0.0126204	2.33871	pos	7.48027e-05	1.38836	185.313
110	TG	TG(4:0/12:0/18:1CHO)	0.0117358	2.16662	pos	0.00019566	1.41119	184.616
111	TG	TG(8:0/10:0/12:0CHO)	0.0121832	2.23612	pos	0.000328775	1.49729	183.541
112	TG	TG(26:0)	0.0646189	11.4815	pos	0.000189146	1.30008	177.68
113	TG	TG(4:0/16:0/18:0CHO)	0.04068	7.10581	pos	6.76059e-05	1.44216	174.676
114	TG	TG(4:0/5:0/18:2)	0.00164818	0.284764	pos	0.000130617	1.33757	172.774
115	TG	TG(10:2CHO/12:0/12:0)	0.0304411	5.14015	pos	7.39811e-05	1.37941	168.856
116	TG	TG(4:0/8:0/18:1CHO)	0.00246441	0.414578	pos	0.000378419	1.36782	168.226
117	TG	TG(14:2/4:0/12:0CHO)	0.00545277	0.914826	pos	0.000240975	1.23965	167.773
118	TG	TG(2:0/18:1/18:3)	0.00621622	1.04053	pos	5.42399e-05	1.23753	167.39
119	TG	TG(13:0CHO/4:0/17:2)	0.0341511	5.68453	pos	0.000429164	1.39696	166.453
120	TG	TG(9:0CHO/4:0/17:2)	0.00572368	0.933195	pos	0.000240154	1.22539	163.041
121	TG	TG(10:0CHO/12:0/12:0)	0.0176896	2.82276	pos	0.00276234	1.36588	159.572
122	TG	TG(6:0/8:0/18:1CHO)	0.00242209	0.385097	pos	0.000108945	1.3614	158.994
123	TG	TG(18:0CHO/4:0/16:1)	0.0233619	3.67202	pos	0.000233195	1.42233	157.18
124	TG	TG(20:2CHO/18:1)	0.181738	28.5386	pos	0.000216094	1.39086	157.032
125	TG	TG(22:1/18:0)	0.0430933	6.54346	pos	0.00300149	1.5066	151.844
126	TG	TG(18:2/4:0/16:3)	0.123567	18.7568	pos	2.65316e-05	1.33094	151.795
127	TG	TG(3:0/4:0/18:1)	0.00432866	0.653455	pos	0.000212513	1.19918	150.96
128	TG	TG(3:0/14:0/15:1)	0.00635332	0.95034	pos	3.28167e-05	1.18288	149.582
129	TG	TG(9:0/21:1CHO)	0.00336544	0.502139	pos	0.000293768	1.50293	149.205
130	TG	TG(6:0/6:0/10:0)	0.154257	22.9932	pos	0.000262433	1.28301	149.058
131	TG	TG(20:1CHO/8:0/10:0)	0.0187951	2.77704	pos	0.000552871	1.49215	147.753
132	TG	TG(11:2CHO/18:1)	0.00566753	0.821848	pos	0.000347566	1.44367	145.01
133	TG	TG(12:2CHO/6:0/12:0)	0.0156188	2.25548	pos	0.000468688	1.20618	144.408
134	TG	TG(4:0/9:0/12:1)	0.00455243	0.644713	pos	0.000267723	1.11102	141.62
135	TG	TG(22:1CHO/4:0/10:0)	0.0268958	3.78364	pos	0.000252733	1.46629	140.678
136	TG	TG(7:1CHO/12:0/17:3)	0.00988603	1.38379	pos	0.000220189	1.46346	139.974
137	TG	TG(2:0/15:0/20:0CHO)	0.0581178	8.06762	pos	0.000203575	1.5017	138.815
138	TG	TG(4:0/6:0/17:0)	0.0588543	8.06129	pos	0.000218733	1.2646	136.97
139	TG	TG(18:2CHO/4:0/10:0)	0.0143444	1.96308	pos	0.000376632	1.36254	136.853
140	TG	TG(9:0/19:0CHO)	0.00698415	0.950203	pos	0.000456373	1.40155	136.051
141	TG	TG(7:2CHO/6:0/14:0)	0.00929681	1.25883	pos	0.000281022	1.16682	135.405
142	TG	TG(14:2/2:0/18:1)	0.357072	47.2887	pos	0.000102852	1.30916	132.434
143	TG	TG(4:1CHO/16:1/18:1)	0.196811	25.5994	pos	0.00035645	1.42228	130.071
144	TG	TG(12:0CHO/4:0/20:4)	0.0099419	1.27088	pos	0.000228678	1.40581	127.831
145	TG	TG(14:1/18:1)	0.049427	6.14839	pos	0.00083456	1.33867	124.393
146	TG	TG(14:2/6:0/10:0CHO)	0.0127329	1.5639	pos	0.00107435	1.2017	122.824
147	TG	TG(2:0/12:0/20:0CHO)	0.0569919	6.90601	pos	0.000324196	1.32309	121.175
148	TG	TG(7:0/4:0/18:2)	0.00576003	0.692857	pos	0.000860964	1.28586	120.287
149	TG	TG(15:0/21:3CHO)	0.00232655	0.277598	pos	5.8173e-05	1.19996	119.318
150	TG	TG(6:0/27:7)	0.037378	4.45502	pos	0.00040803	1.39537	119.188
151	TG	TG(9:0/4:0/17:2)	0.00680252	0.809893	pos	0.000222815	1.54811	119.058
152	TG	TG(10:2CHO/12:0/16:0)	0.455407	54.1281	pos	0.000245169	1.34378	118.857
153	TG	TG(7:2CHO/14:0/16:0)	0.45986	54.1347	pos	0.000249986	1.34563	117.72
154	TG	TG(10:0/10:0/16:1CHO)	0.0124041	1.45987	pos	0.000293833	1.60443	117.693
155	TG	TG(17:2CHO/4:0/8:0)	0.00504531	0.591007	pos	0.000396048	1.13942	117.14
156	TG	TG(14:0CHO/8:0/10:0)	0.0142455	1.64414	pos	0.000449925	1.40035	115.415
157	TG	TG(4:0/6:0/17:1)	0.0218548	2.49408	pos	0.000374308	1.40027	114.12
158	TG	TG(18:3CHO/4:0/8:0)	0.00406215	0.459849	pos	0.00118851	1.44911	113.203
159	TG	TG(7:2CHO/15:0/16:0)	0.420441	47.3776	pos	0.000266623	1.33136	112.685
160	TG	TG(7:2CHO/10:0/12:0)	0.0201898	2.26782	pos	0.000564422	1.18422	112.325
161	TG	TG(14:0CHO/4:0/18:1)	0.0203433	2.28403	pos	0.000274934	1.37193	112.274
162	TG	TG(4:0/4:0/17:0)	0.0478323	5.3275	pos	0.000399893	1.25972	111.379
163	TG	TG(18:1CHO/8:0/10:0)	0.0128003	1.41368	pos	0.000305571	1.3991	110.441
164	TG	TG(4:0/4:0/14:0)	0.0968317	10.6073	pos	0.000298765	1.33841	109.543
165	TG	TG(28:4CHO/4:0)	0.00298023	0.323856	pos	0.0021694	1.33297	108.668
166	TG	TG(8:0/10:0/18:1CHO)	0.0123818	1.34431	pos	0.000167293	1.53274	108.571
167	TG	TG(19:4/4:0/6:0)	0.0219778	2.37174	pos	0.000116809	1.3318	107.915
168	TG	TG(14:1CHO/8:0/8:0)	0.00401934	0.433051	pos	0.000236877	1.29335	107.742
169	TG	TG(15:2CHO/8:0/8:0)	0.00912703	0.963337	pos	0.000364323	1.22075	105.548
170	TG	TG(16:2CHO/4:0/8:0)	0.00649594	0.679361	pos	0.000446848	1.32973	104.583
171	TG	TG(4:0/8:0/18:3)	0.0577767	6.01088	pos	0.0003117	1.1861	104.036
172	TG	TG(3:0/16:1/19:3)	0.0202677	2.07285	pos	0.000389853	1.4192	102.274
173	TG	TG(17:2/4:0/15:1CHO)	0.0372757	3.79347	pos	0.000371991	1.28686	101.768
174	TG	TG(4:0/8:0/15:0CHO)	0.00554042	0.562568	pos	0.000368503	1.21811	101.539
175	TG	TG(2:0/16:0/20:1CHO)	0.0810712	8.08951	pos	0.000294815	1.33854	99.7828
176	TG	TG(4:0/10:0/18:0CHO)	0.0158705	1.57777	pos	0.000328045	1.45216	99.4149
177	TG	TG(12:2CHO/8:0/10:0)	0.0047956	0.470006	pos	0.000243848	1.09209	98.0078
178	TG	TG(20:4CHO/6:0/6:0)	0.0039654	0.384014	pos	0.000621604	1.23106	96.8412
179	TG	TG(32:1/6:0)	0.0247901	2.3959	pos	0.000135625	1.33194	96.6475
180	TG	TG(10:0/12:0CHO/16:0)	0.160065	15.3495	pos	0.000309707	1.33003	95.8952
181	TG	TG(8:0CHO/10:0/12:0)	0.0349645	3.30686	pos	0.000590907	1.29699	94.5778
182	TG	TG(12:3CHO/6:0/14:0)	0.0342495	3.2063	pos	0.000430079	1.37675	93.616
183	TG	TG(11:0/10:0)	0.0543162	5.0171	pos	0.000759624	1.41892	92.3682
184	TG	TG(16:2CHO/4:0/10:0)	0.0114093	1.05277	pos	0.000293659	1.37765	92.273
185	TG	TG(9:0CHO/4:0/17:3)	0.0113539	1.00645	pos	0.000538735	1.39359	88.643
186	TG	TG(6:0/9:0/12:1)	0.0222227	1.96872	pos	0.000375217	1.40815	88.5904
187	TG	TG(11:0/8:0/10:0)	0.0354317	3.09013	pos	0.000414495	1.27753	87.2139
188	TG	TG(4:0/18:0CHO/14:1)	0.0113132	0.985951	pos	0.00048182	1.34798	87.1502
189	TG	TG(36:4CHO)	0.00554519	0.47953	pos	0.000447667	1.39382	86.4769
190	TG	TG(2:0/12:0/22:2CHO)	0.00785933	0.677484	pos	0.000205489	1.12884	86.2013
191	TG	TG(7:2CHO/16:0/17:0)	0.397675	33.6377	pos	0.000364744	1.3083	84.5858
192	TG	TG(22:5/16:1)	0.0360684	3.04913	pos	0.000886593	1.25132	84.5373
193	TG	TG(10:2CHO/14:0/16:0)	0.376992	31.8121	pos	0.000384528	1.33291	84.384
194	TG	TG(4:0/10:0/13:0)	0.0662357	5.58568	pos	0.000556149	1.18409	84.3303
195	TG	TG(20:4/6:0)	0.00328986	0.276911	pos	0.00123831	1.28983	84.171
196	TG	TG(20:2CHO/15:0)	0.0279584	2.33216	pos	0.000416832	1.09464	83.4155
197	TG	TG(12:2CHO/8:0/8:0)	0.0111982	0.930662	pos	0.000401145	1.09043	83.1084
198	TG	TG(10:0/14:0/18:1CHO)	0.00858735	0.699049	pos	0.00016154	1.31101	81.4045
199	TG	TG(10:0/12:0)	0.844744	67.6006	pos	0.000598084	1.42414	80.0249
200	TG	TG(4:0/18:0/18:0CHO)	0.0636884	4.95825	pos	0.000242546	1.31092	77.8517
201	TG	TG(7:2CHO/16:0/16:0)	0.380736	28.3242	pos	0.000501901	1.30065	74.3933
202	TG	TG(18:3CHO/8:0/10:0)	0.0414821	3.08497	pos	0.000531914	1.25404	74.3688
203	TG	TG(24:7/4:0)	0.062603	4.64175	pos	0.0014821	1.19218	74.1458
204	TG	TG(8:0CHO/12:0/16:0)	0.0392313	2.9033	pos	0.000412421	1.17922	74.0048
205	TG	TG(7:0/10:0/3:0)	0.0140516	1.00765	pos	0.000982905	1.22893	71.7107
206	TG	TG(10:0/12:0/18:0CHO)	0.0576983	4.0952	pos	0.000215139	1.25131	70.976
207	TG	TG(9:0/4:0/6:0)	0.0577265	4.0933	pos	0.000684131	1.42283	70.9085
208	TG	TG(4:0CHO/16:0/16:0)	0.0326789	2.31145	pos	0.000506882	1.29179	70.732
209	TG	TG(4:0/4:0/14:2)	0.0447856	3.16331	pos	0.000944583	1.30788	70.6323
210	TG	TG(6:0CHO/16:0/16:0)	0.260934	18.4125	pos	0.000414696	1.37088	70.5637
211	TG	TG(15:2/12:0/17:2CHO)	0.0232667	1.6262	pos	7.2381e-05	1.16465	69.8938
212	TG	TG(2:0/12:0/16:0)	0.00312076	0.214626	pos	0.000739074	1.28019	68.7735
213	TG	TG(5:0/4:0/18:0CHO)	0.00851135	0.573997	pos	0.000319687	1.22231	67.439
214	TG	TG(28:3CHO/4:0)	0.0117136	0.787867	pos	0.000513281	1.39638	67.2606
215	TG	TG(2:0/16:0/18:0CHO)	0.209335	14.0293	pos	0.000521864	1.18562	67.0185
216	TG	TG(13:0/19:0CHO)	0.012519	0.830111	pos	0.00127059	1.45014	66.3082
217	TG	TG(14:0/14:0/18:1COOH)	0.0113674	0.747898	pos	0.000566068	1.20472	65.793
218	TG	TG(16:1/10:0)	0.0130438	0.852568	pos	0.000793023	1.13831	65.3621
219	TG	TG(4:0/6:0/20:4)	0.0154644	0.991708	pos	0.000115601	1.5144	64.1282
220	TG	TG(4:0/12:0/16:0CHO)	0.0305319	1.91106	pos	0.00050737	1.41223	62.5923
221	TG	TG(8:0/12:0/12:0CHO)	0.0309017	1.8854	pos	0.000465805	1.36314	61.0129
222	TG	TG(6:0/6:0/18:3CHO)	0.00570576	0.346902	pos	0.000997562	1.30478	60.7985
223	TG	TG(8:0/8:0/18:1CHO)	0.0126892	0.771427	pos	0.000427794	1.33167	60.794
224	TG	TG(8:0/8:0/10:0)	0.0591647	3.54791	pos	0.000726225	1.07697	59.9666
225	TG	TG(14:2CHO/4:0/10:0)	0.00615557	0.362242	pos	0.000893247	1.05472	58.8478
226	TG	TG(11:0/8:0/8:0)	0.0613473	3.59963	pos	0.000864057	1.25755	58.6763
227	TG	TG(8:0/12:0/18:2CHO)	0.0207836	1.21608	pos	0.000477258	1.1651	58.5115
228	TG	TG(7:0/30:5)	0.0112392	0.638162	pos	0.000754409	1.30322	56.7798
229	TG	TG(3:0/8:0CHO/15:2)	0.0234969	1.32914	pos	0.000805284	1.26537	56.5666
230	TG	TG(10:0/14:0/14:0COOH)	0.00562269	0.309285	pos	0.000254808	1.06394	55.0065
231	TG	TG(4:0/8:0/18:0CHO)	0.0134404	0.738946	pos	0.00135925	1.24514	54.9796
232	TG	TG(12:1/4:0/18:0CHO)	0.010476	0.571113	pos	0.000647169	1.38712	54.5165
233	TG	TG(20:0CHO/18:1)	0.0804665	4.34889	pos	0.000503475	1.2497	54.046
234	TG	TG(8:0/16:0)	0.10089	5.38815	pos	0.000870524	1.18254	53.4061
235	TG	TG(4:0/6:0/18:0CHO)	0.0246212	1.28366	pos	0.00149694	1.4569	52.1363
236	TG	TG(10:0/12:0/12:0CHO)	0.110459	5.75408	pos	0.000754685	1.30942	52.0926
237	TG	TG(33:0CHO/6:0)	0.0427555	2.21915	pos	0.000714374	1.11827	51.9033
238	TG	TG(4:0/9:0COOH/14:0)	0.00147569	0.0759251	pos	0.000129768	1.03562	51.4506
239	TG	TG(11:0/21:1CHO)	0.0115795	0.591798	pos	0.000992658	1.25385	51.1072
240	TG	TG(18:1COOH/18:1/18:2)	0.00546495	0.277136	pos	0.00025648	1.09679	50.7115
241	TG	TG(4:0/10:0/22:2COOH)	0.00390283	0.196358	pos	0.000494318	1.26498	50.3116
242	TG	TG(16:2CHO/4:0/14:0)	0.0424683	2.10102	pos	0.000454555	1.06122	49.4726
243	TG	TG(6:0CHO/10:0/12:0)	0.0368024	1.79863	pos	0.0003989	1.08934	48.8726
244	TG	TG(26:3CHO/4:0)	0.0435999	2.11969	pos	0.000720738	1.3248	48.617
245	TG	TG(9:2CHO/12:0/14:0)	0.0367416	1.78443	pos	0.000597181	1.02403	48.5669
246	TG	TG(12:2CHO/6:0/8:0)	0.0190968	0.912031	pos	0.00154119	1.16968	47.7584
247	TG	TG(18:1/8:0)	0.00456964	0.216832	pos	0.00113079	1.0374	47.4506
248	TG	TG(4:0/10:0/18:1CHO)	0.0133709	0.62513	pos	0.000944112	1.24529	46.753
249	TG	TG(16:0/6:0CHO/15:0)	0.0858415	3.99378	pos	0.000604966	1.20201	46.525
250	TG	TG(15:1/19:0CHO)	0.0132771	0.617699	pos	0.000699841	1.31079	46.5237
251	TG	TG(13:0/8:0/8:0)	0.133539	6.20359	pos	0.000792629	1.24362	46.4554
252	TG	TG(6:0CHO/10:0/10:0)	0.0265091	1.22709	pos	0.00101801	1.19006	46.2895
253	TG	TG(10:2CHO/12:0/14:0)	0.0397615	1.83735	pos	0.000598792	1.03545	46.2093
254	TG	TG(4:0/14:0/18:1CHO)	0.06544	3.00916	pos	0.000867066	1.27724	45.9835
255	TG	TG(14:2/4:0/10:0CHO)	0.00790719	0.357	pos	0.00140911	1.20358	45.1488
256	TG	TG(18:2/6:0)	0.0328804	1.47515	pos	0.00352971	1.13602	44.8641
257	TG	TG(20:0/8:0CHO)	0.0444597	1.99437	pos	0.000482962	1.21998	44.858
258	TG	TG(22:0/18:1)	0.0189208	0.840585	pos	0.00202458	1.07006	44.4264
259	TG	TG(10:0/12:0/18:1)	0.0315317	1.39921	pos	6.31414e-05	1.38699	44.3746
260	TG	TG(7:0/3:0/20:3)	0.190308	8.21619	pos	0.000960761	1.0709	43.1731
261	TG	TG(10:2CHO/16:0/16:0)	0.101633	4.36724	pos	0.000506585	1.2814	42.9708
262	TG	TG(24:2CHO/18:0)	0.101633	4.36724	pos	0.000506585	1.2814	42.9708
263	TG	TG(8:0/16:0/16:0CHO)	0.0587977	2.52589	pos	0.000464885	1.14965	42.959
264	TG	TG(18:0CHO/4:0/4:0)	0.0292481	1.25103	pos	0.00232065	1.17297	42.7728
265	TG	TG(18:1/4:0/18:0)	0.074549	3.12489	pos	0.0410028	1.46873	41.9172
266	TG	TG(6:0CHO/14:0/16:0)	0.480034	20.0266	pos	0.000893789	1.20833	41.7191
267	TG	TG(3:0/10:0/15:2)	0.0269112	1.11273	pos	0.00139562	1.13887	41.3481
268	TG	TG(6:1CHO/18:1/18:1)	0.241267	9.96594	pos	0.000942184	1.21956	41.3068
269	TG	TG(10:3CHO/16:0/16:0)	0.287707	11.8693	pos	0.000883952	1.261	41.255
270	TG	TG(3:0/12:0/13:1)	0.0258591	1.05307	pos	0.00122988	1.17098	40.7234
271	TG	TG(11:0CHO/4:0/17:3)	0.0265579	1.06038	pos	0.00136814	1.42253	39.9269
272	TG	TG(10:2CHO/8:0/18:2)	0.0146785	0.577708	pos	0.00116219	1.23125	39.3575
273	TG	TG(4:0/4:0/12:0)	0.0503362	1.95835	pos	0.00117347	1.20311	38.9054
274	TG	TG(3:0/16:0/16:0)	0.0235039	0.911827	pos	0.000742108	1.14152	38.7946
275	TG	TG(42:3COOH/2:0)	0.373514	14.3899	pos	0.000575026	1.27834	38.5258
276	TG	TG(6:0/19:4)	0.0303729	1.16741	pos	0.00230022	1.27447	38.4361
277	TG	TG(36:1/4:0COOH)	0.181092	6.83045	pos	0.000868484	1.10926	37.7182
278	TG	TG(14:0/6:0/8:0CHO)	0.038994	1.46936	pos	0.000546058	1.2033	37.6816
279	TG	TG(12:1/6:0/6:0)	0.00422885	0.147224	pos	0.00137778	1.04199	34.8141
280	TG	TG(10:0/10:0CHO/16:0)	0.113872	3.92074	pos	0.00114371	1.2378	34.4312
281	TG	TG(2:0/21:0CHO/18:1)	0.0421234	1.4327	pos	0.000689785	1.10879	34.012
282	TG	TG(6:0/6:0/8:0)	0.0478707	1.60293	pos	0.0016723	1.16396	33.4846
283	TG	TG(8:0/6:0/20:4)	0.0448006	1.48267	pos	0.00113252	1.24996	33.095
284	TG	TG(3:0/10:0/15:1)	0.0212358	0.70217	pos	0.00158176	1.12485	33.0655
285	TG	TG(4:0CHO/18:1/18:1)	0.114716	3.70043	pos	0.00100776	1.27198	32.2573
286	TG	TG(12:0/16:0/10:1CHO)	0.128284	4.11762	pos	0.0017126	1.15507	32.0977
287	TG	TG(10:0CHO/12:0/14:0)	0.136019	4.34511	pos	0.000929776	1.13104	31.9449
288	TG	TG(4:0CHO/10:0/12:0)	0.0205069	0.651816	pos	0.0017653	1.12822	31.7853
289	TG	TG(16:2CHO/14:0)	0.00765373	0.239665	pos	0.00076408	1.1271	31.3136
290	TG	TG(4:0/10:0/20:4)	0.0632515	1.95757	pos	0.00128692	1.22635	30.949
291	TG	TG(6:0/6:0/20:3CHO)	0.00709047	0.214609	pos	0.00320018	1.07843	30.2673
292	TG	TG(26:4CHO/16:0)	0.158294	4.77039	pos	0.00101783	1.12681	30.1362
293	TG	TG(22:6/6:0)	0.061399	1.84928	pos	0.00182123	1.26221	30.1191
294	TG	TG(6:0CHO/18:0/18:0)	0.0577137	1.71141	pos	0.000491534	1.10977	29.6533
295	TG	TG(7:0/19:2/2:0)	0.00770264	0.226445	pos	0.00175	1.15882	29.3984
296	TG	TG(8:0/14:0)	0.00588366	0.17289	pos	0.00151938	1.10286	29.3848
297	TG	TG(12:0CHO/14:0/16:0)	0.0464115	1.36152	pos	0.000848101	1.25646	29.336
298	TG	TG(40:8)	0.012934	0.376189	pos	0.0117036	1.10829	29.0853
299	TG	TG(22:0/18:4)	0.0303409	0.88191	pos	0.00125406	1.25799	29.0667
300	TG	TG(4:0CHO/10:0/10:0)	0.00487284	0.140194	pos	0.00115028	1.24394	28.7705
301	TG	TG(15:1/17:0CHO)	0.0132673	0.376478	pos	0.00144724	1.19398	28.3764
302	TG	TG(12:0/10:0/13:0)	0.0240602	0.674685	pos	0.0016266	1.07627	28.0415
303	TG	TG(4:0/16:0/18:1CHO)	0.282216	7.83772	pos	0.00122784	1.30539	27.772
304	TG	TG(6:1COOH/26:4)	0.011555	0.318864	pos	0.00218664	1.28539	27.5952
305	TG	TG(19:0/18:1)	0.0223298	0.611023	pos	0.000904763	1.22556	27.3636
306	TG	TG(12:0/14:0/10:1CHO)	0.0747446	2.02859	pos	0.0012397	1.10058	27.1403
307	TG	TG(5:0/6:0/19:2)	0.00457951	0.123706	pos	0.0012657	1.23976	27.0129
308	TG	TG(19:0/16:1)	0.0413155	1.11252	pos	0.00307875	1.30363	26.9274
309	TG	TG(15:2/12:0/3:0)	0.00276847	0.0742069	pos	0.00303734	1.02833	26.8044
310	TG	TG(3:0/8:0/17:2)	0.03638	0.953068	pos	0.00213682	1.15718	26.1976
311	TG	TG(3:0/16:0/18:3)	0.0188876	0.492729	pos	0.00256604	1.20891	26.0874
312	TG	TG(11:0/17:3)	0.476735	12.3422	pos	0.00166021	1.14222	25.889
313	TG	TG(12:0/22:2CHO)	0.017753	0.456091	pos	0.00072697	1.18821	25.691
314	TG	TG(17:2/14:0/17:2COOH)	0.0114341	0.29234	pos	0.00147035	1.13217	25.5673
315	TG	TG(16:0/5:0/6:0)	0.0561304	1.42329	pos	0.00209231	1.01885	25.3569
316	TG	TG(12:2CHO/16:0/16:0)	0.00797441	0.192652	pos	0.000186394	1.06272	24.1588
317	TG	TG(6:0CHO/16:0/17:0)	0.154062	3.71673	pos	0.00144464	1.20842	24.1249
318	TG	TG(14:2CHO/6:0/6:0)	0.013212	0.315377	pos	0.00195638	1.15356	23.8704
319	TG	TG(6:0/8:0CHO/16:1)	0.0216498	0.514436	pos	0.00586896	1.34667	23.7617
320	TG	TG(10:0/18:3)	0.14062	3.27167	pos	0.00209245	1.09434	23.266
321	TG	TG(2:0/15:0/22:0CHO)	0.212764	4.93115	pos	0.00179524	1.13543	23.1767
322	TG	TG(3:0/6:0/16:0)	0.0800332	1.84304	pos	0.0021343	1.04487	23.0284
323	TG	TG(8:1CHO/2:0/16:1)	0.0530925	1.18698	pos	0.002154	1.13151	22.3567
324	TG	TG(18:1/14:0)	0.0176058	0.390989	pos	0.00222429	1.23909	22.208
325	TG	TG(18:3/10:0)	0.0494993	1.09694	pos	0.00236758	1.13077	22.1608
326	TG	TG(3:0/12:0/16:0)	0.0246476	0.538216	pos	0.00181059	1.27428	21.8365
327	TG	TG(14:0/14:0/18:1CHO)	0.0139975	0.303675	pos	5.01894e-05	1.20387	21.695
328	TG	TG(14:0/14:0COOH)	0.00578789	0.122214	pos	0.004855	1.00725	21.1155
329	TG	TG(2:0/12:0/14:0)	0.0145093	0.305848	pos	0.00238107	1.05643	21.0795
330	TG	TG(8:0/6:0/8:0)	0.436921	9.01083	pos	0.00277026	1.25864	20.6235
331	TG	TG(17:3/3:0/16:0)	3.31934	67.8349	pos	0.00178276	1.20624	20.4363
332	TG	TG(11:0/19:0CHO)	0.0386209	0.779447	pos	0.00467918	1.0891	20.182
333	TG	TG(18:3CHO/16:0/16:1)	0.0254839	0.512395	pos	0.00241726	1.26865	20.1066
334	TG	TG(7:0/17:3/11:0)	0.0734568	1.44213	pos	0.00364177	1.12603	19.6324
335	TG	TG(16:1/16:0)	0.0201591	0.39459	pos	0.00322199	1.2034	19.5738
336	TG	TG(6:0/14:0/18:1CHO)	0.216372	4.18107	pos	0.00214549	1.12814	19.3235
337	TG	TG(7:2CHO/16:0/18:0)	0.216187	4.15443	pos	0.0011758	1.28635	19.2168
338	TG	TG(6:0/16:0/20:2CHO)	0.222028	4.25653	pos	0.00116999	1.2875	19.1712
339	TG	TG(6:0/6:0/16:3)	0.00793964	0.150231	pos	0.00424857	1.08834	18.9216
340	TG	TG(10:0/18:1)	0.165659	3.12317	pos	0.00380445	1.00743	18.8529
341	TG	TG(7:0/6:0/17:2)	0.0217176	0.409027	pos	0.00378302	1.11301	18.8339
342	TG	TG(7:0/4:0/19:2)	0.023587	0.435317	pos	0.00373013	1.15164	18.4558
343	TG	TG(6:0/16:1/10:0)	0.106835	1.95826	pos	0.00257285	1.15983	18.3297
344	TG	TG(7:2CHO/18:0/18:1)	0.0811427	1.43677	pos	0.00210281	1.1908	17.7067
345	TG	TG(5:0/8:0/10:0)	0.103089	1.80363	pos	0.00330709	1.17985	17.496
346	TG	TG(10:0/20:6)	0.0355375	0.619726	pos	0.00326929	1.06069	17.4387
347	TG	TG(10:0CHO/14:0/16:0)	0.245405	4.23132	pos	0.0014419	1.16445	17.2422
348	TG	TG(18:2CHO/4:0/4:0)	0.0144892	0.24947	pos	0.00323361	1.06073	17.2177
349	TG	TG(7:0/3:0/18:3)	0.0441945	0.760606	pos	0.00360089	1.02907	17.2104
350	TG	TG(13:0/16:0/3:0)	0.490196	8.43189	pos	0.00237063	1.10171	17.2011
351	TG	TG(10:2CHO/16:0/18:2)	0.313448	5.33798	pos	0.00288661	1.13531	17.0299
352	TG	TG(18:3CHO/12:0)	0.0281065	0.475001	pos	0.0030427	1.13386	16.9
353	TG	TG(3:0/12:0/16:1)	0.00973502	0.163343	pos	0.00432351	1.17684	16.7789
354	TG	TG(18:1/16:0)	0.0894156	1.50012	pos	0.00279362	1.07745	16.7769
355	TG	TG(18:1/7:0COOH)	0.0417151	0.692547	pos	0.00875599	1.08816	16.6018
356	TG	TG(3:0/15:1/17:2)	0.0189287	0.311021	pos	0.00347771	1.21981	16.4312
357	TG	TG(10:0CHO/16:0/16:0)	0.126653	2.02871	pos	0.000948587	1.13363	16.0178
358	TG	TG(16:0/15:0)	0.0223613	0.355984	pos	0.00496166	1.03947	15.9197
359	TG	TG(11:0/17:2/2:0)	0.0162367	0.258231	pos	0.0039534	1.16625	15.9042
360	TG	TG(8:0/6:0/18:4)	0.0137355	0.217029	pos	0.00333505	1.12531	15.8005
361	TG	TG(7:2CHO/6:0/18:2)	0.0212605	0.324065	pos	0.00617602	1.24842	15.2426
362	TG	TG(21:4/14:0/14:0)	0.0353987	0.531691	pos	0.0024696	1.11599	15.0201
363	TG	TG(2:0/22:0CHO/18:1)	0.34721	5.14066	pos	0.00287492	1.15247	14.8056
364	TG	TG(2:0/14:0/16:1)	0.0244444	0.358157	pos	0.00416614	1.10362	14.6519
365	TG	TG(13:0/21:1CHO)	0.0102751	0.147224	pos	0.00306424	1.02611	14.3283
366	TG	TG(9:0/5:0/16:3)	0.00629775	0.0897306	pos	0.0055083	1.07475	14.248
367	TG	TG(4:0/18:1/22:3CHO)	0.17596	2.49394	pos	0.00363707	1.10503	14.1733
368	TG	TG(20:3CHO/15:0/16:0)	0.0207614	0.29273	pos	0.00148414	1.22598	14.0997
369	TG	TG(3:0/12:0/15:2)	0.0555471	0.774111	pos	0.00437979	1.12202	13.9361
370	TG	TG(18:3/14:1)	0.0109609	0.151586	pos	0.00896829	1.23752	13.8297
371	TG	TG(20:2/18:2)	0.302924	4.1667	pos	0.00336831	1.12249	13.7549
372	TG	TG(19:2/15:1CHO/16:1)	0.0298236	0.409607	pos	0.00461769	1.03596	13.7343
373	TG	TG(8:0/10:0/10:0CHO)	0.0266852	0.365569	pos	0.00183659	1.00923	13.6993
374	TG	TG(3:0/12:0/17:2CHO)	0.0227817	0.307345	pos	0.00440456	1.11367	13.4909
375	TG	TG(3:0/11:0/16:0)	0.122053	1.64528	pos	0.00410492	1.12519	13.48
376	TG	TG(3:0/10:0/17:3)	0.0605658	0.808669	pos	0.00529928	1.0863	13.3519
377	TG	TG(8:0/12:0/18:4)	0.218773	2.8766	pos	0.00303562	1.12877	13.1488
378	TG	TG(20:3/5:0/5:0)	0.0676605	0.889393	pos	0.00536708	1.02331	13.1449
379	TG	TG(6:0/16:0)	0.0314368	0.411565	pos	0.00656043	1.16616	13.0918
380	TG	TG(24:7/6:0)	0.0976425	1.27711	pos	0.00919165	1.03511	13.0795
381	TG	TG(7:2CHO/18:1/18:1)	0.177261	2.31374	pos	0.00441737	1.07671	13.0527
382	TG	TG(18:2/18:1)	0.430317	5.599	pos	0.00429599	1.16806	13.0113
383	TG	TG(3:0/14:0/19:3)	0.0449093	0.572473	pos	0.00294289	1.09635	12.7473
384	TG	TG(10:0/8:0/17:2)	0.0767823	0.976362	pos	0.0104539	1.01076	12.716
385	TG	TG(11:0/4:0/18:1)	2.02859	25.7609	pos	0.00441551	1.09929	12.6989
386	TG	TG(6:1CHO/2:0/16:0)	0.0106417	0.135091	pos	0.00668045	1.04228	12.6945
387	TG	TG(10:0/10:0/10:1CHO)	0.030426	0.382209	pos	0.0024255	1.09421	12.5619
388	TG	TG(28:4/5:0/5:0)	0.197288	2.45515	pos	0.00375862	1.18423	12.4445
389	TG	TG(4:0/8:0/16:0CHO)	0.0312165	0.38635	pos	0.00506845	1.07833	12.3765
390	TG	TG(2:0/16:0/16:1)	0.203342	2.5093	pos	0.00426175	1.12584	12.3403
391	TG	TG(14:0/6:0/15:1)	0.0789856	0.971255	pos	0.0106909	1.01448	12.2966
392	TG	TG(3:0/18:1/16:2)	0.0398434	0.484455	pos	0.0100651	1.11232	12.159
393	TG	TG(15:0/18:3/2:0)	1.13826	13.6369	pos	0.00393178	1.17253	11.9804
394	TG	TG(4:0/6:0/11:0)	0.0615289	0.735291	pos	0.00362887	1.04076	11.9503
395	TG	TG(7:0/21:1CHO)	0.0067336	0.0795071	pos	0.00863549	1.22435	11.8075
396	TG	TG(22:5CHO/12:0)	0.00868084	0.10249	pos	0.00351609	1.00739	11.8064
397	TG	TG(18:2/18:2)	0.428724	5.04742	pos	0.00493096	1.09981	11.7731
398	TG	TG(3:0/13:0/18:1)	0.220514	2.58834	pos	0.00492348	1.12825	11.7377
399	TG	TG(16:1/14:0)	0.0627683	0.725192	pos	0.0053249	1.03411	11.5535
400	TG	TG(15:0/20:0)	0.0256693	0.294374	pos	0.0175119	1.30002	11.4679
401	TG	TG(20:4/16:0)	0.0878522	1.00694	pos	0.0050341	1.1317	11.4617
402	TG	TG(2:0/18:2/18:2)	0.226428	2.59502	pos	0.00393199	1.1218	11.4607
403	TG	TG(4:0/7:0/10:0)	0.114027	1.28774	pos	0.00460276	1.07439	11.2932
404	TG	TG(10:3CHO/16:0/17:0)	0.231798	2.58543	pos	0.00336206	1.16645	11.1538
405	TG	TG(20:4/14:0)	0.152482	1.68962	pos	0.0051225	1.06517	11.0807
406	TG	TG(20:3/10:0)	0.123332	1.34028	pos	0.00619135	1.075	10.8673
407	TG	TG(16:1/18:1)	0.370055	3.99703	pos	0.00624358	1.17625	10.8012
408	TG	TG(34:4/16:5CHO)	0.105443	1.13757	pos	0.00412335	1.17077	10.7884
409	TG	TG(4:0/18:1/14:0)	0.0670694	0.720992	pos	0.00500282	1.02934	10.7499
410	TG	TG(20:2/12:0)	0.131404	1.38627	pos	0.00714573	1.08511	10.5496
411	TG	TG(21:3/30:8/30:8)	0.143124	1.46433	pos	0.00504608	1.04367	10.2312
412	SM	SM(d38:0)	0.0334624	2.48164	pos	1.08618e-06	1.99369	74.162
413	SM	SM(d18:1/19:0)	0.00693621	0.392559	pos	2.49288e-07	1.49443	56.5956
414	SM	SM(d31:0)	0.00108262	0.0218899	pos	3.11753e-06	1.61891	20.2193
415	SM	SM(d33:0)	0.0199853	0.355318	pos	3.08421e-06	1.78738	17.7789
416	SM	SM(d18:2/20:1)	0.00556759	0.0848856	pos	6.86786e-05	1.21668	15.2464
417	SM	SM(t42:1)	0.00340523	0.0459347	pos	0.000189789	1.24349	13.4894
418	SM	SM(d32:3)	0.000375542	0.00431586	pos	9.99338e-05	1.16298	11.4923
419	PS	PS(19:0/18:2)	0.001504	0.0558312	neg	5.28777e-05	2.07034	37.1219
420	PEt	PEt(20:0)	0.00755282	0.0808207	pos	0.000388191	1.20721	10.7007
421	PE	PE(34:2CHO)	0.000633064	0.0310799	pos	4.66302e-06	1.78985	49.0944
422	PE	PE(16:0/18:2CHO)	0.000638075	0.0291165	pos	1.71011e-05	1.64876	45.6317
423	PE	PE(22:4/18:0)	0.00346587	0.0642441	pos	0.00149536	1.11438	18.5362
424	PE	PE(18:1/22:1COOH)	0.00690939	0.105909	neg	1.73968e-06	1.26079	15.3282
425	PE	PE(15:0/22:5)	0.00730523	0.107137	pos	0.00192351	1.29163	14.6658
426	PE	PE(18:0/22:1)	0.00357931	0.0397987	neg	1.26084e-05	1.58286	11.1191
427	PE	PE(22:0/18:1)	0.00370976	0.0399927	neg	1.31804e-05	1.59454	10.7804
428	PC	PC(14:0/21:3)	4.22082e-05	0.00416537	pos	0.000459958	1.67283	98.6865
429	PC	PC(16:0/20:5COOH)	0.000585481	0.0229934	pos	0.000655483	1.70941	39.2726
430	PC	PC(24:0)	0.000188534	0.00596753	pos	2.22823e-07	1.31114	31.6522
431	PC	PC(34:0CHO)	0.000169117	0.00474009	pos	6.39398e-08	1.64609	28.0285
432	PC	PC(18:0/16:0)	0.0563596	1.20501	neg	0.000100549	1.9372	21.3807
433	PC	PC(31:1)	0.00225891	0.0445757	pos	2.03837e-05	1.5745	19.7333
434	PC	PC(12:1/18:2)	0.00482052	0.0934545	pos	6.78598e-06	1.75462	19.3868
435	PC	PC(12:0/14:0)	0.0493579	0.764487	neg	0.00137189	1.19218	15.4887
436	PC	PC(22:2)	0.000248076	0.00355827	pos	8.22935e-05	1.4682	14.3435
437	PC	PC(11:0/18:2)	0.0301365	0.380561	neg	3.66966e-05	2.42289	12.6279
438	PC	PC(10:0/16:0)	0.112192	1.13443	neg	0.000990112	1.20365	10.1115
439	PA	PA(16:1)	0.00178254	0.174223	pos	0.0186347	1.19005	97.7384
440	PA	PA(4:0/18:2)	0.0187757	0.2437	pos	0.00219668	1.29908	12.9795
441	MG	MG(21:6)	0.00332899	0.0451414	pos	0.00133497	1.20915	13.5601
442	LPE	LPE(19:4)	0.00646209	0.179759	pos	9.13065e-05	1.6271	27.8174
443	LPC	LPC(18:4)	0.00537795	0.794846	pos	0.00053235	1.51852	147.797
444	LPA	LPA(22:2)	0.0261141	0.375808	pos	0.00137153	1.21739	14.391
445	Hex1Cer	Hex1Cer(d19:1/23:0)	0.000464483	0.0583228	pos	0.000115515	2.00268	125.565
446	Hex1Cer	Hex1Cer(d19:1/22:0)	0.00632661	0.0759548	pos	0.00115936	1.79095	12.0056
447	DG	DG(5:0/19:2)	0.028307	12.2077	pos	1.48991e-09	1.61662	431.262
448	DG	DG(7:0/15:2)	0.0255445	6.35283	pos	2.05255e-09	1.34155	248.696
449	DG	DG(7:0/20:2)	0.00330336	0.792452	pos	2.96451e-06	1.56734	239.893
450	DG	DG(4:0/16:0)	0.0378519	7.1184	pos	0.00244053	1.11491	188.059
451	DG	DG(7:0/17:3)	0.00670631	0.600942	pos	8.52039e-08	1.33495	89.6084
452	DG	DG(7:0/17:2)	0.0473264	2.62193	pos	7.44708e-07	1.18121	55.4009
453	DG	DG(4:0/18:2)	0.103455	3.9768	pos	6.55409e-06	1.74981	38.44
454	DG	DG(4:0/10:0)	0.00483595	0.144383	pos	0.00125579	1.11132	29.8561
455	DG	DG(5:0/17:3)	0.0157029	0.463926	pos	7.93196e-05	1.11881	29.5439
456	DG	DG(4:0/15:0)	0.0526265	1.55405	pos	4.70775e-06	1.93083	29.5297
457	DG	DG(4:0/17:1)	0.0415247	1.0093	pos	5.97587e-05	1.57023	24.306
458	DG	DG(4:0/20:4)	0.016283	0.375117	pos	6.2771e-05	1.88919	23.0374
459	DG	DG(15:0/4:0)	0.0377031	0.804562	pos	1.23101e-05	1.97913	21.3394
460	DG	DG(8:0/20:3)	0.0354844	0.627416	pos	1.56474e-09	1.40621	17.6814
461	DG	DG(4:0/14:0)	0.294749	4.90986	pos	1.67829e-05	1.6824	16.6578
462	DG	DG(8:0/12:0)	0.700565	9.76278	pos	4.70556e-05	1.36458	13.9356
463	DG	DG(12:0/16:1)	0.0835757	1.12001	pos	2.76597e-06	1.30372	13.4011
464	DG	DG(4:0/22:5)	0.0139009	0.180937	pos	0.0028856	1.11213	13.0162
465	DG	DG(8:0/18:0)	0.0396651	0.506188	pos	4.45757e-06	1.14975	12.7616
466	DG	DG(4:0/20:2)	0.00805436	0.0971792	pos	0.00173366	1.08311	12.0654
467	DG	DG(12:0/16:3)	0.696115	8.00157	pos	0.00111484	1.14684	11.4946
468	DG	DG(4:0/18:3)	0.0888504	0.888811	pos	0.00240756	1.03897	10.0034
469	CL	CL(24:2/18:1/18:2/18:2)	0.000266838	0.00724701	neg	0.00791029	1.64291	27.1588
470	Cer	Cer(d18:1/23:2)	0.000931612	0.15807	pos	4.75339e-09	1.73076	169.674
471	Cer	Cer(m18:1/16:0)	0.00164726	0.0961954	pos	2.64609e-07	1.77645	58.3971
472	Cer	Cer(d16:0/18:0)	0.00180062	0.100948	pos	1.65245e-07	1.74996	56.0629
473	Cer	Cer(d18:0/22:0)	0.00335132	0.123881	neg	7.2509e-09	1.82979	36.9648
474	Cer	Cer(t20:1/22:2)	0.0130879	0.373026	pos	3.48858e-05	1.75002	28.5016
475	Cer	Cer(t20:1/23:1)	0.00181396	0.0360772	pos	6.9325e-07	1.45344	19.8887
476	Cer	Cer(d18:2/14:0)	0.00112032	0.0196937	neg	0.0303	1.40902	17.5786
477	Cer	Cer(d12:0/23:0)	0.000333279	0.00410748	pos	6.34877e-06	1.3542	12.3244
478	Cer	Cer(d18:0/24:0)	0.000909705	0.010163	neg	0.0133788	1.58517	11.1718
479	Cer	Cer(d18:1/23:3)	0.0717066	0.737468	pos	4.97166e-05	1.30125	10.2845
480	BisMePA	BisMePA(10:0/16:2)	0.0155887	2.65495	pos	8.96487e-06	1.65213	170.313
