# Supplementary material for: Comparative Lipidomic Profiling of Camel and Cow Milk from a Shared Semi-Desert Pasture: Implications for Camel Adaptation to Arid Environments
Source: Molecules. 2026 Mar 12;31(6):952. doi: 10.3390/molecules31060952 (PMC13029572; doi:10.3390/molecules31060952)
Supplement: Supplementary file 1 [file molecules-31-00952-s001.zip › Table S3 Metabolic pathways.xlsx]

## Sheet: Sheet1
Table S 3 Metabolic pathways identified in the lipids that were significantly different between camel milk and cow milk
MapID	Pathway Annotation	Pvalue	x	y	n	N	EnrichDirect	MetaIDs	kegg_cpd_id
map04977	Vitamin digestion and absorption	8.34019e-41	483	874	670	1681	Over	TG(10:0/10:0/10:1CHO); TG(10:0/10:0/16:1CHO); TG(10:0/10:0CHO/12:0); TG(10:0/10:0CHO/16:0); TG(10:0/12:0); TG(10:0/12:0/12:0CHO); TG(10:0/12:0/16:0CHO); TG(10:0/12:0/18:0CHO); TG(10:0/12:0/18:1); TG(10:0/12:0/18:1CHO); TG(10:0/12:0CHO/16:0); TG(10:0/14:0/14:0COOH); TG(10:0/14:0/18:1CHO); TG(10:0/18:1); TG(10:0/18:3); TG(10:0/20:6); TG(10:0/3:0/20:0); TG(10:0/8:0/17:2); TG(10:0CHO/12:0/12:0); TG(1…	cpd:C00422,cpd:C00422,cpd:C00422,cpd:C00422,cpd:C00422,cpd:C00422,cpd:C00422,cpd:C00422,cpd:C00422,cpd:C00422,cpd:C00422,cpd:C00422,cpd:C00422,cpd:C00422,cpd:C00422,cpd:C00422,cpd:C00422,cpd:C00422,cpd:C00422,cpd:C00422,cpd:C00422,cpd:C00422,cpd:C00422,cpd:C00422,cpd:C00422,cpd:C00422,cpd:C00422,cpd:C00422,cpd:C00422,cpd:C00422,cpd:C00422,cpd:C00422,cpd:C00422,cpd:C00422,cpd:C00422,cpd:C00422,cpd…
map01100	Metabolic pathways	5.43889e-11	598	1371	670	1681	Over	PC(29:1); PC(29:2); PC(30:4); PC(31:1); PC(31:3); PC(31:6); PC(32:2); PC(32:4); Cer(d18:2/22:2); PC(33:2CHO); PC(33:6); PC(34:0CHO); PC(34:2); PC(34:4); PC(36:7); PC(36:8); PC(37:3); PC(38:10); PC(38:8); PC(39:3); PC(40:9); PC(41:8COOH); PC(42:4); PC(42:6); PC(46:8); Cer(m18:0/16:0); PE(14:0/16:1); PE(15:0/22:5); PE(16:0/18:2CHO); PE(16:0/22:4); Cer(m18:1/16:0); PE(17:0COOH/18:0); PE(18:0/20:5); …	cpd:C00157,cpd:C00157,cpd:C00157,cpd:C00157,cpd:C00157,cpd:C00157,cpd:C00157,cpd:C00157,cpd:C00195,cpd:C00157,cpd:C00157,cpd:C00157,cpd:C00157,cpd:C00157,cpd:C00157,cpd:C00157,cpd:C00157,cpd:C00157,cpd:C00157,cpd:C00157,cpd:C00157,cpd:C00157,cpd:C00157,cpd:C00157,cpd:C00157,cpd:C00195,cpd:C00350,cpd:C00350,cpd:C00350,cpd:C00350,cpd:C00195,cpd:C00350,cpd:C00350,cpd:C00195,cpd:C00350,cpd:C00350,cpd…
map04931	Insulin resistance	1.93848e-41	500	915	670	1681	Over	Cer(d18:2/22:2); Cer(m18:0/16:0); Cer(m18:1/16:0); Cer(m22:1/18:1); Cer(t20:1/22:2); Cer(t20:1/23:1); TG(10:0/10:0/10:1CHO); TG(10:0/10:0/16:1CHO); TG(10:0/10:0CHO/12:0); TG(10:0/10:0CHO/16:0); TG(10:0/12:0); TG(10:0/12:0/12:0CHO); TG(10:0/12:0/16:0CHO); TG(10:0/12:0/18:0CHO); TG(10:0/12:0/18:1); TG(10:0/12:0/18:1CHO); TG(10:0/12:0CHO/16:0); TG(10:0/14:0/14:0COOH); TG(10:0/14:0/18:1CHO); TG(10:0/…	cpd:C00195,cpd:C00195,cpd:C00195,cpd:C00195,cpd:C00195,cpd:C00195,cpd:C00422,cpd:C00422,cpd:C00422,cpd:C00422,cpd:C00422,cpd:C00422,cpd:C00422,cpd:C00422,cpd:C00422,cpd:C00422,cpd:C00422,cpd:C00422,cpd:C00422,cpd:C00422,cpd:C00422,cpd:C00422,cpd:C00422,cpd:C00422,cpd:C00422,cpd:C00422,cpd:C00422,cpd:C00422,cpd:C00422,cpd:C00422,cpd:C00422,cpd:C00422,cpd:C00422,cpd:C00422,cpd:C00422,cpd:C00422,cpd…
map04923	Regulation of lipolysis in adipocytes	1.8807e-40	482	873	670	1681	Over	TG(10:0/10:0/10:1CHO); TG(10:0/10:0/16:1CHO); TG(10:0/10:0CHO/12:0); TG(10:0/10:0CHO/16:0); TG(10:0/12:0); TG(10:0/12:0/12:0CHO); TG(10:0/12:0/16:0CHO); TG(10:0/12:0/18:0CHO); TG(10:0/12:0/18:1); TG(10:0/12:0/18:1CHO); TG(10:0/12:0CHO/16:0); TG(10:0/14:0/14:0COOH); TG(10:0/14:0/18:1CHO); TG(10:0/18:1); TG(10:0/18:3); TG(10:0/20:6); TG(10:0/3:0/20:0); TG(10:0/8:0/17:2); TG(10:0CHO/12:0/12:0); TG(1…	cpd:C00422,cpd:C00422,cpd:C00422,cpd:C00422,cpd:C00422,cpd:C00422,cpd:C00422,cpd:C00422,cpd:C00422,cpd:C00422,cpd:C00422,cpd:C00422,cpd:C00422,cpd:C00422,cpd:C00422,cpd:C00422,cpd:C00422,cpd:C00422,cpd:C00422,cpd:C00422,cpd:C00422,cpd:C00422,cpd:C00422,cpd:C00422,cpd:C00422,cpd:C00422,cpd:C00422,cpd:C00422,cpd:C00422,cpd:C00422,cpd:C00422,cpd:C00422,cpd:C00422,cpd:C00422,cpd:C00422,cpd:C00422,cpd…
map04979	Cholesterol metabolism	1.8807e-40	482	873	670	1681	Over	TG(10:0/10:0/10:1CHO); TG(10:0/10:0/16:1CHO); TG(10:0/10:0CHO/12:0); TG(10:0/10:0CHO/16:0); TG(10:0/12:0); TG(10:0/12:0/12:0CHO); TG(10:0/12:0/16:0CHO); TG(10:0/12:0/18:0CHO); TG(10:0/12:0/18:1); TG(10:0/12:0/18:1CHO); TG(10:0/12:0CHO/16:0); TG(10:0/14:0/14:0COOH); TG(10:0/14:0/18:1CHO); TG(10:0/18:1); TG(10:0/18:3); TG(10:0/20:6); TG(10:0/3:0/20:0); TG(10:0/8:0/17:2); TG(10:0CHO/12:0/12:0); TG(1…	cpd:C00422,cpd:C00422,cpd:C00422,cpd:C00422,cpd:C00422,cpd:C00422,cpd:C00422,cpd:C00422,cpd:C00422,cpd:C00422,cpd:C00422,cpd:C00422,cpd:C00422,cpd:C00422,cpd:C00422,cpd:C00422,cpd:C00422,cpd:C00422,cpd:C00422,cpd:C00422,cpd:C00422,cpd:C00422,cpd:C00422,cpd:C00422,cpd:C00422,cpd:C00422,cpd:C00422,cpd:C00422,cpd:C00422,cpd:C00422,cpd:C00422,cpd:C00422,cpd:C00422,cpd:C00422,cpd:C00422,cpd:C00422,cpd…
map00561	Glycerolipid metabolism	1.20814e-41	486	878	670	1681	Over	TG(10:0/10:0/10:1CHO); TG(10:0/10:0/16:1CHO); TG(10:0/10:0CHO/12:0); TG(10:0/10:0CHO/16:0); TG(10:0/12:0); TG(10:0/12:0/12:0CHO); TG(10:0/12:0/16:0CHO); TG(10:0/12:0/18:0CHO); TG(10:0/12:0/18:1); TG(10:0/12:0/18:1CHO); TG(10:0/12:0CHO/16:0); TG(10:0/14:0/14:0COOH); TG(10:0/14:0/18:1CHO); TG(10:0/18:1); TG(10:0/18:3); TG(10:0/20:6); TG(10:0/3:0/20:0); TG(10:0/8:0/17:2); TG(10:0CHO/12:0/12:0); TG(1…	cpd:C00422,cpd:C00422,cpd:C00422,cpd:C00422,cpd:C00422,cpd:C00422,cpd:C00422,cpd:C00422,cpd:C00422,cpd:C00422,cpd:C00422,cpd:C00422,cpd:C00422,cpd:C00422,cpd:C00422,cpd:C00422,cpd:C00422,cpd:C00422,cpd:C00422,cpd:C00422,cpd:C00422,cpd:C00422,cpd:C00422,cpd:C00422,cpd:C00422,cpd:C00422,cpd:C00422,cpd:C00422,cpd:C00422,cpd:C00422,cpd:C00422,cpd:C00422,cpd:C00422,cpd:C00422,cpd:C00422,cpd:C00422,cpd…
map04975	Fat digestion and absorption	1.20814e-41	486	878	670	1681	Over	TG(10:0/10:0/10:1CHO); TG(10:0/10:0/16:1CHO); TG(10:0/10:0CHO/12:0); TG(10:0/10:0CHO/16:0); TG(10:0/12:0); TG(10:0/12:0/12:0CHO); TG(10:0/12:0/16:0CHO); TG(10:0/12:0/18:0CHO); TG(10:0/12:0/18:1); TG(10:0/12:0/18:1CHO); TG(10:0/12:0CHO/16:0); TG(10:0/14:0/14:0COOH); TG(10:0/14:0/18:1CHO); TG(10:0/18:1); TG(10:0/18:3); TG(10:0/20:6); TG(10:0/3:0/20:0); TG(10:0/8:0/17:2); TG(10:0CHO/12:0/12:0); TG(1…	cpd:C00422,cpd:C00422,cpd:C00422,cpd:C00422,cpd:C00422,cpd:C00422,cpd:C00422,cpd:C00422,cpd:C00422,cpd:C00422,cpd:C00422,cpd:C00422,cpd:C00422,cpd:C00422,cpd:C00422,cpd:C00422,cpd:C00422,cpd:C00422,cpd:C00422,cpd:C00422,cpd:C00422,cpd:C00422,cpd:C00422,cpd:C00422,cpd:C00422,cpd:C00422,cpd:C00422,cpd:C00422,cpd:C00422,cpd:C00422,cpd:C00422,cpd:C00422,cpd:C00422,cpd:C00422,cpd:C00422,cpd:C00422,cpd…
map04722	Neurotrophin signaling pathway	0.808347	18	42	670	1681	Over	Cer(d18:2/22:2); Cer(m18:0/16:0); Cer(m18:1/16:0); Cer(m22:1/18:1); Cer(t20:1/22:2); Cer(t20:1/23:1); Cer(d12:0/18:0); Cer(d12:0/20:0); Cer(d12:0/23:0); Cer(d16:0/16:0); Cer(d16:0/18:0); Cer(d16:1/22:3); Cer(d16:1/23:0); Cer(d17:0/19:2); Cer(d18:1/17:2); Cer(d18:1/20:0); Cer(d18:1/23:2); Cer(d18:1/23:3)	cpd:C00195,cpd:C00195,cpd:C00195,cpd:C00195,cpd:C00195,cpd:C00195,cpd:C00195,cpd:C00195,cpd:C00195,cpd:C00195,cpd:C00195,cpd:C00195,cpd:C00195,cpd:C00195,cpd:C00195,cpd:C00195,cpd:C00195,cpd:C00195
map04920	Adipocytokine signaling pathway	0.808347	18	42	670	1681	Over	Cer(d18:2/22:2); Cer(m18:0/16:0); Cer(m18:1/16:0); Cer(m22:1/18:1); Cer(t20:1/22:2); Cer(t20:1/23:1); Cer(d12:0/18:0); Cer(d12:0/20:0); Cer(d12:0/23:0); Cer(d16:0/16:0); Cer(d16:0/18:0); Cer(d16:1/22:3); Cer(d16:1/23:0); Cer(d17:0/19:2); Cer(d18:1/17:2); Cer(d18:1/20:0); Cer(d18:1/23:2); Cer(d18:1/23:3)	cpd:C00195,cpd:C00195,cpd:C00195,cpd:C00195,cpd:C00195,cpd:C00195,cpd:C00195,cpd:C00195,cpd:C00195,cpd:C00195,cpd:C00195,cpd:C00195,cpd:C00195,cpd:C00195,cpd:C00195,cpd:C00195,cpd:C00195,cpd:C00195
map04933	AGE-RAGE signaling pathway in diabetic complications	0.808347	18	42	670	1681	Over	Cer(d18:2/22:2); Cer(m18:0/16:0); Cer(m18:1/16:0); Cer(m22:1/18:1); Cer(t20:1/22:2); Cer(t20:1/23:1); Cer(d12:0/18:0); Cer(d12:0/20:0); Cer(d12:0/23:0); Cer(d16:0/16:0); Cer(d16:0/18:0); Cer(d16:1/22:3); Cer(d16:1/23:0); Cer(d17:0/19:2); Cer(d18:1/17:2); Cer(d18:1/20:0); Cer(d18:1/23:2); Cer(d18:1/23:3)	cpd:C00195,cpd:C00195,cpd:C00195,cpd:C00195,cpd:C00195,cpd:C00195,cpd:C00195,cpd:C00195,cpd:C00195,cpd:C00195,cpd:C00195,cpd:C00195,cpd:C00195,cpd:C00195,cpd:C00195,cpd:C00195,cpd:C00195,cpd:C00195
map04666	Fc gamma R-mediated phagocytosis	0.307813	3	4	670	1681	Over	PA(16:1); PA(18:2); PA(4:0/18:2)	cpd:C00416,cpd:C00416,cpd:C00416
map04912	GnRH signaling pathway	0.307813	3	4	670	1681	Over	PA(16:1); PA(18:2); PA(4:0/18:2)	cpd:C00416,cpd:C00416,cpd:C00416
map05212	Pancreatic cancer	0.307813	3	4	670	1681	Over	PA(16:1); PA(18:2); PA(4:0/18:2)	cpd:C00416,cpd:C00416,cpd:C00416
map05200	Pathways in cancer	0.0856293	4	5	670	1681	Over	LPA(22:2); PA(16:1); PA(18:2); PA(4:0/18:2)	cpd:C00681,cpd:C00416,cpd:C00416,cpd:C00416
map05130	Pathogenic Escherichia coli infection	0.484771	53	158	180	580	Over	PE(12:0/16:0); PE(14:0/18:1); PE(14:0/18:3); PE(14:0/20:4); PE(14:0/20:5); PE(14:0/22:2CHO); PE(14:1/16:1); PE(14:1/18:2); PE(15:0/16:1); PE(15:0/18:3); PE(15:1/16:0); PE(15:1/18:2); PE(15:1/20:4); PE(16:0/16:0); PE(16:0/18:3); PE(16:0/20:3); PE(16:0/20:5); PE(16:0/21:2COOH); PE(16:0/22:2COOH); PE(16:1/18:2); PE(16:1/18:3); PE(16:1/20:3); PE(16:1/20:4); PE(16:2/18:2); PE(17:0/20:3); PE(17:1/18:3)…	cpd:C00350,cpd:C00350,cpd:C00350,cpd:C00350,cpd:C00350,cpd:C00350,cpd:C00350,cpd:C00350,cpd:C00350,cpd:C00350,cpd:C00350,cpd:C00350,cpd:C00350,cpd:C00350,cpd:C00350,cpd:C00350,cpd:C00350,cpd:C00350,cpd:C00350,cpd:C00350,cpd:C00350,cpd:C00350,cpd:C00350,cpd:C00350,cpd:C00350,cpd:C00350,cpd:C00350,cpd:C00350,cpd:C00350,cpd:C00350,cpd:C00350,cpd:C00350,cpd:C00350,cpd:C00350,cpd:C00350,cpd:C00350,cpd…
map05167	Kaposi's sarcoma-associated herpesvirus infection	0.484771	53	158	180	580	Over	PE(12:0/16:0); PE(14:0/18:1); PE(14:0/18:3); PE(14:0/20:4); PE(14:0/20:5); PE(14:0/22:2CHO); PE(14:1/16:1); PE(14:1/18:2); PE(15:0/16:1); PE(15:0/18:3); PE(15:1/16:0); PE(15:1/18:2); PE(15:1/20:4); PE(16:0/16:0); PE(16:0/18:3); PE(16:0/20:3); PE(16:0/20:5); PE(16:0/21:2COOH); PE(16:0/22:2COOH); PE(16:1/18:2); PE(16:1/18:3); PE(16:1/20:3); PE(16:1/20:4); PE(16:2/18:2); PE(17:0/20:3); PE(17:1/18:3)…	cpd:C00350,cpd:C00350,cpd:C00350,cpd:C00350,cpd:C00350,cpd:C00350,cpd:C00350,cpd:C00350,cpd:C00350,cpd:C00350,cpd:C00350,cpd:C00350,cpd:C00350,cpd:C00350,cpd:C00350,cpd:C00350,cpd:C00350,cpd:C00350,cpd:C00350,cpd:C00350,cpd:C00350,cpd:C00350,cpd:C00350,cpd:C00350,cpd:C00350,cpd:C00350,cpd:C00350,cpd:C00350,cpd:C00350,cpd:C00350,cpd:C00350,cpd:C00350,cpd:C00350,cpd:C00350,cpd:C00350,cpd:C00350,cpd…
map05152	Tuberculosis	0.303229	12	29	180	580	Over	PI(14:0/16:0); PI(18:0/20:2); PI(18:0/20:3); PI(18:0/21:1); PI(18:0/21:3); PI(18:0/21:4); PI(18:0/22:3); PI(18:0/22:5); PI(18:1/21:3); PI(18:1/22:2); PI(18:1/22:3); PI(18:1/22:5)	cpd:C01194,cpd:C01194,cpd:C01194,cpd:C01194,cpd:C01194,cpd:C01194,cpd:C01194,cpd:C01194,cpd:C01194,cpd:C01194,cpd:C01194,cpd:C01194
map04540	Gap junction	0.261989	4	8	180	580	Over	LPA(16:0); LPA(18:1); LPA(18:2); LPA(18:3)	cpd:C00681,cpd:C00681,cpd:C00681,cpd:C00681
map00562	Inositol phosphate metabolism	0.239293	12	28	180	580	Over	PI(14:0/16:0); PI(18:0/20:2); PI(18:0/20:3); PI(18:0/21:1); PI(18:0/21:3); PI(18:0/21:4); PI(18:0/22:3); PI(18:0/22:5); PI(18:1/21:3); PI(18:1/22:2); PI(18:1/22:3); PI(18:1/22:5)	cpd:C01194,cpd:C01194,cpd:C01194,cpd:C01194,cpd:C01194,cpd:C01194,cpd:C01194,cpd:C01194,cpd:C01194,cpd:C01194,cpd:C01194,cpd:C01194
map00563	Glycosylphosphatidylinositol (GPI)-anchor biosynthesis	0.192584	65	186	180	580	Over	PE(12:0/16:0); PE(14:0/18:1); PE(14:0/18:3); PE(14:0/20:4); PE(14:0/20:5); PE(14:0/22:2CHO); PE(14:1/16:1); PE(14:1/18:2); PE(15:0/16:1); PE(15:0/18:3); PE(15:1/16:0); PE(15:1/18:2); PE(15:1/20:4); PE(16:0/16:0); PE(16:0/18:3); PE(16:0/20:3); PE(16:0/20:5); PE(16:0/21:2COOH); PE(16:0/22:2COOH); PE(16:1/18:2); PE(16:1/18:3); PE(16:1/20:3); PE(16:1/20:4); PE(16:2/18:2); PE(17:0/20:3); PE(17:1/18:3)…	cpd:C00350,cpd:C00350,cpd:C00350,cpd:C00350,cpd:C00350,cpd:C00350,cpd:C00350,cpd:C00350,cpd:C00350,cpd:C00350,cpd:C00350,cpd:C00350,cpd:C00350,cpd:C00350,cpd:C00350,cpd:C00350,cpd:C00350,cpd:C00350,cpd:C00350,cpd:C00350,cpd:C00350,cpd:C00350,cpd:C00350,cpd:C00350,cpd:C00350,cpd:C00350,cpd:C00350,cpd:C00350,cpd:C00350,cpd:C00350,cpd:C00350,cpd:C00350,cpd:C00350,cpd:C00350,cpd:C00350,cpd:C00350,cpd…
map04136	Autophagy - other	0.192584	65	186	180	580	Over	PE(12:0/16:0); PE(14:0/18:1); PE(14:0/18:3); PE(14:0/20:4); PE(14:0/20:5); PE(14:0/22:2CHO); PE(14:1/16:1); PE(14:1/18:2); PE(15:0/16:1); PE(15:0/18:3); PE(15:1/16:0); PE(15:1/18:2); PE(15:1/20:4); PE(16:0/16:0); PE(16:0/18:3); PE(16:0/20:3); PE(16:0/20:5); PE(16:0/21:2COOH); PE(16:0/22:2COOH); PE(16:1/18:2); PE(16:1/18:3); PE(16:1/20:3); PE(16:1/20:4); PE(16:2/18:2); PE(17:0/20:3); PE(17:1/18:3)…	cpd:C00350,cpd:C00350,cpd:C00350,cpd:C00350,cpd:C00350,cpd:C00350,cpd:C00350,cpd:C00350,cpd:C00350,cpd:C00350,cpd:C00350,cpd:C00350,cpd:C00350,cpd:C00350,cpd:C00350,cpd:C00350,cpd:C00350,cpd:C00350,cpd:C00350,cpd:C00350,cpd:C00350,cpd:C00350,cpd:C00350,cpd:C00350,cpd:C00350,cpd:C00350,cpd:C00350,cpd:C00350,cpd:C00350,cpd:C00350,cpd:C00350,cpd:C00350,cpd:C00350,cpd:C00350,cpd:C00350,cpd:C00350,cpd…
map04140	Autophagy - animal	0.192584	65	186	180	580	Over	PE(12:0/16:0); PE(14:0/18:1); PE(14:0/18:3); PE(14:0/20:4); PE(14:0/20:5); PE(14:0/22:2CHO); PE(14:1/16:1); PE(14:1/18:2); PE(15:0/16:1); PE(15:0/18:3); PE(15:1/16:0); PE(15:1/18:2); PE(15:1/20:4); PE(16:0/16:0); PE(16:0/18:3); PE(16:0/20:3); PE(16:0/20:5); PE(16:0/21:2COOH); PE(16:0/22:2COOH); PE(16:1/18:2); PE(16:1/18:3); PE(16:1/20:3); PE(16:1/20:4); PE(16:2/18:2); PE(17:0/20:3); PE(17:1/18:3)…	cpd:C00350,cpd:C00350,cpd:C00350,cpd:C00350,cpd:C00350,cpd:C00350,cpd:C00350,cpd:C00350,cpd:C00350,cpd:C00350,cpd:C00350,cpd:C00350,cpd:C00350,cpd:C00350,cpd:C00350,cpd:C00350,cpd:C00350,cpd:C00350,cpd:C00350,cpd:C00350,cpd:C00350,cpd:C00350,cpd:C00350,cpd:C00350,cpd:C00350,cpd:C00350,cpd:C00350,cpd:C00350,cpd:C00350,cpd:C00350,cpd:C00350,cpd:C00350,cpd:C00350,cpd:C00350,cpd:C00350,cpd:C00350,cpd…
map04666	Fc gamma R-mediated phagocytosis	0.140111	16	37	180	580	Over	PA(14:0/16:0); PA(16:0/16:0); PA(16:0/16:1); PA(16:0/18:0); PA(16:0/18:1); PA(16:0/18:2); PA(16:0/18:3); PA(16:1/18:2); PA(18:0/18:1); PA(18:0/18:3); PA(18:0/26:2); PA(18:1/18:1); PA(20:0/18:1); PA(21:0/18:1); PA(24:0/18:1); PA(47:12)	cpd:C00416,cpd:C00416,cpd:C00416,cpd:C00416,cpd:C00416,cpd:C00416,cpd:C00416,cpd:C00416,cpd:C00416,cpd:C00416,cpd:C00416,cpd:C00416,cpd:C00416,cpd:C00416,cpd:C00416,cpd:C00416
map00590	Arachidonic acid metabolism	0.134778	55	152	180	580	Over	PC(10:0/16:0); PC(11:0/18:2); PC(12:0/14:0); PC(12:1/18:3); PC(14:0/15:0); PC(14:0/16:1); PC(14:1/16:1); PC(14:1/18:1); PC(14:1/18:3); PC(14:1/20:3); PC(14:1/22:5); PC(15:0/15:0); PC(15:0/18:3); PC(15:0/22:5); PC(15:1/20:4); PC(16:0/18:1CHO); PC(16:0/18:3); PC(16:0/20:5); PC(16:0/22:5); PC(16:1/18:3); PC(16:1/20:5); PC(16:1/22:3); PC(16:1/22:5); PC(16:2/18:2); PC(16:2/18:3); PC(16:2/19:1); PC(16:…	cpd:C00157,cpd:C00157,cpd:C00157,cpd:C00157,cpd:C00157,cpd:C00157,cpd:C00157,cpd:C00157,cpd:C00157,cpd:C00157,cpd:C00157,cpd:C00157,cpd:C00157,cpd:C00157,cpd:C00157,cpd:C00157,cpd:C00157,cpd:C00157,cpd:C00157,cpd:C00157,cpd:C00157,cpd:C00157,cpd:C00157,cpd:C00157,cpd:C00157,cpd:C00157,cpd:C00157,cpd:C00157,cpd:C00157,cpd:C00157,cpd:C00157,cpd:C00157,cpd:C00157,cpd:C00157,cpd:C00157,cpd:C00157,cpd…
map00591	Linoleic acid metabolism	0.134778	55	152	180	580	Over	PC(10:0/16:0); PC(11:0/18:2); PC(12:0/14:0); PC(12:1/18:3); PC(14:0/15:0); PC(14:0/16:1); PC(14:1/16:1); PC(14:1/18:1); PC(14:1/18:3); PC(14:1/20:3); PC(14:1/22:5); PC(15:0/15:0); PC(15:0/18:3); PC(15:0/22:5); PC(15:1/20:4); PC(16:0/18:1CHO); PC(16:0/18:3); PC(16:0/20:5); PC(16:0/22:5); PC(16:1/18:3); PC(16:1/20:5); PC(16:1/22:3); PC(16:1/22:5); PC(16:2/18:2); PC(16:2/18:3); PC(16:2/19:1); PC(16:…	cpd:C00157,cpd:C00157,cpd:C00157,cpd:C00157,cpd:C00157,cpd:C00157,cpd:C00157,cpd:C00157,cpd:C00157,cpd:C00157,cpd:C00157,cpd:C00157,cpd:C00157,cpd:C00157,cpd:C00157,cpd:C00157,cpd:C00157,cpd:C00157,cpd:C00157,cpd:C00157,cpd:C00157,cpd:C00157,cpd:C00157,cpd:C00157,cpd:C00157,cpd:C00157,cpd:C00157,cpd:C00157,cpd:C00157,cpd:C00157,cpd:C00157,cpd:C00157,cpd:C00157,cpd:C00157,cpd:C00157,cpd:C00157,cpd…
map00592	alpha-Linolenic acid metabolism	0.134778	55	152	180	580	Over	PC(10:0/16:0); PC(11:0/18:2); PC(12:0/14:0); PC(12:1/18:3); PC(14:0/15:0); PC(14:0/16:1); PC(14:1/16:1); PC(14:1/18:1); PC(14:1/18:3); PC(14:1/20:3); PC(14:1/22:5); PC(15:0/15:0); PC(15:0/18:3); PC(15:0/22:5); PC(15:1/20:4); PC(16:0/18:1CHO); PC(16:0/18:3); PC(16:0/20:5); PC(16:0/22:5); PC(16:1/18:3); PC(16:1/20:5); PC(16:1/22:3); PC(16:1/22:5); PC(16:2/18:2); PC(16:2/18:3); PC(16:2/19:1); PC(16:…	cpd:C00157,cpd:C00157,cpd:C00157,cpd:C00157,cpd:C00157,cpd:C00157,cpd:C00157,cpd:C00157,cpd:C00157,cpd:C00157,cpd:C00157,cpd:C00157,cpd:C00157,cpd:C00157,cpd:C00157,cpd:C00157,cpd:C00157,cpd:C00157,cpd:C00157,cpd:C00157,cpd:C00157,cpd:C00157,cpd:C00157,cpd:C00157,cpd:C00157,cpd:C00157,cpd:C00157,cpd:C00157,cpd:C00157,cpd:C00157,cpd:C00157,cpd:C00157,cpd:C00157,cpd:C00157,cpd:C00157,cpd:C00157,cpd…
map04024	cAMP signaling pathway	0.107442	16	36	180	580	Over	PA(14:0/16:0); PA(16:0/16:0); PA(16:0/16:1); PA(16:0/18:0); PA(16:0/18:1); PA(16:0/18:2); PA(16:0/18:3); PA(16:1/18:2); PA(18:0/18:1); PA(18:0/18:3); PA(18:0/26:2); PA(18:1/18:1); PA(20:0/18:1); PA(21:0/18:1); PA(24:0/18:1); PA(47:12)	cpd:C00416,cpd:C00416,cpd:C00416,cpd:C00416,cpd:C00416,cpd:C00416,cpd:C00416,cpd:C00416,cpd:C00416,cpd:C00416,cpd:C00416,cpd:C00416,cpd:C00416,cpd:C00416,cpd:C00416,cpd:C00416
map04912	GnRH signaling pathway	0.107442	16	36	180	580	Over	PA(14:0/16:0); PA(16:0/16:0); PA(16:0/16:1); PA(16:0/18:0); PA(16:0/18:1); PA(16:0/18:2); PA(16:0/18:3); PA(16:1/18:2); PA(18:0/18:1); PA(18:0/18:3); PA(18:0/26:2); PA(18:1/18:1); PA(20:0/18:1); PA(21:0/18:1); PA(24:0/18:1); PA(47:12)	cpd:C00416,cpd:C00416,cpd:C00416,cpd:C00416,cpd:C00416,cpd:C00416,cpd:C00416,cpd:C00416,cpd:C00416,cpd:C00416,cpd:C00416,cpd:C00416,cpd:C00416,cpd:C00416,cpd:C00416,cpd:C00416
map05212	Pancreatic cancer	0.107442	16	36	180	580	Over	PA(14:0/16:0); PA(16:0/16:0); PA(16:0/16:1); PA(16:0/18:0); PA(16:0/18:1); PA(16:0/18:2); PA(16:0/18:3); PA(16:1/18:2); PA(18:0/18:1); PA(18:0/18:3); PA(18:0/26:2); PA(18:1/18:1); PA(20:0/18:1); PA(21:0/18:1); PA(24:0/18:1); PA(47:12)	cpd:C00416,cpd:C00416,cpd:C00416,cpd:C00416,cpd:C00416,cpd:C00416,cpd:C00416,cpd:C00416,cpd:C00416,cpd:C00416,cpd:C00416,cpd:C00416,cpd:C00416,cpd:C00416,cpd:C00416,cpd:C00416
map04072	Phospholipase D signaling pathway	0.0633369	20	45	180	580	Over	LPA(16:0); LPA(18:1); LPA(18:2); LPA(18:3); PA(14:0/16:0); PA(16:0/16:0); PA(16:0/16:1); PA(16:0/18:0); PA(16:0/18:1); PA(16:0/18:2); PA(16:0/18:3); PA(16:1/18:2); PA(18:0/18:1); PA(18:0/18:3); PA(18:0/26:2); PA(18:1/18:1); PA(20:0/18:1); PA(21:0/18:1); PA(24:0/18:1); PA(47:12)	cpd:C00681,cpd:C00681,cpd:C00681,cpd:C00681,cpd:C00416,cpd:C00416,cpd:C00416,cpd:C00416,cpd:C00416,cpd:C00416,cpd:C00416,cpd:C00416,cpd:C00416,cpd:C00416,cpd:C00416,cpd:C00416,cpd:C00416,cpd:C00416,cpd:C00416,cpd:C00416
map05200	Pathways in cancer	0.0475635	20	44	180	580	Over	LPA(16:0); LPA(18:1); LPA(18:2); LPA(18:3); PA(14:0/16:0); PA(16:0/16:0); PA(16:0/16:1); PA(16:0/18:0); PA(16:0/18:1); PA(16:0/18:2); PA(16:0/18:3); PA(16:1/18:2); PA(18:0/18:1); PA(18:0/18:3); PA(18:0/26:2); PA(18:1/18:1); PA(20:0/18:1); PA(21:0/18:1); PA(24:0/18:1); PA(47:12)	cpd:C00681,cpd:C00681,cpd:C00681,cpd:C00681,cpd:C00416,cpd:C00416,cpd:C00416,cpd:C00416,cpd:C00416,cpd:C00416,cpd:C00416,cpd:C00416,cpd:C00416,cpd:C00416,cpd:C00416,cpd:C00416,cpd:C00416,cpd:C00416,cpd:C00416,cpd:C00416
map04723	Retrograde endocannabinoid signaling	0.0421524	108	310	180	580	Over	PC(10:0/16:0); PC(11:0/18:2); PC(12:0/14:0); PC(12:1/18:3); PC(14:0/15:0); PC(14:0/16:1); PC(14:1/16:1); PC(14:1/18:1); PC(14:1/18:3); PC(14:1/20:3); PC(14:1/22:5); PC(15:0/15:0); PC(15:0/18:3); PC(15:0/22:5); PC(15:1/20:4); PC(16:0/18:1CHO); PC(16:0/18:3); PC(16:0/20:5); PC(16:0/22:5); PC(16:1/18:3); PC(16:1/20:5); PC(16:1/22:3); PC(16:1/22:5); PC(16:2/18:2); PC(16:2/18:3); PC(16:2/19:1); PC(16:…	cpd:C00157,cpd:C00157,cpd:C00157,cpd:C00157,cpd:C00157,cpd:C00157,cpd:C00157,cpd:C00157,cpd:C00157,cpd:C00157,cpd:C00157,cpd:C00157,cpd:C00157,cpd:C00157,cpd:C00157,cpd:C00157,cpd:C00157,cpd:C00157,cpd:C00157,cpd:C00157,cpd:C00157,cpd:C00157,cpd:C00157,cpd:C00157,cpd:C00157,cpd:C00157,cpd:C00157,cpd:C00157,cpd:C00157,cpd:C00157,cpd:C00157,cpd:C00157,cpd:C00157,cpd:C00157,cpd:C00157,cpd:C00157,cpd…
map04070	Phosphatidylinositol signaling system	0.0286735	28	64	180	580	Over	PA(14:0/16:0); PA(16:0/16:0); PA(16:0/16:1); PA(16:0/18:0); PA(16:0/18:1); PA(16:0/18:2); PA(16:0/18:3); PA(16:1/18:2); PA(18:0/18:1); PA(18:0/18:3); PA(18:0/26:2); PA(18:1/18:1); PA(20:0/18:1); PA(21:0/18:1); PA(24:0/18:1); PA(47:12); PI(14:0/16:0); PI(18:0/20:2); PI(18:0/20:3); PI(18:0/21:1); PI(18:0/21:3); PI(18:0/21:4); PI(18:0/22:3); PI(18:0/22:5); PI(18:1/21:3); PI(18:1/22:2); PI(18:1/22:3)…	cpd:C00416,cpd:C00416,cpd:C00416,cpd:C00416,cpd:C00416,cpd:C00416,cpd:C00416,cpd:C00416,cpd:C00416,cpd:C00416,cpd:C00416,cpd:C00416,cpd:C00416,cpd:C00416,cpd:C00416,cpd:C00416,cpd:C01194,cpd:C01194,cpd:C01194,cpd:C01194,cpd:C01194,cpd:C01194,cpd:C01194,cpd:C01194,cpd:C01194,cpd:C01194,cpd:C01194,cpd:C01194
map00564	Glycerophospholipid metabolism	0.00106926	164	483	180	580	Over	CL(19:0CHO/17:0/16:1/22:5); CL(24:2/18:1/18:2/18:2); LPA(16:0); LPA(18:1); LPA(18:2); LPA(18:3); LPC(18:0); LPC(18:3); LPC(26:3); PA(14:0/16:0); PA(16:0/16:0); PA(16:0/16:1); PA(16:0/18:0); PA(16:0/18:1); PA(16:0/18:2); PA(16:0/18:3); PA(16:1/18:2); PA(18:0/18:1); PA(18:0/18:3); PA(18:0/26:2); PA(18:1/18:1); PA(20:0/18:1); PA(21:0/18:1); PA(24:0/18:1); PA(47:12); PC(10:0/16:0); PC(11:0/18:2); PC(…	cpd:C05980,cpd:C05980,cpd:C00681,cpd:C00681,cpd:C00681,cpd:C00681,cpd:C04230,cpd:C04230,cpd:C04230,cpd:C00416,cpd:C00416,cpd:C00416,cpd:C00416,cpd:C00416,cpd:C00416,cpd:C00416,cpd:C00416,cpd:C00416,cpd:C00416,cpd:C00416,cpd:C00416,cpd:C00416,cpd:C00416,cpd:C00416,cpd:C00416,cpd:C00157,cpd:C00157,cpd:C00157,cpd:C00157,cpd:C00157,cpd:C00157,cpd:C00157,cpd:C00157,cpd:C00157,cpd:C00157,cpd:C00157,cpd…
map01100	Metabolic pathways	8.89427e-05	173	510	180	580	Over	DGDG(17:2/21:5); CL(19:0CHO/17:0/16:1/22:5); CL(24:2/18:1/18:2/18:2); LPA(16:0); LPA(18:1); LPA(18:2); LPA(18:3); PA(14:0/16:0); PA(16:0/16:0); PA(16:0/16:1); PA(16:0/18:0); PA(16:0/18:1); PA(16:0/18:2); PA(16:0/18:3); PA(16:1/18:2); PA(18:0/18:1); PA(18:0/18:3); PA(18:0/26:2); PA(18:1/18:1); PA(20:0/18:1); PA(21:0/18:1); PA(24:0/18:1); PA(47:12); PC(10:0/16:0); PC(11:0/18:2); PC(12:0/14:0); PC(1…	cpd:C06037,cpd:C05980,cpd:C05980,cpd:C00681,cpd:C00681,cpd:C00681,cpd:C00681,cpd:C00416,cpd:C00416,cpd:C00416,cpd:C00416,cpd:C00416,cpd:C00416,cpd:C00416,cpd:C00416,cpd:C00416,cpd:C00416,cpd:C00416,cpd:C00416,cpd:C00416,cpd:C00416,cpd:C00416,cpd:C00416,cpd:C00157,cpd:C00157,cpd:C00157,cpd:C00157,cpd:C00157,cpd:C00157,cpd:C00157,cpd:C00157,cpd:C00157,cpd:C00157,cpd:C00157,cpd:C00157,cpd:C05980,cpd…
