# Supplementary material for: Comparative Lipidomic Profiling of Camel and Cow Milk from a Shared Semi-Desert Pasture: Implications for Camel Adaptation to Arid Environments
Source: Molecules. 2026 Mar 12;31(6):952. doi: 10.3390/molecules31060952 (PMC13029572; doi:10.3390/molecules31060952)
Supplement: Supplementary file 1 [file molecules-31-00952-s001.zip › Table S4 Total lipids contents.xlsx]

## Sheet: Sheet1
Table S4. Lipids contents in camel milk and cow milk (ug/ml)
No.	Name	LipidGroup	AdductIon	Class	Chain_length	Unsaturated_keys	Ion mode	Formula	RT [min]	m/z	unit	Ca1	Ca2	Ca3	Ca4	Ca5	Ca6	Ca7	Ca8	Co1	Co2	Co3	Co4	Co5	Co6	Co7	Co8	QC1	QC2	QC3	QC4	QC5
1	AEA(13:0)	AEA(13:0)	M+H	AEA	13	0	POS	C15 H32 N1 O2	2.41884	258.243	content(μg/mL)	0.0253198	0.0193401	0.00331944	0.0321051	0.011121	0.0150556	0.022849	0.0551143	0.065175	0.0458954	0.077666	0.0535384	0.0788279	0.0602791	0.0765902	0.0460981	0.0333336	0.0333417	0.0345735	0.0337568	0.0358958
2	AEA(16:0)	AEA(16:0)	M+H	AEA	16	0	POS	C18 H38 N1 O2	5.02944	300.29	content(μg/mL)	0.0754121	0.0768331	0.0152834	0.0806187	0.0265535	0.0556739	0.07716	0.159512	0.195669	0.0929975	0.149939	0.135237	0.242315	0.138075	0.160518	0.0876803	0.135381	0.108634	0.111907	0.163096	0.113353
3	AcCa(10:0)	AcCa(10:0)	M+H	AcCa	10	0	POS	C17 H34 N1 O4	1.15446	316.248	content(μg/mL)	0.113491	0.133462	0.0224884	0.369892	0.0760181	0.165479	0.182844	0.297625	0.237789	0.169769	0.307005	0.638399	0.299748	0.265053	0.521366	0.119062	0.110605	0.118563	0.137506	0.118356	0.116877
4	AcCa(14:0)	AcCa(14:0)	M+H	AcCa	14	0	POS	C21 H42 N1 O4	1.85756	372.311	content(μg/mL)	0.00696906	0.00434486	0.00129793	0.0118828	0.00512494	0.00530391	0.00941477	0.0148939	0.00748064	0.00717731	0.0400119	0.060388	0.0405876	0.0185035	0.0270137	0.0135492	0.0128257	0.0126269	0.0129558	0.0102883	0.0110103
5	AcCa(14:1)	AcCa(14:1)	M+H	AcCa	14	1	POS	C21 H40 N1 O4	1.59213	370.295	content(μg/mL)	0.0329924	0.0319433	0.00710181	0.029902	0.0510289	0.0162932	0.0658626	0.115729	0.0863347	0.0402725	0.116185	0.0695532	0.0922972	0.0885811	0.081667	0.0268076	0.109717	0.0882585	0.100312	0.0799694	0.114865
6	AcCa(2:0)	AcCa(2:0)	M+H	AcCa	2	0	POS	C9 H18 N1 O4	0.949841	204.123	content(μg/mL)	40.5064	33.2025	8.05622	80.4578	18.1586	42.2663	71.3482	76.7466	44.5173	49.3681	126.719	360.796	228.465	166.695	469.743	31.147	72.6762	70.7178	73.3353	70.6508	81.0691
7	AcCa(3:0)	AcCa(3:0)	M+H	AcCa	3	0	POS	C10 H20 N1 O4	0.94767	218.139	content(μg/mL)	6.53078	6.32204	1.92873	18.0958	3.0577	5.34579	9.09035	15.805	2.13862	2.36046	16.4628	21.3833	20.1673	9.93628	22.9727	3.44414	7.74512	8.51724	9.16992	8.97486	9.18482
8	AcCa(4:0)	AcCa(4:0)	M+H	AcCa	4	0	POS	C11 H22 N1 O4	0.953556	232.154	content(μg/mL)	4.6263	4.12828	0.768378	7.08961	1.95126	4.05402	7.70312	8.3629	3.11079	3.10702	6.76863	18.7963	24.0063	14.0113	86.9389	4.25913	4.61186	5.68882	4.74038	4.6137	5.41011
9	AcCa(5:0)	AcCa(5:0)	M+H	AcCa	5	0	POS	C12 H24 N1 O4	0.96516	246.17	content(μg/mL)	5.78266	4.97954	1.47786	10.1604	2.3443	5.7184	8.08172	12.1564	2.35573	1.43454	3.95295	2.09803	4.79541	4.67876	31.0781	4.37613	5.45094	7.34427	7.17938	6.1399	7.72945
10	AcHexCh	AcHexCh	M+H	AcHexCh	0	0	POS	C33 H57 O6	8.55136	549.415	content(μg/mL)	0.351294	0.0163914	0.0148745	0.199086	0.0466982	0.0366824	0.0699255	0.0877446	0.0831813	0.0834848	0.241095	0.154163	0.494731	0.112282	0.119169	0.195954	0.23542	0.156348	0.16129	0.149749	0.172444
11	AcHexCm	AcHexCm	M+H	AcHexCm	0	0	POS	C34 H59 O6	10.9982	563.431	content(μg/mL)	0.0654611	0.0681995	0.0153805	0.133062	0.0596757	0.0702275	0.135575	0.176511	0.0923782	0.0495751	0.151143	0.0132799	0.0641593	0.134808	0.100237	0.0414489	0.17956	0.124215	0.179579	0.162395	0.206431
12	AcHexZy	AcHexZy	M+H	AcHexZy	0	0	POS	C33 H55 O6	8.59176	547.399	content(μg/mL)	0.141829	0.00640793	0.00457009	0.0486016	0.00839134	0.0171898	0.0262206	0.0230424	0.0372918	0.0403283	0.0726652	0.055212	0.223608	0.0729729	0.0472551	0.096401	0.291391	0.234173	0.2696	0.270446	0.321734
13	BisMeLPA(15:0)	BisMeLPA(15:0)	M+H	BisMeLPA	15	0	POS	C20 H42 O7 P1	5.24011	425.266	content(μg/mL)	0.0338459	0.00774062	0.000995841	0.0172785	0.00572241	0.0053781	0.00714128	0.0189097	0.00845035	0.0103777	0.29398	0.025111	0.0645293	0.0766044	0.044935	0.0124462	0.0260019	0.0234711	0.0282159	0.020983	0.0167527
14	BisMeLPA(20:1)	BisMeLPA(20:1)	M+H	BisMeLPA	20	1	POS	C25 H50 O7 P1	9.01988	493.329	content(μg/mL)	0.101049	0.0151115	0.00553236	0.0741293	0.0206361	0.0127349	0.0341453	0.0472611	0.102557	0.109316	1.95764	0.128241	1.89217	0.939656	0.424794	0.192872	0.0832416	0.0643964	0.079152	0.0751136	0.0746067
15	BisMePA(10:0/16:2)	BisMePA(26:2)	M+H	BisMePA	26	2	POS	C31 H58 O8 P1	10.7884	589.386	content(μg/mL)	0.00648885	0.0140262	0.000237657	0.00219813	0.00838969	0.0138515	0.0192895	0.0602278	0.268406	0.516184	13.1247	2.49979	1.07057	1.10196	0.487682	2.17026	0.226332	0.190455	0.210996	0.171889	0.136944
16	BisMePA(15:0/25:7)	BisMePA(40:7)	M+NH4	BisMePA	40	7	POS	C45 H79 N1 O8 P1	12.1297	792.554	content(μg/mL)	0.827757	1.47463	0.240782	2.30525	0.851436	1.09378	3.44432	4.17083	1.62712	0.984422	5.92375	1.18014	6.97249	8.824	5.91027	0.411355	1.6736	1.83427	2.17956	1.54429	1.56456
17	BisMePA(16:1/12:0)	BisMePA(28:1)	M+NH4	BisMePA	28	1	POS	C33 H67 N1 O8 P1	10.554	636.46	content(μg/mL)	0.0371629	0.036716	0.00528982	0.0616701	0.0237452	0.0288473	0.035728	0.0927197	0.119133	0.178235	2.20805	0.031546	0.241337	0.179306	0.0337059	0.363471	0.104372	0.114726	0.127604	0.111842	0.0824586
18	BisMePA(16:1/15:0)	BisMePA(31:1)	M+NH4	BisMePA	31	1	POS	C36 H73 N1 O8 P1	12.4495	678.507	content(μg/mL)	0.0571283	0.0831985	0.0116418	0.105206	0.0421247	0.042764	0.157298	0.2525	0.372777	0.346488	1.98336	0.081746	0.465845	0.776133	0.422626	0.196105	0.127317	0.122223	0.143866	0.123056	0.11131
19	BisMePA(18:1/12:0)	BisMePA(30:1)	M+NH4	BisMePA	30	1	POS	C35 H71 N1 O8 P1	11.8741	664.491	content(μg/mL)	0.587252	0.675501	0.131235	1.24015	0.351691	0.605773	1.26731	2.3814	3.26558	4.1674	34.4454	1.1871	6.58361	4.95584	2.0175	3.39751	1.15534	1.20034	1.54087	1.15974	0.945184
20	BisMePA(18:2/17:1)	BisMePA(35:3)	M+NH4	BisMePA	35	3	POS	C40 H77 N1 O8 P1	12.6017	730.538	content(μg/mL)	1.14834	1.27277	0.228617	1.97513	0.796713	0.943419	2.20296	3.92765	2.28921	1.67382	11.8391	0.983312	3.69788	5.79693	3.14973	1.62766	2.23489	2.29874	2.90793	2.0471	1.79481
21	BisMePA(18:2/18:1)	BisMePA(36:3)	M+NH4	BisMePA	36	3	POS	C41 H79 N1 O8 P1	13.2453	744.554	content(μg/mL)	22.0702	26.1419	4.72221	49.0783	16.7467	19.1204	50.2774	85.6928	0.124584	0.0776528	0.792817	48.8904	0.232963	0.392116	0.258109	0.0786778	66.6571	64.9542	81.5675	61.8382	51.9279
22	BisMePA(18:2/18:3)	BisMePA(36:5)	M+NH4	BisMePA	36	5	POS	C41 H75 N1 O8 P1	9.50204	740.522	content(μg/mL)	0.00216792	0.00697696	0.000963003	0.000935217	0.00280034	0.00368973	0.00954366	0.0074849	0.00954829	0.00551287	0.03761	0.0113281	0.0158813	0.0325831	3.78217e-05	0.0755579	0.0113413	0.0134013	0.0208042	0.0147844	0.0098661
23	BisMePA(18:3/12:0)	BisMePA(30:3)	M+NH4	BisMePA	30	3	POS	C35 H67 N1 O8 P1	9.6737	660.46	content(μg/mL)	0.0102565	0.00981047	0.00154763	0.00466989	0.00227497	0.00602822	0.0104436	0.0207051	0.00317223	0.0105857	0.165751	0.0299103	0.0169874	0.00504831	0.0110457	0.087312	0.0181057	0.0205249	0.0266126	0.0196909	0.0159765
24	BisMePA(18:4/16:1)	BisMePA(34:5)	M+NH4	BisMePA	34	5	POS	C39 H71 N1 O8 P1	11.899	712.491	content(μg/mL)	2.01202	1.50163	0.284771	3.17418	0.727779	1.492	2.48324	6.06273	1.4067	1.17477	11.0673	0.458771	2.00325	2.31758	0.838577	1.5452	2.37651	2.58591	3.12433	2.39175	1.89263
25	BisMePA(18:4/18:1)	BisMePA(36:5)	M+NH4	BisMePA	36	5	POS	C41 H75 N1 O8 P1	9.38221	740.522	content(μg/mL)	0.00266359	0.0109258	0.00144241	0.000953295	0.00461122	0.00728129	0.0158208	0.0186215	0.0231749	0.014552	0.379323	0.00545558	0.0606353	0.0044585	0.00969903	0.154023	0.02891	0.0298216	0.0362523	0.0274999	0.0226213
26	BisMePA(19:2/19:2)	BisMePA(38:4)	M+NH4	BisMePA	38	4	POS	C43 H81 N1 O8 P1	13.6271	770.569	content(μg/mL)	2.85074	3.08465	0.575711	0.299113	1.62707	1.34528	5.69293	5.36333	6.46141	0.666483	6.93481	1.14114	4.15068	4.34262	3.21899	0.897203	3.60239	3.97352	3.47133	2.94881	2.50132
27	BisMePA(20:4/18:1)	BisMePA(38:5)	M+NH4	BisMePA	38	5	POS	C43 H79 N1 O8 P1	14.2582	768.554	content(μg/mL)	4.1488	5.15225	0.816335	11.6263	3.81692	3.65393	5.6114	12.7815	6.18243	4.16986	38.3703	4.95148	17.1886	15.2052	15.7105	3.17384	6.55666	6.65976	8.34781	6.4356	5.67721
28	BisMePA(22:3)	BisMePA(22:3)	M+NH4	BisMePA	22	3	POS	C27 H51 N1 O8 P1	4.02115	548.335	content(μg/mL)	0.498043	0.0217158	0.00959627	0.401331	0.0537104	0.0296068	0.111475	0.0510813	0.315633	0.424751	10.7056	0.662314	0.94598	1.54115	0.432187	2.04553	0.249241	0.221169	0.3169	0.261298	0.250878
29	BisMePA(22:4)	BisMePA(22:4)	M+NH4	BisMePA	22	4	POS	C27 H49 N1 O8 P1	1.37031	546.319	content(μg/mL)	0.0822166	0.0116943	0.0032967	0.061811	0.00927485	0.00537272	0.0207262	0.0275975	0.0314492	0.0322037	0.540231	0.0354123	0.00257878	0.00210755	0.0453654	0.0426367	0.0202925	0.0370073	0.0384139	0.0346775	0.025958
30	BisMePA(32:3)	BisMePA(32:3)	M+NH4	BisMePA	32	3	POS	C37 H71 N1 O8 P1	11.0556	688.491	content(μg/mL)	0.119035	0.145949	0.0279774	0.132529	0.0402191	0.0972106	0.202982	0.369358	0.0557697	0.0444715	0.114279	0.00531199	0.0827045	0.224425	0.0658567	0.050842	0.117704	0.152487	0.239387	0.128999	0.101703
31	BisMePA(32:5)	BisMePA(32:5)	M+NH4	BisMePA	32	5	POS	C37 H67 N1 O8 P1	10.582	684.46	content(μg/mL)	0.111256	0.0924131	0.0146186	0.108617	0.0313678	0.0598208	0.0807952	0.283349	0.0145825	0.016295	0.135968	0.00678397	0.00612938	0.0127728	0.00360883	0.021581	0.0692527	0.0623711	0.100684	0.0549539	0.0696174
32	BisMePA(33:3)	BisMePA(33:3)	M+NH4	BisMePA	33	3	POS	C38 H73 N1 O8 P1	11.3131	702.507	content(μg/mL)	0.207467	0.158269	0.0340026	0.332254	0.0889593	0.146419	0.389234	0.639991	0.324829	0.0414169	0.961604	0.069809	0.24795	0.927448	0.0411364	0.0555572	0.290961	0.298721	0.323097	0.247404	0.229395
33	BisMePA(34:4)	BisMePA(34:4)	M+NH4	BisMePA	34	4	POS	C39 H73 N1 O8 P1	11.7684	714.507	content(μg/mL)	0.239173	0.217683	0.0668628	0.505724	0.15845	0.294362	0.666094	1.00558	0.251471	0.181198	0.461996	0.0392312	0.0655499	0.000352862	0.000330586	0.0862074	0.324282	0.28144	0.437161	0.325178	0.191269
34	BisMePA(34:6)	BisMePA(34:6)	M+NH4	BisMePA	34	6	POS	C39 H69 N1 O8 P1	10.7349	710.476	content(μg/mL)	0.231318	0.148089	0.0296323	0.228045	0.055479	0.131688	0.254699	0.412751	0.0613799	0.0529637	0.798446	0.0171442	0.109963	0.10257	0.0280271	0.226397	0.219941	0.193966	0.232507	0.188171	0.152863
35	BisMePA(36:6)	BisMePA(36:6)	M+NH4	BisMePA	36	6	POS	C41 H73 N1 O8 P1	10.4817	738.507	content(μg/mL)	0.253602	0.231581	0.0530481	0.392658	0.156886	0.200105	0.63818	0.675057	0.0851071	0.193267	0.932593	0.13723	0.347305	1.32183	0.7134	0.212579	0.222236	0.225485	0.257584	0.206285	0.188758
36	BisMePA(36:7)	BisMePA(36:7)	M+NH4	BisMePA	36	7	POS	C41 H71 N1 O8 P1	11.0445	736.491	content(μg/mL)	0.392186	0.332764	0.0839746	0.680392	0.201793	0.331167	0.705185	1.18476	0.101172	0.115799	0.396961	0.0166183	0.124437	0.719648	0.270645	0.117063	0.70792	0.693405	0.831087	0.64706	0.528409
37	BisMePA(36:8)	BisMePA(36:8)	M+NH4	BisMePA	36	8	POS	C41 H69 N1 O8 P1	10.1894	734.476	content(μg/mL)	0.044054	0.0556147	0.0232195	0.0922446	0.0287285	0.0697828	0.0959319	0.178439	0.0706644	0.0586167	0.842535	0.0479939	0.0888731	0.300041	0.12224	0.0645922	0.0230245	0.0361182	0.0476049	0.0269132	0.0371467
38	BisMePA(38:7)	BisMePA(38:7)	M+NH4	BisMePA	38	7	POS	C43 H75 N1 O8 P1	12.472	764.522	content(μg/mL)	1.12554	1.53666	0.291898	3.38544	0.803885	1.74966	2.72074	4.00789	3.59543	2.38554	10.0332	0.825614	4.02223	9.54079	4.57989	2.46138	2.45278	2.33718	3.13195	2.85735	2.9365
39	BisMePA(38:8)	BisMePA(38:8)	M+NH4	BisMePA	38	8	POS	C43 H73 N1 O8 P1	11.3426	762.507	content(μg/mL)	0.354345	0.0272289	0.0795635	1.00972	0.279961	0.583519	0.380695	0.387731	0.345771	0.427502	2.84564	0.222287	0.903011	2.17212	1.3998	0.259024	0.554389	0.578994	1.02759	0.619421	0.692715
40	BisMePA(40:7)	BisMePA(40:7)	M+NH4	BisMePA	40	7	POS	C45 H79 N1 O8 P1	13.9326	792.554	content(μg/mL)	0.42045	0.213004	0.0364317	0.111086	0.268394	0.194397	0.798815	0.882043	0.575386	0.0455148	0.891346	0.0724427	0.0481998	0.206771	0.0231321	0.0294471	0.622935	0.334954	0.523777	0.427747	0.31431
41	BisMePA(42:10)	BisMePA(42:10)	M+NH4	BisMePA	42	10	POS	C47 H77 N1 O8 P1	12.1297	814.538	content(μg/mL)	0.0542002	0.084033	0.0236669	0.175918	0.0652571	0.0938997	0.253489	0.29215	0.0901508	0.075548	0.116505	0.0726439	0.454821	0.621106	0.479179	0.0279235	0.145424	0.156869	0.208174	0.10938	0.140625
42	BisMePA(42:8)	BisMePA(42:8)	M+NH4	BisMePA	42	8	POS	C47 H81 N1 O8 P1	14.0118	818.569	content(μg/mL)	0.0641627	0.0496403	0.00767654	0.0917422	0.0272026	0.0503505	0.0992458	0.0850976	0.187722	0.0718917	0.190553	0.045906	0.0373253	0.0250379	0.0366204	0.0327208	0.140532	0.107763	0.162078	0.125136	0.10409
43	Cer(d12:0/18:0)	Cer(d30:0)	M+H	Cer	30	0	POS	C30 H62 N1 O3	9.09776	484.472	content(μg/mL)	0.0027708	0.00127537	0.000390658	0.00477965	0.00192222	0.00263329	0.00556416	0.00911114	0.00603457	0.00565182	0.0250955	0.0120978	0.0178667	0.0131977	0.00987986	0.00906797	0.00453129	0.00393433	0.00491322	0.00455737	0.00482355
44	Cer(d12:0/20:0)	Cer(d32:0)	M+H	Cer	32	0	POS	C32 H66 N1 O3	10.4705	512.504	content(μg/mL)	0.00568022	0.0042039	0.000954054	0.0115965	0.00643915	0.00445485	0.00791642	0.0204662	0.0138283	0.0105711	0.0513949	0.0159502	0.0328679	0.0417498	0.0323048	0.0259489	0.00604257	0.0132889	0.00878032	0.00783126	0.00793771
45	Cer(d12:0/22:0)	Cer(d34:0)	M+H	Cer	34	0	POS	C34 H70 N1 O3	12.3143	540.535	content(μg/mL)	0.00447719	0.00405631	0.000526563	0.0108374	0.00468371	0.00484653	0.00999715	0.0122277	0.00579112	0.00404965	0.0557973	0.0215538	0.0406103	0.0667167	0.0362367	0.0536292	0.0218826	0.0240626	0.0221707	0.0236511	0.0227687
46	Cer(d12:0/23:0)	Cer(d35:0)	M+H	Cer	35	0	POS	C35 H72 N1 O3	14.0782	554.551	content(μg/mL)	0.000890585	0.000369422	9.32662e-05	0.000489233	8.78523e-05	0.000122729	0.000298708	0.000314437	0.00342919	0.0024411	0.00165226	0.00385621	0.00637771	0.00376257	0.00277945	0.00856135	0.000983697	0.00149979	0.00100794	0.00153688	0.000936873
47	Cer(d16:0/16:0)	Cer(d32:0)	M+H	Cer	32	0	POS	C32 H66 N1 O3	11.3483	512.504	content(μg/mL)	0.0190466	0.0157079	0.0032874	0.0236303	0.00804636	0.0173962	0.0256696	0.0713261	0.214679	0.149307	0.16663	0.0647545	0.191414	0.222068	0.0849725	0.215357	0.0437708	0.0517715	0.0532586	0.055759	0.0549113
48	Cer(d16:0/18:0)	Cer(d34:0)	M+H-H2O	Cer	34	0	POS	C34 H68 N1 O2	11.9475	522.524	content(μg/mL)	0.00208477	0.00111724	0.000435169	0.0037067	0.00119618	0.000424109	0.000908225	0.00453258	0.142912	0.102424	0.0586163	0.289452	0.0577487	0.0891811	0.0186186	0.0486317	0.0235023	0.0301906	0.0271333	0.0308334	0.0274426
49	Cer(d16:1/22:3)	Cer(d38:4)	M+H	Cer	38	4	POS	C38 H70 N1 O3	13.9862	588.535	content(μg/mL)	0.0600311	0.0826571	0.024877	0.137007	0.0518698	0.0555771	0.156275	0.223525	0.0602935	0.0772565	0.0160334	0.0202997	0.0128995	0.0111735	0.0108193	0.0196634	0.114355	0.191702	0.208752	0.221518	0.21746
50	Cer(d16:1/23:0)	Cer(d39:1)	M+H	Cer	39	1	POS	C39 H78 N1 O3	14.9411	608.598	content(μg/mL)	0.0163522	0.0106899	0.00230763	0.016091	0.0042922	0.00770116	0.0146869	0.0286898	0.0848842	0.102122	0.16386	0.115591	0.142059	0.136687	0.0489066	0.114118	0.0173635	0.0197571	0.0202257	0.0215315	0.0242056
51	Cer(d16:1/24:1)	Cer(d40:2)	M+H-H2O	Cer	40	2	POS	C40 H76 N1 O2	14.3964	602.587	content(μg/mL)	0.019108	0.0127025	0.00403872	0.0142644	0.0064941	0.0106872	0.0193806	0.0497804	0.0834935	0.0717625	0.0113878	0.0378252	0.0319266	0.078634	0.0272224	0.0541864	0.027807	0.0279023	0.034893	0.0345653	0.0327762
52	Cer(d17:0/19:2)	Cer(d36:2)	M+H-H2O	Cer	36	2	POS	C36 H68 N1 O2	13.8613	546.524	content(μg/mL)	0.0590444	0.0366147	0.00985477	0.0961787	0.0251661	0.0328717	0.0860169	0.0978765	0.0247351	0.00893833	0.00724303	0.00541327	0.00834572	0.0242883	0.0255922	0.00919797	0.0247703	0.0248196	0.0267508	0.0245872	0.029742
53	Cer(d18:1/17:0)	Cer(d35:1)	M+H	Cer	35	1	POS	C35 H70 N1 O3	13.1419	552.535	content(μg/mL)	0.00500421	0.00636515	0.00167718	0.012122	0.00353598	0.00431591	0.0105946	0.0174775	0.00620108	0.00671765	0.000974809	0.00171297	0.00103319	0.00385451	0.00733611	0.00451931	0.00863971	0.0106517	0.00835056	0.00826292	0.01097
54	Cer(d18:1/17:2)	Cer(d35:3)	M+H	Cer	35	3	POS	C35 H66 N1 O3	12.7801	548.504	content(μg/mL)	0.000895325	0.00161401	0.000437129	0.00589595	0.000775962	0.002313	0.00176766	0.00952575	0.0352249	0.0178645	0.0155221	0.00659314	0.0170887	0.0484184	0.015095	0.0169641	0.00349074	0.0032934	0.00531047	0.00298758	0.00354971
55	Cer(d18:1/17:3)	Cer(d35:4)	M+H	Cer	35	4	POS	C35 H64 N1 O3	12.1211	546.488	content(μg/mL)	0.103997	0.06769	0.0159095	0.125266	0.0381285	0.0711395	0.0847493	0.191046	0.127822	0.0920201	0.0426485	0.028186	0.0858926	0.144629	0.076215	0.0666467	0.130568	0.138485	0.128217	0.126734	0.134053
56	Cer(d18:1/19:3)	Cer(d37:4)	M+H	Cer	37	4	POS	C37 H68 N1 O3	13.4204	574.519	content(μg/mL)	0.0112143	0.00459356	0.00557161	0.0571094	0.00852455	0.0245148	0.0151791	0.0618803	0.0262234	0.0342099	0.0315613	0.0123017	0.0362643	0.0489467	0.0215847	0.00933733	0.024953	0.0375183	0.042176	0.0412471	0.0499288
57	Cer(d18:1/20:0)	Cer(d38:1)	M+H-H2O	Cer	38	1	POS	C38 H74 N1 O2	13.8367	576.571	content(μg/mL)	0.0152448	0.0146494	0.00262217	0.0199346	0.0085839	0.0145814	0.0327962	0.0443605	0.0716254	0.100657	0.12237	0.077429	0.103287	0.104899	0.0886989	0.14522	0.0347563	0.0381699	0.0334953	0.0372344	0.0351481
58	Cer(d18:1/21:3)	Cer(d39:4)	M+H	Cer	39	4	POS	C39 H72 N1 O3	14.5633	602.551	content(μg/mL)	0.00835687	0.00861621	0.00135627	0.0080829	0.00351545	0.00378021	0.0113832	0.0189782	0.0147756	0.015519	0.00623706	0.00775991	0.0100078	0.0162825	0.00185084	0.0188844	0.0121952	0.0108494	0.0103341	0.0123679	0.0116326
59	Cer(d18:1/22:1)	Cer(d40:2)	M+H	Cer	40	2	POS	C40 H78 N1 O3	13.5036	620.598	content(μg/mL)	0.00151777	0.00122246	0.000289905	0.00163766	0.000422345	0.000979613	0.00138364	0.00134912	0.00399356	0.0024341	0.00405506	1.27199e-05	0.00390966	0.00176167	0.000374516	0.00142332	0.00348878	0.00304005	0.00200352	0.0024484	0.00215328
60	Cer(d18:1/23:2)	Cer(d41:3)	M+H	Cer	41	3	POS	C41 H78 N1 O3	15.1082	632.598	content(μg/mL)	0.00130852	0.000710002	0.000157214	0.00094753	0.000372404	0.000393439	0.00139483	0.00216896	0.112095	0.0900336	0.282741	0.08854	0.255055	0.24651	0.0571403	0.132449	0.00829647	0.0086418	0.00906349	0.0100684	0.00824723
61	Cer(d18:1/23:3)	Cer(d41:4)	M+H	Cer	41	4	POS	C41 H76 N1 O3	15.3626	630.582	content(μg/mL)	0.0914814	0.0614379	0.00868966	0.0736699	0.0200568	0.0570494	0.0608813	0.200386	0.544682	0.598836	1.14189	0.745268	1.04097	0.832473	0.34195	0.653682	0.115076	0.129871	0.131851	0.141793	0.148371
62	Cer(d18:2/15:2)	Cer(d33:4)	M+H	Cer	33	4	POS	C33 H60 N1 O3	10.7578	518.457	content(μg/mL)	0.0095161	0.00592542	0.0017961	0.0104034	0.00269341	0.00570232	0.00753191	0.0135936	0.00701324	0.000877837	0.00318545	0.00166926	0.00275238	0.00636601	0.00325527	0.00053722	0.0125078	0.0127334	0.0113287	0.0112801	0.0120237
63	Cer(d18:2/19:2)	Cer(d37:4)	M+H	Cer	37	4	POS	C37 H68 N1 O3	13.1264	574.519	content(μg/mL)	0.0373324	0.0130218	0.0054525	0.0546514	0.0135356	0.0221742	0.0217376	0.0643625	0.0408439	0.0265274	0.0181754	0.0285111	0.0570151	0.0966717	0.0353707	0.0263699	0.0464931	0.0524395	0.0555571	0.0583039	0.0591088
64	Cer(d18:2/21:2)	Cer(d39:4)	M+H	Cer	39	4	POS	C39 H72 N1 O3	14.2758	602.551	content(μg/mL)	0.00518748	0.00213028	0.000484115	0.00813067	0.00276287	0.00156666	0.00472342	0.0149563	0.00330388	0.00705271	0.0048078	0.00271789	0.00742246	0.0122503	0.00340854	0.00103752	0.00864714	0.00994958	0.00892621	0.0117641	0.01259
65	Cer(d18:2/22:2)	Cer(d40:4)	M+H	Cer	40	4	POS	C40 H74 N1 O3	14.9325	616.566	content(μg/mL)	0.0535671	0.0416014	0.00810799	0.0778517	0.0291454	0.0404771	0.0500672	0.181043	0.372321	0.259265	0.332851	0.271237	0.408597	0.535645	0.183642	0.359797	0.0678451	0.142673	0.145129	0.156904	0.150492
66	Cer(d18:2/23:0)	Cer(d41:2)	M+H	Cer	41	2	POS	C41 H80 N1 O3	15.4286	634.613	content(μg/mL)	0.00638778	0.00503969	0.00167803	0.0083472	0.0033781	0.00228876	0.00649093	0.0143594	0.0093067	0.0167028	0.00109943	0.0171172	0.0191086	0.0239894	0.00944088	0.0119494	0.00721661	0.00845018	0.00778238	0.00795044	0.00770176
67	Cer(d19:1/14:0)	Cer(d33:1)	M+H-H2O	Cer	33	1	POS	C33 H64 N1 O2	11.7589	506.493	content(μg/mL)	0.0106788	0.00666189	0.00159406	0.0143232	0.00392777	0.0063837	0.0125233	0.0258363	0.0705727	0.0590074	0.0288229	0.00314519	0.0551906	0.120792	0.0597648	0.0410737	0.0206481	0.0292192	0.0241539	0.0288906	0.0265143
68	Cer(d19:1/18:0)	Cer(d37:1)	M+H-H2O	Cer	37	1	POS	C37 H72 N1 O2	14.8439	562.556	content(μg/mL)	0.00418017	0.00344288	0.000758454	0.00365011	0.0014326	0.00155401	0.00553203	0.00729548	0.00787919	0.00940128	0.00556914	0.006594	0.00656419	0.0122381	0.00579363	0.0140465	0.0048735	0.00684368	0.00767209	0.00628955	0.00669693
69	Cer(d19:1/23:3)	Cer(d42:4)	M+H	Cer	42	4	POS	C42 H78 N1 O3	15.6222	644.598	content(μg/mL)	0.305302	0.235637	0.0371631	0.304443	0.121359	0.189961	0.371904	0.717122	0.644781	0.62412	1.34756	0.841233	1.03101	1.12373	0.574214	0.7045	0.367461	0.400955	0.413684	0.432866	0.411896
70	Cer(d20:1/23:3)	Cer(d43:4)	M+H	Cer	43	4	POS	C43 H80 N1 O3	15.9149	658.613	content(μg/mL)	0.287665	0.179564	0.0325767	0.246578	0.0962928	0.142037	0.272354	0.458581	0.201268	0.342978	0.764368	0.415927	0.485296	0.563578	0.278394	0.307755	0.219288	0.238534	0.241255	0.240738	0.213402
71	Cer(d35:4)	Cer(d35:4)	M+H	Cer	35	4	POS	C35 H64 N1 O3	10.6193	546.488	content(μg/mL)	0.016247	0.014765	0.00281326	0.0201875	0.00947635	0.011301	0.0213823	0.0392962	0.00455766	0.00655529	0.0555936	0.036948	0.0313469	0.0285956	0.0349214	0.0160977	0.0148777	0.0159777	0.0164002	0.0176237	0.0166215
72	Cer(m18:0/14:0)	Cer(m32:0)	M+H	Cer	32	0	POS	C32 H66 N1 O2	12.5258	496.509	content(μg/mL)	0.0168181	0.00886493	0.00253643	0.0199377	0.00536329	0.00661849	0.0227854	0.0224832	0.0205818	0.00662158	0.00183374	0.00181915	0.00377465	0.00946621	0.00641432	0.00878531	0.00743812	0.00922493	0.0100342	0.00983222	0.00925604
73	Cer(m18:0/16:0)	Cer(m34:0)	M+H	Cer	34	0	POS	C34 H70 N1 O2	13.7876	524.54	content(μg/mL)	0.179683	0.0805323	0.0245267	0.229466	0.0546944	0.0624897	0.178684	0.190414	0.0559733	0.0193544	0.0183621	0.0126025	0.0181088	0.0569245	0.0498414	0.0244717	0.0690685	0.071644	0.0782983	0.0774176	0.0777064
74	Cer(m18:0/22:0)	Cer(m40:0)	M+H	Cer	40	0	POS	C40 H82 N1 O2	16.0728	608.634	content(μg/mL)	0.00733772	0.0087913	0.0078644	0.0142662	0.00513849	0.00551982	0.0161951	0.0127707	0.0103543	0.00570204	0.00605829	0.00677453	0.00194147	0.019863	0.0123531	0.00663682	0.00587809	0.00569135	0.00563466	0.00587872	0.00481245
75	Cer(m18:0/24:0)	Cer(m42:0)	M+H	Cer	42	0	POS	C42 H86 N1 O2	16.6182	636.665	content(μg/mL)	0.00510318	0.00695699	0.00809994	0.00885165	0.00317497	0.00416551	0.00745884	0.00651681	0.00580826	0.00390932	0.00487944	0.00480395	0.00163929	0.012211	0.00998706	0.00203586	0.0033998	0.00265522	0.00285288	0.00240544	0.00266725
76	Cer(m18:1/16:0)	Cer(m34:1)	M+H	Cer	34	1	POS	C34 H68 N1 O2	11.916	522.524	content(μg/mL)	0.00205117	0.00109679	0.000434454	0.0035495	0.000412452	0.000423737	0.000917065	0.00429294	0.138878	0.0939856	0.0547622	0.289452	0.053857	0.0764915	0.0177729	0.0443632	0.021765	0.0275249	0.0250343	0.0294566	0.026089
77	Cer(m18:1/24:1)	Cer(m42:2)	M+H	Cer	42	2	POS	C42 H82 N1 O2	15.6825	632.634	content(μg/mL)	0.0549943	0.0495628	0.0129952	0.107906	0.0344932	0.0634421	0.109288	0.131992	0.0757617	0.238317	0.231937	0.188321	0.321533	0.300551	0.204634	0.200069	0.0797192	0.0854994	0.089234	0.091543	0.0750262
78	Cer(m22:1/18:1)	Cer(m40:2)	M+H	Cer	40	2	POS	C40 H78 N1 O2	15.0592	604.603	content(μg/mL)	0.0815923	0.0501923	0.0164088	0.0985804	0.0568592	0.0836205	0.15704	0.147973	0.202424	0.2314	0.367915	0.281307	0.344645	0.352364	0.290543	0.430523	0.0901989	0.0961551	0.0936049	0.102774	0.128024
79	Cer(m34:2)	Cer(m34:2)	M+H	Cer	34	2	POS	C34 H66 N1 O2	11.4945	520.509	content(μg/mL)	0.162176	0.0885087	0.0214655	0.257422	0.0911117	0.108948	0.1818	0.403162	0.296891	0.265975	0.300079	0.12223	0.298708	0.311094	0.23313	0.262535	0.279603	0.2902	0.287902	0.317421	0.280712
80	Cer(t18:0/24:1)	Cer(t42:1)	M+H	Cer	42	1	POS	C42 H84 N1 O4	14.704	666.639	content(μg/mL)	0.00084593	0.000528399	6.36646e-05	0.0011575	8.17325e-05	0.000217753	0.000235381	0.00189372	0.000365677	0.000594688	0.00325187	0.00183462	0.00267806	0.0026591	0.00367609	0.000456596	0.00502955	0.00506036	0.00453899	0.00553662	0.00521222
81	Cer(t20:1/17:2)	Cer(t37:3)	M+H-H2O	Cer	37	3	POS	C37 H68 N1 O3	13.1512	574.519	content(μg/mL)	0.0373438	0.0128827	0.00542707	0.0536462	0.0128097	0.0220986	0.0218824	0.0656714	0.0404438	0.0257972	0.0181931	0.0284316	0.056773	0.0967085	0.0336679	0.0263989	0.0462584	0.0492853	0.0552167	0.0567871	0.0591001
82	Cer(t20:1/22:2)	Cer(t42:3)	M+H-H2O	Cer	42	3	POS	C42 H78 N1 O3	15.4533	644.598	content(μg/mL)	0.0060932	0.0673227	0.000642582	0.00848128	0.00314178	0.00269946	0.00428337	0.0120388	0.270139	0.32927	0.405331	0.411825	0.487833	0.491157	0.367505	0.221151	0.0253386	0.0298783	0.0289979	0.0237108	0.0216627
83	Cer(t20:1/23:1)	Cer(t43:2)	M+H-H2O	Cer	43	2	POS	C43 H82 N1 O3	16.1129	660.629	content(μg/mL)	0.00180005	0.00178761	0.000425827	0.00199482	0.000665592	0.00104123	0.00354471	0.00325185	0.0198908	0.0133429	0.0663388	0.0234078	0.0380364	0.0864486	0.0181833	0.0229694	0.00545095	0.0063141	0.00542478	0.00549838	0.0047229
84	Cer(t20:1/23:2)	Cer(t43:3)	M+H-H2O	Cer	43	3	POS	C43 H80 N1 O3	15.9148	658.613	content(μg/mL)	0.307999	0.194439	0.0352972	0.273966	0.0977921	0.149214	0.312995	0.490439	0.239706	0.391659	0.880169	0.456216	0.58819	0.70046	0.292732	0.36044	0.243319	0.250795	0.252225	0.254225	0.246338
85	DG(10:0/12:0)	DG(22:0)	M+Na	DG	22	0	POS	C25 H48 Na1 O5	8.99177	451.339	content(μg/mL)	3.69275	0.270693	0.136946	1.24454	0.390529	0.247274	0.708499	0.627513	2.41572	2.82037	5.06787	2.89193	15.5319	5.53201	4.71944	7.63255	3.10014	3.08424	3.2374	3.3045	3.69457
86	DG(10:0/14:0)	DG(24:0)	M+Na	DG	24	0	POS	C27 H52 Na1 O5	10.0474	479.371	content(μg/mL)	1.85443	0.154998	0.0696907	0.547975	0.167901	0.150668	0.364978	0.439941	3.9679	1.26675	2.09555	0.827504	2.98031	1.04017	0.719169	6.69293	2.97253	4.55127	4.87687	4.97032	5.31541
87	DG(10:0/15:0)	DG(25:0)	M+Na	DG	25	0	POS	C28 H54 Na1 O5	10.4575	493.386	content(μg/mL)	0.232332	0.0448255	0.0134723	0.0806681	0.0288385	0.024392	0.0582466	0.110089	0.457234	0.152723	0.46634	0.135701	0.389818	0.180542	0.159807	0.388405	0.313633	0.310563	0.28541	0.323173	0.349677
88	DG(10:0/16:0)	DG(26:0)	M+Na	DG	26	0	POS	C29 H56 Na1 O5	11.0935	507.402	content(μg/mL)	3.34845	0.690945	0.254025	1.16434	0.314821	0.554141	1.52153	1.2262	11.53	5.33323	8.11009	2.0847	6.12232	2.36509	1.52678	13.8445	11.3024	11.2173	11.1179	9.79072	11.9613
89	DG(10:0/16:1)	DG(26:1)	M+Na	DG	26	1	POS	C29 H54 Na1 O5	9.91965	505.386	content(μg/mL)	1.0099	0.0825127	0.0490543	0.322931	0.0723999	0.082421	0.220959	0.174123	0.671852	0.36641	0.459415	0.0855235	0.738237	0.287526	0.608258	1.01002	1.53043	1.46948	1.735	1.50635	1.63826
90	DG(10:0/16:3)	DG(26:3)	M+H	DG	26	3	POS	C29 H51 O5	9.82947	479.373	content(μg/mL)	0.699277	0.118745	0.0351185	0.264806	0.0549294	0.0791005	0.0189825	0.19491	0.0927671	1.34224	2.87584	1.05351	2.56799	0.652859	0.50333	0.227873	2.81174	4.53144	4.87069	5.10678	5.24041
91	DG(10:0/17:1)	DG(27:1)	M+Na	DG	27	1	POS	C30 H56 Na1 O5	10.5855	519.402	content(μg/mL)	0.277235	0.0400116	0.013647	0.0880863	0.0266077	0.0226533	0.053918	0.0626599	0.18495	0.0698297	0.172999	0.0307574	0.272833	0.101548	0.0335936	0.133625	0.348336	0.35473	0.375141	0.334071	0.348634
92	DG(10:0/17:3)	DG(27:3)	M+H	DG	27	3	POS	C30 H53 O5	10.2402	493.389	content(μg/mL)	0.0707378	0.0197702	0.00626964	0.0517857	0.0167149	0.0192849	0.0416827	0.0402503	0.178447	0.0846037	0.139707	0.076612	0.315173	0.129122	0.0966552	0.17001	0.133041	0.111439	0.141676	0.109634	0.160122
93	DG(10:0/18:0)	DG(28:0)	M+Na	DG	28	0	POS	C31 H60 Na1 O5	12.6096	535.433	content(μg/mL)	0.230074	0.0772013	0.0274905	0.121258	0.926575	0.0875547	0.209778	0.117346	3.08324	1.07869	1.66735	0.767422	1.88463	0.706385	0.549917	1.67305	1.06129	1.03156	1.18162	1.04182	0.991511
94	DG(10:0/18:2)	DG(28:2)	M+Na	DG	28	2	POS	C31 H56 Na1 O5	10.1763	531.402	content(μg/mL)	0.915967	0.0859078	0.0447955	0.293134	0.0935805	0.0806524	0.20317	0.18633	1.27552	0.613	1.30787	0.678503	1.88728	0.781718	0.34249	2.10172	6.5205	5.75512	6.49463	6.21805	6.63962
95	DG(10:0/18:3)	DG(28:3)	M+NH4	DG	28	3	POS	C31 H58 N1 O5	9.49563	524.431	content(μg/mL)	0.0517263	0.00155626	0.0016922	0.0100042	0.00259258	0.00361761	0.00341919	0.0227428	0.0202861	0.0134538	0.0128294	0.00699651	0.0565548	0.0194939	0.00235336	0.0303973	0.248818	0.216678	0.230733	0.213301	0.257631
96	DG(10:0/19:4)	DG(29:4)	M+H	DG	29	4	POS	C32 H55 O5	10.5696	519.404	content(μg/mL)	0.287809	0.0198455	0.0138722	0.102125	0.0277102	0.0314048	0.0567461	0.0670002	0.189726	0.0713807	0.166068	0.0474146	0.260496	0.115693	0.0687266	0.128307	0.344205	0.31936	0.338126	0.386451	0.365042
97	DG(10:0/20:3)	DG(30:3)	M+H	DG	30	3	POS	C33 H59 O5	12.7973	535.436	content(μg/mL)	0.345131	0.116922	0.0365935	0.214673	0.0596446	0.0934696	0.137546	0.180979	5.84724	1.43178	1.99056	0.841985	2.43511	1.04471	0.589793	4.29999	0.888204	1.30609	1.72257	0.867305	1.27314
98	DG(10:0/20:4)	DG(30:4)	M+H	DG	30	4	POS	C33 H57 O5	9.45013	533.42	content(μg/mL)	0.0189068	0.00644913	0.0014959	0.00446158	0.0030846	0.00407493	0.00241675	0.0113026	0.0171271	0.0105323	0.0217907	0.0216327	0.0305545	0.00245988	0.0101918	0.0174252	0.0238064	0.0226903	0.0170578	0.0163115	0.0120151
99	DG(10:0/20:5)	DG(30:5)	M+H	DG	30	5	POS	C33 H55 O5	9.67696	531.404	content(μg/mL)	0.888829	0.0806944	0.0451477	0.281983	0.0937775	0.0781868	0.178731	0.144506	1.33931	0.646227	1.27789	0.672599	1.92262	0.757866	0.349385	2.20796	6.62699	5.47141	6.69454	6.26818	7.15369
100	DG(10:0/22:5)	DG(32:5)	M+Na	DG	32	5	POS	C35 H58 Na1 O5	10.0424	581.418	content(μg/mL)	0.126327	0.00628459	0.00428816	0.0407823	0.0106917	0.00482979	0.0169347	0.00622979	0.018624	0.00549362	0.00947035	0.0138069	0.200442	0.0317372	0.00743585	0.0139994	0.0914359	0.0834965	0.0803698	0.0860496	0.0970001
101	DG(10:0/22:6)	DG(32:6)	M+Na	DG	32	6	POS	C35 H56 Na1 O5	9.65992	579.402	content(μg/mL)	0.00411694	0.00648529	0.000257397	0.00194905	0.000532369	0.00369223	0.0100552	0.0103273	0.0117397	0.0096905	0.0118977	0.0223001	0.0451119	0.00207921	0.00361009	0.0237832	0.064441	0.0610862	0.0598139	0.0591479	0.0553734
102	DG(10:0/27:7)	DG(37:7)	M+Na	DG	37	7	POS	C40 H64 Na1 O5	9.88303	647.465	content(μg/mL)	0.0437584	0.013251	0.000365424	0.00361785	0.00160174	0.00462297	0.00113168	0.0027936	0.0545553	0.0341011	0.10297	0.0647034	0.0589512	0.0552596	0.032895	0.0839642	0.00659407	0.0129288	0.015617	0.0156071	0.0173675
103	DG(11:0/14:0)	DG(25:0)	M+Na	DG	25	0	POS	C28 H54 Na1 O5	9.98924	493.386	content(μg/mL)	0.130102	0.0196611	0.00643138	0.0478098	0.011234	0.0137234	0.0310397	0.0345944	0.00398136	0.00159263	0.0143881	0.00788429	0.00947586	0.00668198	0.00872995	0.00247353	0.0263578	0.0291598	0.0341043	0.0285535	0.0316329
104	DG(11:0/16:1)	DG(27:1)	M+Na	DG	27	1	POS	C30 H56 Na1 O5	10.1285	519.402	content(μg/mL)	0.0951645	0.00489194	0.00424418	0.0361024	0.00693694	0.00661261	0.0131667	0.0159399	0.00133112	0.00232874	0.00922634	0.00371397	0.00338273	0.0106589	0.00226596	0.00151377	0.0249892	0.021265	0.0176186	0.020912	0.02079
105	DG(11:0/17:2)	DG(28:2)	M+H	DG	28	2	POS	C31 H59 O4	15.8647	495.441	content(μg/mL)	0.121401	0.1352	0.473524	0.91485	0.141996	0.231294	0.108052	0.184398	0.0858885	0.0920695	0.142356	0.111268	0.137056	0.0537325	0.0506789	0.132498	0.122056	0.131861	0.14358	0.0660787	0.158415
106	DG(11:0/18:1)	DG(29:1)	M+Na	DG	29	1	POS	C32 H60 Na1 O5	11.3749	547.433	content(μg/mL)	0.15771	0.0159905	0.00875213	0.0745712	0.0161741	0.0100037	0.0250434	0.0358724	0.0828064	0.0181789	0.0336992	0.0126539	0.00241764	0.000165849	0.0130005	0.0280644	0.0332935	0.0304867	0.0301957	0.0361254	0.0365966
107	DG(11:0/18:4)	DG(29:4)	M+H	DG	29	4	POS	C32 H55 O5	10.1145	519.404	content(μg/mL)	0.077356	0.035043	0.0037254	0.0418079	0.0102583	0.00973798	0.0168545	0.0255508	0.00568078	0.00235694	0.0235208	0.00505074	0.0091725	0.00618341	0.00551292	0.00149742	0.0232432	0.0209332	0.0155997	0.0190336	0.0169364
108	DG(11:0/19:2)	DG(30:2)	M+H	DG	30	2	POS	C33 H63 O4	14.262	523.472	content(μg/mL)	0.365641	0.22184	0.0611961	1.22712	0.18219	0.195338	0.384957	0.598346	2.16736	2.75297	4.9247	2.3826	2.55767	1.48205	2.0251	4.91475	0.743933	0.736146	0.655256	0.666318	0.83097
109	DG(11:0/20:5)	DG(31:5)	M+H	DG	31	5	POS	C34 H57 O5	10.7094	545.42	content(μg/mL)	0.178035	0.0200084	0.00840395	0.0547867	0.0182115	0.0115094	0.0232921	0.0279162	0.0200637	0.0112661	0.0811639	0.0513924	0.018552	0.01211	0.0872481	0.0109242	0.112847	0.108245	0.106922	0.104051	0.0987673
110	DG(11:0/21:6)	DG(32:6)	M+Na	DG	32	6	POS	C35 H58 Na1 O4	12.7973	565.423	content(μg/mL)	0.0357415	0.0174446	0.00294317	0.0346628	0.0102883	0.0134273	0.0116334	0.022008	0.109124	0.0238347	0.0732014	0.00692362	0.0440748	0.068898	0.0219848	0.0206108	0.0550427	0.0452549	0.052678	0.0560007	0.0611671
111	DG(12:0/11:0)	DG(23:0)	M+Na	DG	23	0	POS	C26 H50 Na1 O5	9.21441	465.355	content(μg/mL)	0.150909	0.0204373	0.00867457	0.0654908	0.0315601	0.0161978	0.043467	0.056702	0.0495113	0.114367	0.0958032	0.0970118	0.17905	0.211562	0.228544	0.0924602	0.0624973	0.0570088	0.0552195	0.0612298	0.0804259
112	DG(12:0/12:0)	DG(24:0)	M+Na	DG	24	0	POS	C27 H52 Na1 O5	10.0986	479.371	content(μg/mL)	1.85443	0.154998	0.0696907	0.547975	0.167901	0.150668	0.364978	0.439941	3.9679	1.26675	2.09555	0.827504	2.98031	1.04017	0.719169	6.69293	2.97253	4.55127	4.87687	4.97032	5.31541
113	DG(12:0/14:0)	DG(26:0)	M+Na	DG	26	0	POS	C29 H56 Na1 O5	10.9898	507.402	content(μg/mL)	2.68171	0.571918	0.20784	0.917064	0.252159	0.440757	0.996605	0.928982	5.22402	2.20963	2.44959	0.523913	1.07592	2.22072	0.30171	5.46069	4.78523	5.01125	5.78542	6.64721	6.24473
114	DG(12:0/16:0)	DG(28:0)	M+Na	DG	28	0	POS	C31 H60 Na1 O5	12.4086	535.433	content(μg/mL)	11.8331	4.02431	1.30986	7.3128	1.96469	3.70202	6.63033	9.67087	37.8839	17.1701	34.4991	7.66772	14.7977	7.66317	3.96714	38.9232	19.8866	20.6136	21.8937	21.5886	24.3094
115	DG(12:0/16:1)	DG(28:1)	M+Na	DG	28	1	POS	C31 H58 Na1 O5	11.4474	533.418	content(μg/mL)	0.282623	0.038089	0.0218373	0.11886	0.0378463	0.0362187	0.0683546	0.0647769	1.71297	0.630143	1.21695	0.502088	1.74521	0.94571	0.516264	1.69073	0.525397	0.480616	0.326742	0.469768	0.336355
116	DG(12:0/16:2)	DG(28:2)	M+H	DG	28	2	POS	C31 H57 O5	8.88194	509.42	content(μg/mL)	0.0110703	0.000522579	0.000314871	0.00544734	0.000722989	0.00243793	0.001191	0.00169595	0.0273948	0.0104266	0.0297383	0.00381193	0.067332	0.0170634	0.00785428	0.0530852	0.0208715	0.0212134	0.0186542	0.0234204	0.024138
117	DG(12:0/16:3)	DG(28:3)	M+H	DG	28	3	POS	C31 H55 O5	11.143	507.404	content(μg/mL)	2.91339	0.0573017	0.153002	0.954838	0.0136006	0.468207	0.297611	0.710969	16.1001	7.227	10.2422	1.97295	5.79826	2.41826	1.50654	18.7473	15.4836	15.5886	16.2054	16.4918	17.7059
118	DG(12:0/17:1)	DG(29:1)	M+Na	DG	29	1	POS	C32 H60 Na1 O5	11.8339	547.433	content(μg/mL)	1.04636	0.161183	0.0679884	0.377845	0.127023	0.108918	0.250606	0.351414	1.11108	0.25504	0.694369	0.147343	0.64037	0.585106	0.222951	0.383574	1.03039	1.08545	1.15864	0.951068	1.17512
119	DG(12:0/17:3)	DG(29:3)	M+H	DG	29	3	POS	C32 H57 O5	11.3977	521.42	content(μg/mL)	0.421675	0.0322024	0.0213458	0.16424	0.04371	0.0361732	0.070267	0.100422	0.4225	0.141336	0.258682	0.162398	0.502611	0.279854	0.177025	0.171192	0.161663	0.143997	0.154328	0.165817	0.163421
120	DG(12:0/18:1)	DG(30:1)	M+NH4	DG	30	1	POS	C33 H66 N1 O5	12.7289	556.494	content(μg/mL)	0.356497	0.0288976	0.0182733	0.0858486	0.0239765	0.0194068	0.050067	0.0636013	0.0927644	0.0964876	0.0853976	0.00565257	0.0600648	0.0549505	0.00447148	0.138879	0.239848	0.207413	0.145433	0.234757	0.216698
121	DG(12:0/18:2)	DG(30:2)	M+Na	DG	30	2	POS	C33 H60 Na1 O5	11.384	559.433	content(μg/mL)	4.97569	0.533874	0.276316	1.45743	0.44181	0.480282	1.20212	0.995503	2.86654	1.032	2.18665	0.711742	1.72303	0.951621	0.39865	2.50056	13.8215	11.0235	11.9932	12.9326	12.5783
122	DG(12:0/18:4)	DG(30:4)	M+H	DG	30	4	POS	C33 H57 O5	7.44956	533.42	content(μg/mL)	0.0171967	0.00219507	0.00104689	0.00653132	0.0039077	0.00356681	0.00204924	0.00427775	0.000723769	0.00266484	0.00578553	0.00704901	0.0310742	0.0085329	0.00908412	0.0176499	0.0205245	0.0156087	0.0155998	0.012107	0.0193177
123	DG(12:0/19:4)	DG(31:4)	M+H	DG	31	4	POS	C34 H59 O5	11.8817	547.436	content(μg/mL)	0.946003	0.0874067	0.0546778	0.360632	0.0996646	0.0969977	0.237131	0.239535	1.11856	0.217722	0.632741	0.140449	0.646379	0.561292	0.217703	0.351723	1.07806	1.06859	1.14033	1.12518	1.12314
124	DG(12:0/20:3)	DG(32:3)	M+NH4	DG	32	3	POS	C35 H66 N1 O5	11.7285	580.494	content(μg/mL)	0.169658	0.00348777	0.00725626	0.0278828	0.00540894	0.00287336	0.417895	0.699797	0.353458	0.170932	0.073362	0.044569	0.0842088	0.216629	0.142293	0.0327124	0.155561	0.147783	0.144421	0.0928892	0.135264
125	DG(12:0/20:5)	DG(32:5)	M+H	DG	32	5	POS	C35 H59 O5	10.9877	559.436	content(μg/mL)	3.83336	0.202315	0.246397	1.39869	0.393033	0.455134	0.779637	0.788147	2.85706	0.86408	2.15832	0.682661	1.84583	0.674232	0.296402	1.47255	4.15992	11.6226	11.9379	12.4931	12.7228
126	DG(12:0/22:5)	DG(34:5)	M+Na	DG	34	5	POS	C37 H62 Na1 O5	11.2819	609.449	content(μg/mL)	0.851543	0.0857855	0.0495685	0.310277	0.095888	0.0635104	0.160915	0.0863686	0.0577097	0.0174975	0.0160289	0.00813509	0.190347	0.0530603	0.00509517	0.030148	0.329351	0.373572	0.371389	0.395748	0.380392
127	DG(12:1/16:1)	DG(28:2)	M+Na	DG	28	2	POS	C31 H56 Na1 O5	10.3015	531.402	content(μg/mL)	0.553094	0.0523084	0.036172	0.158049	0.0527342	0.0488817	0.0941914	0.0987011	1.15096	0.537239	0.69826	0.195513	1.44641	0.065039	0.0407299	0.795977	0.761273	0.763316	0.77111	0.676051	0.773601
128	DG(12:1/18:3)	DG(30:4)	M+Na	DG	30	4	POS	C33 H56 Na1 O5	9.88486	555.402	content(μg/mL)	0.109904	0.00623585	0.00422881	0.0303028	0.00732952	0.00393576	0.00879668	2.78461e-05	0.0885212	0.054495	0.12425	0.115966	0.249315	0.0211001	0.0149979	0.112905	0.136659	0.143572	0.149202	0.130625	0.136541
129	DG(13:0/15:0)	DG(28:0)	M+Na	DG	28	0	POS	C31 H60 Na1 O5	11.8863	535.433	content(μg/mL)	0.10421	0.00775476	0.00743629	0.0538218	0.0134849	0.00955801	0.0216608	0.00636415	0.0264625	0.00525111	0.0189048	0.0100932	0.0249382	0.024577	0.035365	0.008688	0.0770959	0.0815585	0.0713604	0.0749381	0.0696497
130	DG(13:0/16:1)	DG(29:1)	M+Na	DG	29	1	POS	C32 H60 Na1 O5	11.5976	547.433	content(μg/mL)	0.0677326	0.00913759	0.00283889	0.0239513	2.57275e-05	0.00312744	8.66149e-05	0.00774287	0.0728749	0.0144088	0.008437	5.69923e-05	0.10689	0.114918	0.0107019	0.0420914	0.147635	0.123534	0.144426	0.118924	0.151699
131	DG(13:0/17:2)	DG(30:2)	M+H	DG	30	2	POS	C33 H61 O5	9.28203	537.451	content(μg/mL)	0.0343396	0.00405227	0.00113441	0.0186648	0.00520699	0.00524396	0.014781	0.0154505	0.0404002	0.00384106	0.0198475	0.0163998	0.0857381	0.0419114	0.0197398	0.0235491	0.0432163	0.023573	0.0243345	0.0263221	0.0376682
132	DG(13:0/18:1)	DG(31:1)	M+Na	DG	31	1	POS	C34 H64 Na1 O5	13.8381	575.465	content(μg/mL)	0.0926365	0.0373221	0.0128373	0.0634758	0.0196472	0.0161568	0.0576077	0.0653167	0.633829	0.0834412	0.0504441	0.0242827	0.0717934	0.0253568	0.00434468	0.108535	0.0579474	0.0283827	0.0758297	0.0678209	0.05617
133	DG(13:0/18:4)	DG(31:4)	M+H	DG	31	4	POS	C34 H59 O5	11.6332	547.436	content(μg/mL)	0.258641	0.00733499	0.00478506	0.00832722	0.00469447	2.59087e-05	0.0413418	0.0354628	0.270912	0.0172699	0.00877829	0.008582	0.0992017	0.0745437	0.0139826	0.0210982	0.111982	0.103134	0.129234	0.114502	0.0832964
134	DG(13:0/19:2)	DG(32:2)	M+H	DG	32	2	POS	C35 H65 O5	10.5013	565.483	content(μg/mL)	0.093674	0.0430913	0.00876183	0.10588	0.0452561	0.0548085	0.0777888	0.0668443	0.0999733	0.0442499	0.0698402	0.0512535	0.064243	0.0476974	0.106438	0.0878903	0.116997	0.0755185	0.0663188	0.0623832	0.0847106
135	DG(13:0/23:6)	DG(36:6)	M+H	DG	36	6	POS	C39 H67 O4	11.9893	599.503	content(μg/mL)	1.14588	1.04356	0.306114	1.72003	0.707069	1.02407	2.08129	1.76023	3.60966	3.43762	1.76596	1.47427	1.94121	3.40229	1.94361	1.98512	1.52051	1.66862	1.86823	1.99657	2.61068
136	DG(14:0/14:0)	DG(28:0)	M+Na	DG	28	0	POS	C31 H60 Na1 O5	12.1568	535.433	content(μg/mL)	0.0907703	0.0194255	0.00711836	0.0472639	0.0174005	0.0131237	0.00786176	0.0604061	0.23722	0.0740637	0.0199515	0.0202436	0.0428191	0.0305831	0.0351438	0.0402882	0.137354	0.135591	0.163523	0.128557	0.161653
137	DG(14:0/14:1)	DG(28:1)	M+Na	DG	28	1	POS	C31 H58 Na1 O5	11.0052	533.418	content(μg/mL)	0.0717953	0.0132534	0.00706758	0.0393393	0.00504593	0.0100982	0.0115575	0.00627559	0.0312411	0.0277967	0.00732178	0.00147724	0.0149614	0.0367911	0.0123912	0.0186281	0.192219	0.171891	0.167153	0.192726	0.112601
138	DG(14:0/14:2)	DG(28:2)	M+Na	DG	28	2	POS	C31 H56 Na1 O5	10.9619	531.402	content(μg/mL)	0.181213	0.0285891	0.0166862	0.0934213	0.0178639	0.0115385	0.0415187	0.0378209	0.0191079	0.00505857	1.10556e-05	0.0364917	0.0533216	0.0644192	0.0512976	0.00281456	0.0982164	0.0762883	0.0740007	0.08485	0.0934764
139	DG(14:0/15:0)	DG(29:0)	M+Na	DG	29	0	POS	C32 H62 Na1 O5	12.8048	549.449	content(μg/mL)	1.23481	0.369937	0.101673	0.801211	0.28671	0.228594	0.508589	0.71609	2.76748	0.60858	0.952649	0.428556	0.988558	1.07477	0.495657	0.584243	1.34429	1.21652	1.33214	1.2863	1.35138
140	DG(14:0/15:1)	DG(29:1)	M+Na	DG	29	1	POS	C32 H60 Na1 O5	12.3419	547.433	content(μg/mL)	0.238929	0.0304244	0.0166903	0.0739201	0.0187878	0.0274423	0.0513432	0.056994	0.0375247	0.00422688	0.0105145	6.54593e-05	0.00535994	5.05736e-06	0.0457098	0.00926535	0.0434499	0.0398566	0.0557783	0.0345646	0.0285884
141	DG(14:0/15:2)	DG(29:2)	M+Na	DG	29	2	POS	C32 H58 Na1 O5	10.7016	545.418	content(μg/mL)	0.174936	0.0177499	0.00882846	0.0559548	0.0111379	0.0100693	0.0204656	0.0268687	0.0467425	0.00709605	0.0711908	0.0473583	0.00911116	0.00556276	0.0721137	0.0117851	0.100452	0.0816464	0.0850346	0.0888185	0.103039
142	DG(14:0/16:1)	DG(30:1)	M+NH4	DG	30	1	POS	C33 H66 N1 O5	12.4806	556.494	content(μg/mL)	1.49731	0.161054	0.0806414	0.479982	0.132097	0.137323	0.323549	0.334468	0.686073	0.306169	0.364949	0.0894924	0.306018	0.228296	0.0745967	0.436186	1.65274	1.70502	1.6701	1.54772	1.97573
143	DG(14:0/16:2)	DG(30:2)	M+Na	DG	30	2	POS	C33 H60 Na1 O5	12.0921	559.433	content(μg/mL)	0.162048	0.00704291	0.00400233	0.0472212	0.00848923	6.07306e-05	0.000186459	0.0305135	0.0367751	0.0658972	0.000171369	0.093427	0.101747	0.112517	0.0482849	0.00898983	0.0697517	0.0649706	0.0460551	0.0511895	0.0567848
144	DG(14:0/17:2)	DG(31:2)	M+Na	DG	31	2	POS	C34 H62 Na1 O5	12.5797	573.449	content(μg/mL)	0.225509	0.0185197	1.34324e-05	0.0561552	0.0261751	0.0143567	0.0272501	0.0419429	0.169692	0.0781282	0.141962	0.0944971	0.0361734	0.0626724	0.0515188	0.00291714	0.179737	0.163761	0.153638	0.17352	0.192015
145	DG(14:0/17:3)	DG(31:3)	M+H	DG	31	3	POS	C34 H61 O5	13.0982	549.451	content(μg/mL)	0.866254	0.353994	0.0909805	0.421077	0.168797	0.240884	0.39025	0.679828	3.00701	0.524656	2.14054	0.483161	1.23942	1.32039	0.604436	1.11007	0.738818	0.766317	0.770364	0.819658	0.852561
146	DG(14:0/18:1)	DG(32:1)	M+NH4	DG	32	1	POS	C35 H70 N1 O5	13.6949	584.525	content(μg/mL)	5.06982	0.583344	0.368446	1.75074	0.561173	0.444216	0.901013	1.23452	3.56172	1.0734	1.49528	0.308777	0.851188	0.871887	0.344849	1.20403	4.30142	3.86074	4.12372	3.83794	3.97143
147	DG(14:0/18:2)	DG(32:2)	M+Na	DG	32	2	POS	C35 H64 Na1 O5	12.7805	587.465	content(μg/mL)	14.9757	1.96117	0.929916	6.50668	2.09164	1.4218	3.4788	4.3443	18.275	5.64019	8.20649	2.62752	7.96761	5.87555	2.0421	5.79927	20.4746	22.6997	24.3651	24.026	21.2942
148	DG(14:0/18:3)	DG(32:3)	M+Na	DG	32	3	POS	C35 H62 Na1 O5	11.8588	585.449	content(μg/mL)	14.3125	1.88695	1.02499	6.3532	1.82633	1.99866	3.82726	3.80655	3.07437	1.10089	1.68812	0.727467	1.99891	2.37149	1.37214	0.985875	6.31919	6.86034	6.60315	6.73209	6.95361
149	DG(14:0/20:4)	DG(34:4)	M+Na	DG	34	4	POS	C37 H64 Na1 O5	12.4448	611.465	content(μg/mL)	2.90348	0.277905	0.144505	1.3388	0.337138	0.262589	0.529758	0.626849	0.00211486	0.462802	0.000100812	0.649422	0.615908	0.393139	0.158963	0.507717	1.51241	1.43159	1.70475	1.56488	1.83972
150	DG(14:0/20:5)	DG(34:5)	M+H	DG	34	5	POS	C37 H63 O5	12.8936	587.467	content(μg/mL)	15.1459	2.16146	1.027	7.25699	2.41474	1.38864	3.58857	4.40192	7.77017	3.71409	2.71673	1.15565	5.77968	4.79928	0.490005	3.48448	21.6967	21.3431	23.5938	22.8909	23.7167
151	DG(14:0/22:6)	DG(36:6)	M+H	DG	36	6	POS	C39 H65 O5	13.1956	613.483	content(μg/mL)	0.334369	0.1734	0.0119423	0.069713	0.0023175	0.329296	0.0108095	0.412394	0.0309194	0.21651	0.701887	0.224427	0.794068	1.04443	0.388829	0.258957	0.0709647	0.0730734	0.0584428	0.0594759	0.0800854
152	DG(14:0/24:7)	DG(38:7)	M+Na	DG	38	7	POS	C41 H66 Na1 O5	3.76842	661.48	content(μg/mL)	0.0714546	0.000889304	0.00599598	0.0816444	0.0188817	0.000760019	0.00927935	0.0293957	0.109357	0.0688751	0.203234	0.114429	0.292313	0.149001	0.114454	0.188592	0.126	0.148882	0.17694	0.185801	0.200571
153	DG(14:1/14:2)	DG(28:3)	M+Na	DG	28	3	POS	C31 H54 Na1 O5	10.1752	529.386	content(μg/mL)	0.0790879	0.00293987	0.00431778	0.0170315	0.00375211	0.000516316	0.00403737	0.00189964	0.00346716	0.010337	0.0308984	0.0312002	0.0832686	0.00161961	0.0402191	0.00236279	0.0203379	0.0148189	0.0279438	0.0269802	0.0296887
154	DG(14:1/18:2)	DG(32:3)	M+Na	DG	32	3	POS	C35 H62 Na1 O5	11.5817	585.449	content(μg/mL)	0.306369	0.073406	0.0209212	0.236547	0.0637762	0.0275794	0.0895099	0.0290558	0.195075	0.171809	0.352707	0.0745493	0.482454	0.332979	0.0442579	0.312786	0.487002	0.4891	0.415672	0.645262	0.544892
155	DG(15:0/10:0)	DG(25:0)	M+Na	DG	25	0	POS	C28 H54 Na1 O5	10.1883	493.386	content(μg/mL)	0.103875	0.016229	0.00613992	0.0527074	0.0216601	0.00911295	0.0419867	0.0403589	0.226868	0.111951	0.126936	0.0750162	0.322406	0.129367	0.0986958	0.185656	0.168002	0.148078	0.162727	0.14931	0.174954
156	DG(15:0/14:1)	DG(29:1)	M+Na	DG	29	1	POS	C32 H60 Na1 O5	11.8611	547.433	content(μg/mL)	1.04636	0.161183	0.0679884	0.377845	0.127023	0.108918	0.250606	0.351414	1.11108	0.25504	0.694369	0.147343	0.64037	0.585106	0.222951	0.383574	1.03039	1.08545	1.15864	0.951068	1.17512
157	DG(15:0/16:0)	DG(31:0)	M+Na	DG	31	0	POS	C34 H66 Na1 O5	14.2027	577.48	content(μg/mL)	2.37347	0.948081	0.311083	1.68583	0.713057	0.537623	1.26006	1.8686	9.38733	2.17768	6.87114	1.28488	2.52169	7.87248	2.49397	2.72183	2.57032	2.55886	2.5865	2.68448	2.91748
158	DG(15:0/16:1)	DG(31:1)	M+Na	DG	31	1	POS	C34 H64 Na1 O5	12.8225	575.465	content(μg/mL)	1.06517	0.16515	0.0574206	0.516319	0.163997	0.128827	0.222124	0.35649	0.314572	0.0301984	0.237194	0.123975	0.408176	0.55213	0.125723	0.0546246	1.15787	1.12582	1.27463	1.25511	1.33737
159	DG(15:0/18:3)	DG(33:3)	M+Na	DG	33	3	POS	C36 H64 Na1 O5	12.5625	599.465	content(μg/mL)	2.00321	0.299085	0.14326	0.990112	0.360686	0.195089	0.429908	0.562884	0.586846	0.149554	0.15085	0.062246	0.323221	0.7011	0.293743	0.129735	0.773441	0.827647	0.836268	0.846979	0.857968
160	DG(15:0/18:4)	DG(33:4)	M+H	DG	33	4	POS	C36 H63 O5	12.8289	575.467	content(μg/mL)	1.06608	0.106498	0.0610649	0.474234	0.145796	0.116879	0.175799	0.16442	0.305598	0.0454709	0.233189	0.0935752	0.300828	0.384507	0.101936	0.0184347	0.958935	1.07104	1.21407	1.2856	1.31073
161	DG(15:0/20:5)	DG(35:5)	M+H	DG	35	5	POS	C38 H65 O5	13.5665	601.483	content(μg/mL)	2.02085	0.0394712	0.0156482	0.0921958	0.0923289	0.00422707	1.20852e-05	0.0138673	0.394191	0.025956	0.0388174	0.27689	0.154654	0.400003	0.0176157	0.000231769	0.774575	0.78263	0.831312	0.75259	0.830121
162	DG(15:0/22:6)	DG(37:6)	M+H	DG	37	6	POS	C40 H67 O5	13.9884	627.498	content(μg/mL)	0.237746	0.00773291	0.0318971	0.107545	0.0219024	0.0263403	0.00671679	0.0397029	0.172557	0.0158613	0.0173131	0.0218471	0.085002	0.180831	0.0132963	0.0109607	0.229924	0.235315	0.240622	0.205577	0.293082
163	DG(15:0/23:7)	DG(38:7)	M+H	DG	38	7	POS	C41 H69 O4	11.5214	625.519	content(μg/mL)	1.95706	1.85984	0.632987	3.68659	2.73506	2.04358	5.25987	4.76547	0.64667	0.579916	0.345709	0.380778	0.829334	1.35279	1.7135	0.387856	1.38771	1.62751	1.56651	1.59626	1.75516
164	DG(15:0/4:0)	DG(19:0)	M+Na	DG	19	0	POS	C22 H42 Na1 O5	7.18644	409.292	content(μg/mL)	0.0794096	0.0234926	0.00521029	0.0457627	0.0198425	0.0198875	0.0492462	0.0587734	0.132353	0.230129	0.396645	0.58974	2.15399	1.25919	1.21344	0.461014	0.167582	0.134116	0.114934	0.143267	0.159758
165	DG(15:1/16:0)	DG(31:1)	M+NH4	DG	31	1	POS	C34 H70 N1 O4	11.17	556.53	content(μg/mL)	0.0432937	0.022211	0.00616703	0.0602385	0.0251429	0.0274192	0.0578321	0.0726204	0.0449167	0.0314029	0.0845513	0.0441438	0.0644049	0.0613156	0.0635087	0.0387031	0.0504311	0.062693	0.0648211	0.067393	0.0613245
166	DG(15:1/16:1)	DG(31:2)	M+Na	DG	31	2	POS	C34 H62 Na1 O5	11.901	573.449	content(μg/mL)	0.393498	0.114384	0.0539479	0.490735	0.0559951	0.0866633	0.198097	0.241737	0.140794	0.0170499	0.0516992	0.0130646	0.161384	0.160753	0.0288782	0.038429	0.268634	0.34224	0.380946	0.396329	0.382591
167	DG(15:1/18:4)	DG(33:5)	M+H	DG	33	5	POS	C36 H61 O5	11.8857	573.451	content(μg/mL)	0.295955	0.0109096	0.0118243	0.0828178	0.0363452	0.040184	0.077107	0.0609411	0.0883078	0.00483047	0.0782244	0.00714869	0.155301	0.169839	0.00832982	0.0205105	0.237533	0.365821	0.295328	0.305752	0.355014
168	DG(15:1/24:0)	DG(39:1)	M+NH4	DG	39	1	POS	C42 H86 N1 O4	15.3716	668.655	content(μg/mL)	0.0476161	0.0301753	0.013552	0.0766086	0.0318254	0.0360158	0.0805918	0.0893703	0.0595401	0.0596389	0.0901781	0.08089	0.103896	0.0857597	0.132113	0.106433	0.0599352	0.0819416	0.0816881	0.0817893	0.0949919
169	DG(15:2/17:0)	DG(32:2)	M+Na	DG	32	2	POS	C35 H66 Na1 O4	10.556	573.485	content(μg/mL)	1.60688	1.11461	0.416074	1.59742	0.869343	1.29913	2.86098	3.15598	0.24316	0.230773	0.183607	0.0672411	0.146298	0.821178	0.139185	0.411307	2.07951	2.21352	2.33417	2.31334	1.35292
170	DG(15:2/20:0)	DG(35:2)	M+H	DG	35	2	POS	C38 H71 O4	12.6486	591.535	content(μg/mL)	0.467793	0.435313	0.11699	0.630351	0.275204	0.359747	0.897033	1.1257	0.765121	0.529618	0.359632	0.371311	0.640549	0.994107	1.02302	0.391164	0.579433	0.652051	0.707095	0.556243	0.743848
171	DG(15:2/20:1)	DG(35:3)	M+Na	DG	35	3	POS	C38 H68 Na1 O4	11.9047	611.501	content(μg/mL)	0.0374361	0.0769611	0.0187077	0.120088	0.0794542	0.0801044	0.174029	0.214992	0.198234	0.310777	0.602942	0.531051	0.320444	0.330392	0.326729	0.349622	0.110844	0.109808	0.136092	0.0973839	0.0921853
172	DG(15:2/21:0)	DG(36:2)	M+Na	DG	36	2	POS	C39 H72 Na1 O4	12.2646	627.532	content(μg/mL)	5.86194	5.45509	1.49074	9.58134	5.8365	5.47832	13.2927	8.80354	15.2003	7.3273	5.61101	6.71937	8.43817	7.89231	9.79387	3.47729	8.54941	8.89594	9.34514	10.0914	10.0826
173	DG(15:2/21:1)	DG(36:3)	M+Na	DG	36	3	POS	C39 H70 Na1 O4	12.5888	625.517	content(μg/mL)	0.929025	0.810166	0.253353	1.59826	1.1021	1.04255	2.11419	1.77347	0.350542	0.282466	0.128753	0.102914	0.346322	0.254507	0.383089	0.0655623	0.627335	0.563102	0.656646	0.614368	0.633606
174	DG(15:2/23:4)	DG(38:6)	M+H	DG	38	6	POS	C41 H69 O4	11.0172	625.519	content(μg/mL)	0.517247	0.346463	0.0923088	0.516536	0.299109	0.279681	1.01609	0.704086	1.51967	1.62035	0.983506	0.767633	1.55593	1.01969	1.35603	0.642557	0.633863	0.699187	0.737048	0.719563	0.773029
175	DG(16:0)	DG(16:0)	M+H	DG	16	0	POS	C19 H39 O4	6.26781	331.284	content(μg/mL)	0.144017	0.043054	0.00848764	0.0935262	0.0276657	0.0380363	0.0610134	0.0607534	0.0359143	0.034284	0.104889	0.0617855	0.191822	0.155857	0.105015	0.114129	0.174741	0.182053	0.185016	0.184568	0.22947
176	DG(16:0/14:2)	DG(30:2)	M+Na	DG	30	2	POS	C33 H60 Na1 O5	12.6637	559.433	content(μg/mL)	0.319793	0.0526293	0.0267872	0.156708	0.0208906	0.0355733	0.0756475	0.0837474	0.0296701	0.0391173	0.127952	0.104761	0.00773147	0.104542	0.0703129	0.0848211	0.108923	0.121164	0.102813	0.125512	0.118495
177	DG(16:0/15:1)	DG(31:1)	M+Na	DG	31	1	POS	C34 H64 Na1 O5	13.584	575.465	content(μg/mL)	0.964581	0.205962	0.085246	0.472802	0.166556	0.135446	0.307939	0.41368	0.450142	0.102847	0.0764692	0.0190911	0.0889411	0.101051	0.0881775	0.132261	0.216504	0.167803	0.22293	0.200886	0.244665
178	DG(16:0/15:2)	DG(31:2)	M+Na	DG	31	2	POS	C34 H62 Na1 O5	12.0616	573.449	content(μg/mL)	0.303954	0.0247523	0.0773648	0.328487	0.0203674	0.0339999	0.146013	0.1039	0.0641059	0.016522	0.0174487	0.000177937	0.10363	0.0490213	8.69828e-05	0.018997	0.218034	0.186846	0.203592	0.192304	0.215998
179	DG(16:0/16:2)	DG(32:2)	M+Na	DG	32	2	POS	C35 H64 Na1 O5	13.4956	587.465	content(μg/mL)	0.252375	0.0971813	0.0414496	0.29227	0.0617401	0.0336347	0.0809716	0.125943	0.271687	0.114585	0.236635	0.049836	0.187946	0.282736	0.0597052	0.161755	0.322844	0.278994	0.140511	0.209514	0.34269
180	DG(16:0/16:3)	DG(32:3)	M+H	DG	32	3	POS	C35 H63 O5	13.6836	563.467	content(μg/mL)	17.5699	9.82603	3.06072	16.4859	6.05097	8.31934	16.7761	25.5838	61.8617	29.49	62.7036	13.4579	20.412	17.0742	7.62688	53.6506	21.3621	20.9138	22.3202	21.2459	22.436
181	DG(16:0/17:0)	DG(33:0)	M+Na	DG	33	0	POS	C36 H70 Na1 O5	14.8777	605.512	content(μg/mL)	1.18206	0.601443	0.164828	0.922093	0.44528	0.310217	0.753762	1.27361	6.4526	1.35573	2.9454	1.27371	2.55654	4.94053	1.61457	1.35078	1.51552	1.58562	1.57024	1.54138	1.54648
182	DG(16:0/17:3)	DG(33:3)	M+H	DG	33	3	POS	C36 H65 O5	14.0152	577.483	content(μg/mL)	2.39692	0.949785	0.314687	1.67699	0.72021	0.542283	1.25787	1.88031	9.05163	2.19611	7.00888	1.29679	2.49729	8.08875	2.57319	2.56141	2.57705	2.57165	2.71673	2.67731	2.94261
183	DG(16:0/18:0)	DG(34:0)	M+Na	DG	34	0	POS	C37 H72 Na1 O5	15.4095	619.527	content(μg/mL)	2.45832	1.61821	0.49072	2.3743	1.09813	1.28786	2.05677	4.36742	14.202	6.96322	24.2081	7.70283	10.7445	17.1715	6.62412	8.85123	5.01712	4.75832	5.17804	4.78633	4.98813
184	DG(16:0/18:2)	DG(34:2)	M+Na	DG	34	2	POS	C37 H68 Na1 O5	13.8851	615.496	content(μg/mL)	56.0148	11.4728	5.20324	29.1528	11.1346	7.65757	17.9351	23.0093	39.8382	11.9724	22.393	7.02325	17.1648	19.4642	10.3541	13.6901	77.2722	76.3524	80.5716	79.8057	87.1632
185	DG(16:0/18:3)	DG(34:3)	M+Na	DG	34	3	POS	C37 H66 Na1 O5	11.3761	613.48	content(μg/mL)	0.170921	0.0083689	0.0015366	0.0123338	0.0182441	0.00764417	0.0173913	0.0227696	0.00495423	0.0195585	0.0367721	0.00507738	0.15134	0.0645553	0.0524798	0.0338546	0.109463	0.0814915	0.0886602	0.0785239	0.0915088
186	DG(16:0/18:4)	DG(34:4)	M+H	DG	34	4	POS	C37 H65 O5	14.1214	589.483	content(μg/mL)	55.7861	16.6003	5.73182	38.1483	14.2237	13.6804	28.6163	37.839	58.6391	25.721	44.0171	10.9882	27.5411	30.3836	12.5402	24.4833	60.0053	56.7923	62.0603	60.229	67.8962
187	DG(16:0/20:0)	DG(36:0)	M+Na	DG	36	0	POS	C39 H76 Na1 O5	15.2771	647.558	content(μg/mL)	0.856326	0.217567	0.109995	0.512588	0.152572	0.222448	0.373659	0.680655	0.0832863	0.0347193	0.0381757	0.106931	0.0330151	0.449751	0.169837	0.015118	0.2849	0.269562	0.287714	0.293961	0.300532
188	DG(16:0/20:3)	DG(36:3)	M+H	DG	36	3	POS	C39 H71 O5	15.4213	619.53	content(μg/mL)	2.45329	1.6265	0.465426	2.40604	1.10496	1.3236	1.65994	4.61535	14.6415	7.11337	25.8375	8.20082	11.2767	18.0691	6.89879	9.35345	4.05532	5.0477	5.20848	4.73784	4.91539
189	DG(16:0/20:4)	DG(36:4)	M+H	DG	36	4	POS	C39 H69 O5	14.7059	617.514	content(μg/mL)	43.3782	12.3901	5.76309	30.211	12.4958	11.0034	17.365	35.5428	87.2884	37.0668	77.4172	26.5497	54.3974	96.5731	35.9374	14.6649	58.3327	61.9346	65.7821	64.0614	67.1137
190	DG(16:0/22:5)	DG(38:5)	M+Na	DG	38	5	POS	C41 H70 Na1 O5	14.1729	665.512	content(μg/mL)	0.272116	0.214313	0.0988256	0.32848	0.195177	0.197636	0.231812	0.300989	0.120264	0.0298906	8.42552e-06	0.00676054	0.000209748	0.0364947	0.022208	0.00456442	0.178724	0.189224	0.2207	0.153323	0.187513
191	DG(16:0/24:4)	DG(40:4)	M+H	DG	40	4	POS	C43 H77 O5	16.043	673.577	content(μg/mL)	0.107229	0.0410686	0.00288854	0.0583087	0.0231428	0.0206518	0.0294492	0.0526343	0.105713	0.0372795	0.097824	0.0540573	0.0802991	0.121456	0.0621917	0.021289	0.12634	0.100319	0.111395	0.100048	0.104437
192	DG(16:0/24:5)	DG(40:5)	M+H	DG	40	5	POS	C43 H75 O5	15.4502	671.561	content(μg/mL)	0.192172	0.0619802	0.0208051	0.107175	0.0143797	0.0573966	0.0319424	0.0909112	0.102294	0.0787187	0.283101	0.0452848	0.221729	0.384032	0.166747	0.00767543	0.184654	0.147099	0.146715	0.173085	0.17461
193	DG(16:0/24:6)	DG(40:6)	M+Na	DG	40	6	POS	C43 H72 Na1 O5	5.88615	691.527	content(μg/mL)	0.364611	0.000340258	0.00622859	0.109437	0.033466	0.00331876	0.00443774	0.000865843	0.326312	0.118584	0.332909	0.000727232	0.0155087	0.0175082	0.00214079	0.00971469	0.527687	0.443316	0.431783	0.332105	0.294311
194	DG(16:0/26:5)	DG(42:5)	M+H	DG	42	5	POS	C45 H79 O5	14.2517	699.592	content(μg/mL)	0.0674182	0.0737632	0.0255081	0.0746103	0.0256267	0.0486696	0.088845	0.185522	0.423984	0.785065	0.817643	0.314794	0.571764	0.443246	0.736861	0.712534	0.190577	0.182559	0.132582	0.130592	0.103091
195	DG(16:1)	DG(16:1)	M+H	DG	16	1	POS	C19 H37 O4	2.12661	329.269	content(μg/mL)	0.100176	0.0296756	0.00525872	0.0615354	0.0272756	0.0294819	0.0581069	0.0783541	0.0401262	0.0410849	0.118509	0.0730599	0.152602	0.124692	0.0901028	0.0829167	0.121871	0.109844	0.117344	0.0841887	0.142723
196	DG(16:1/15:0)	DG(31:1)	M+Na	DG	31	1	POS	C34 H66 Na1 O4	17.9041	561.485	content(μg/mL)	0.589361	1.50769	3.69394	0.355396	4.01205	1.90236	0.170252	0.207931	0.0946278	0.0822003	0.296135	0.163765	0.230129	0.241672	0.233998	0.106469	0.127512	0.111688	0.0869999	0.096003	0.0798302
197	DG(16:1/16:0)	DG(32:1)	M+Na	DG	32	1	POS	C35 H68 Na1 O4	12.1566	575.501	content(μg/mL)	12.0417	7.56777	1.99452	11.6033	5.35026	8.8181	15.1656	21.4371	13.3144	10.8771	15.1384	7.50335	11.6822	13.591	9.92546	16.3812	15.4354	17.8551	18.3083	15.2503	15.288
198	DG(16:1/16:1)	DG(32:2)	M+Na	DG	32	2	POS	C35 H64 Na1 O5	12.6138	587.465	content(μg/mL)	18.1142	1.98652	0.993432	5.94263	1.48126	2.19001	3.44251	4.13862	10.2346	5.30928	6.61609	2.33775	6.31586	3.70437	1.62282	1.37299	21.5873	21.7238	22.7181	21.7896	28.169
199	DG(16:1/16:2)	DG(32:3)	M+H	DG	32	3	POS	C35 H63 O5	12.7169	563.467	content(μg/mL)	0.636699	0.368296	0.0825867	0.848283	0.307472	0.433552	0.805025	1.21228	0.54252	0.451431	1.83688	1.12175	1.4529	1.37086	1.29714	0.638019	0.653777	0.670455	0.690554	0.625909	0.733914
200	DG(16:1/17:0)	DG(33:1)	M+Na	DG	33	1	POS	C36 H70 Na1 O4	11.3278	589.517	content(μg/mL)	0.628858	0.523345	0.122637	0.551207	0.352951	0.352546	1.08643	1.19181	1.09607	0.94672	0.966309	0.81943	1.01386	1.31423	1.39511	0.712662	0.825972	0.807891	0.797729	0.899158	0.605534
201	DG(16:1/18:3)	DG(34:4)	M+H	DG	34	4	POS	C37 H65 O5	12.2873	589.483	content(μg/mL)	1.40082	0.171416	0.0885843	0.578325	0.200115	0.166478	0.347463	0.285835	0.0836866	0.064938	0.187512	0.130157	0.230076	0.192377	0.117909	0.0549085	0.579597	0.626044	0.597679	0.652322	0.730869
202	DG(16:1/18:4)	DG(34:5)	M+H	DG	34	5	POS	C37 H63 O5	12.7581	587.467	content(μg/mL)	17.9292	1.93393	0.986509	6.26709	1.68705	2.02623	3.59381	4.6095	17.8845	5.56165	5.97809	2.22011	4.77407	5.41783	1.69716	5.33136	22.6705	23.4974	23.6496	22.0439	25.1261
203	DG(16:1/19:4)	DG(35:5)	M+H	DG	35	5	POS	C38 H65 O5	13.1789	601.483	content(μg/mL)	1.67548	0.39652	0.19959	1.03123	0.107748	0.204783	0.56147	0.728317	1.74435	0.301095	1.16098	0.576347	1.08723	2.14894	0.587551	0.55134	1.55421	1.59112	1.57425	1.5906	1.75127
204	DG(16:1/22:5)	DG(38:6)	M+NH4	DG	38	6	POS	C41 H72 N1 O5	12.6329	658.541	content(μg/mL)	0.507662	0.0396894	0.0308401	0.175928	0.0582865	0.0235891	0.0870983	0.0304335	0.126886	0.00420288	0.129583	0.0183096	0.0134255	0.00491445	0.0210431	0.0202175	0.323331	0.265576	0.278663	0.247741	0.26633
205	DG(16:1/24:0)	DG(40:1)	M+Na	DG	40	1	POS	C43 H84 Na1 O4	15.3702	687.626	content(μg/mL)	0.32504	0.284864	0.0684297	0.609137	0.195542	0.287814	0.577871	0.614528	0.188378	0.0854377	0.0671387	0.130315	0.103525	0.0445428	0.21605	0.103626	0.290523	0.291524	0.36631	0.351837	0.434699
206	DG(16:1/2:0)	DG(18:1)	M+Na	DG	18	1	POS	C21 H38 Na1 O5	5.1857	393.261	content(μg/mL)	0.25976	0.0591127	0.0156423	0.163488	0.0604123	0.0503367	0.123856	0.137661	0.0544879	0.0427757	0.109527	0.0958736	0.307498	0.256283	0.209679	0.153067	0.211091	0.201054	0.195073	0.216883	0.21333
207	DG(16:2/18:0)	DG(34:2)	M+Na	DG	34	2	POS	C37 H70 Na1 O4	11.3449	601.517	content(μg/mL)	4.98225	3.16518	1.48045	7.29959	2.59155	5.57959	11.6608	8.78422	2.39253	2.2444	3.14811	2.03322	3.87719	4.25296	3.81092	1.99157	4.23159	5.23175	4.54522	5.49874	2.26858
208	DG(16:3/16:1)	DG(32:4)	M+H	DG	32	4	POS	C35 H63 O4	10.7268	547.472	content(μg/mL)	1.50474	1.00471	0.287791	1.19345	0.547368	1.01262	1.74104	2.55195	0.24697	0.253311	0.293262	0.0641753	0.254101	0.195159	0.110636	0.709764	1.24409	1.02533	1.12312	1.0498	0.999231
209	DG(16:3/18:4)	DG(34:7)	M+Na	DG	34	7	POS	C37 H60 Na1 O4	12.8287	591.438	content(μg/mL)	0.0570835	0.00199194	0.00180853	0.0248933	0.00838975	0.00152431	0.00813753	0.0140805	0.0108552	0.0475279	0.0356014	0.015376	0.0114562	0.00617349	0.083195	0.00402352	0.0617032	0.0600197	0.0532019	0.0809625	0.0863864
210	DG(17:0/18:0)	DG(35:0)	M+Na	DG	35	0	POS	C38 H74 Na1 O5	15.5936	633.543	content(μg/mL)	0.117586	0.0878157	0.0164721	0.109855	0.0555811	0.0482771	0.100897	0.175379	0.728463	0.184392	0.401926	0.256794	0.394971	0.646723	0.349379	0.133636	0.17026	0.17464	0.184324	0.181104	0.17491
211	DG(17:0/18:1)	DG(35:1)	M+Na	DG	35	1	POS	C38 H72 Na1 O5	14.6198	631.527	content(μg/mL)	1.22486	0.399208	0.1299	0.736857	0.332985	0.194247	0.563078	0.740669	4.13921	0.595306	1.19013	0.609637	1.33222	3.84402	1.53257	0.451049	1.34671	1.48335	1.50541	1.47988	1.48702
212	DG(17:0/18:2)	DG(35:2)	M+NH4	DG	35	2	POS	C38 H74 N1 O5	13.9619	624.556	content(μg/mL)	0.0467897	0.0102637	0.00274186	0.0189451	0.00740233	0.00688867	0.010712	0.0130798	0.0321168	0.00956169	0.0390721	0.00585451	0.00945818	0.0153167	0.00335654	0.00847951	0.0856741	0.0791399	0.0973255	0.0957296	0.106571
213	DG(17:0/20:4)	DG(37:4)	M+H	DG	37	4	POS	C40 H71 O5	14.3871	631.53	content(μg/mL)	1.33671	0.378027	0.138007	0.574276	0.329091	0.194196	0.359018	0.687527	3.395	0.684788	0.906062	0.572029	1.45434	4.01346	1.43451	0.39307	1.48415	1.4624	1.54018	1.48768	1.53053
214	DG(17:0/20:5)	DG(37:5)	M+H	DG	37	5	POS	C40 H69 O5	14.2253	629.514	content(μg/mL)	2.59346	0.370156	0.179288	0.825483	0.243437	0.0854062	0.215772	0.232212	2.45171	0.354171	1.02823	0.549676	1.88661	3.8467	0.853634	0.139254	2.53403	2.63585	2.55254	2.4551	3.12294
215	DG(17:0/6:0)	DG(23:0)	M+Na	DG	23	0	POS	C26 H50 Na1 O5	9.66358	465.355	content(μg/mL)	0.0579965	0.0110452	0.00324201	0.021712	0.00718695	0.00710153	0.0172887	0.0227457	0.0577952	0.0423964	0.0892796	0.0682661	0.32902	0.130803	0.144268	0.0583065	0.0521611	0.0460963	0.0345859	0.0320359	0.0438157
216	DG(17:1/18:1)	DG(35:2)	M+Na	DG	35	2	POS	C38 H70 Na1 O5	14.2449	629.512	content(μg/mL)	2.12441	0.408818	0.196131	0.95833	0.311611	0.215463	0.373786	0.70761	2.29636	0.337542	1.11583	0.559091	1.79424	3.31951	1.01693	0.265935	2.46051	2.4084	2.44569	2.26072	2.46668
217	DG(17:1/18:2)	DG(35:3)	M+NH4	DG	35	3	POS	C38 H72 N1 O5	13.8201	622.541	content(μg/mL)	0.213327	0.033083	0.0160696	0.0274969	0.0237394	0.0107622	0.0203273	0.0457805	0.0610144	2.01219e-06	0.0136712	4.34702e-06	0.00349373	0.0277837	0.0106928	6.03642e-05	0.139468	0.130753	0.125165	0.120416	0.128016
218	DG(17:1/20:0)	DG(37:1)	M+NH4	DG	37	1	POS	C40 H82 N1 O4	15.2511	640.624	content(μg/mL)	0.0425832	0.0420954	0.0104465	0.0813678	0.0315396	0.0425917	0.0857847	0.141776	0.150914	0.146433	0.276469	0.144693	0.281802	0.350559	0.243377	0.172773	0.0828506	0.0838095	0.100335	0.083352	0.101618
219	DG(17:1/20:4)	DG(37:5)	M+H	DG	37	5	POS	C40 H69 O5	14.756	629.514	content(μg/mL)	0.233649	0.0398998	0.013811	0.0752991	0.0425207	5.42695e-06	0.0122057	0.0449367	1.13804	0.0775778	0.0219179	0.0926001	0.0976271	0.237686	0.0358027	0.000221876	0.133311	0.183861	0.132741	0.114412	0.154058
220	DG(17:2/13:1)	DG(30:3)	M+H	DG	30	3	POS	C33 H61 O4	17.3196	521.456	content(μg/mL)	5.16615	10.1995	27.5705	2.20372	24.3547	25.314	0.636382	0.716298	0.315755	0.369836	1.0086	0.594877	0.808574	0.726867	0.788959	0.35965	0.644698	0.404854	0.544058	0.443559	0.458145
221	DG(17:2/15:1)	DG(32:3)	M+H	DG	32	3	POS	C35 H65 O4	16.0127	549.488	content(μg/mL)	0.845595	1.03715	4.27931	2.78874	1.31241	1.39779	1.05111	1.41162	0.634718	0.722748	0.922375	0.739548	0.798531	0.916898	0.607874	0.582245	1.19232	0.760842	0.687047	0.64629	0.942425
222	DG(17:2/15:2)	DG(32:4)	M+H	DG	32	4	POS	C35 H63 O4	9.81087	547.472	content(μg/mL)	0.186717	0.0373151	0.0205584	0.164354	0.0388072	0.0517915	0.115575	0.118763	0.128821	0.122044	0.167879	0.0794818	0.292887	0.155166	0.0883778	0.230173	0.213173	0.200589	0.224761	0.232122	0.272495
223	DG(17:2/20:4)	DG(37:6)	M+Na	DG	37	6	POS	C40 H68 Na1 O4	15.4165	635.501	content(μg/mL)	0.109256	0.0482661	0.0139278	0.0829988	0.0434405	0.0480654	0.0814786	0.211803	0.493842	0.249917	1.03039	0.347149	0.49981	0.714313	0.30792	0.342601	0.196862	0.221862	0.235104	0.226915	0.246694
224	DG(17:2/23:5)	DG(40:7)	M+H	DG	40	7	POS	C43 H73 O4	12.7026	653.55	content(μg/mL)	0.0644278	0.0352039	0.0398685	0.351586	0.0349169	0.138299	0.112847	0.346851	0.571127	0.324782	0.235844	0.188465	0.240517	0.168574	0.052441	0.100122	0.386165	0.4884	0.470083	0.494974	0.489756
225	DG(17:2/23:6)	DG(40:8)	M+H	DG	40	8	POS	C43 H71 O4	14.6103	651.535	content(μg/mL)	0.0648181	0.0962313	0.0294852	0.0995576	0.0737826	0.0708309	0.137546	0.164057	0.0290684	0.0159355	0.0306078	0.0503665	0.0466344	0.0524395	0.0318844	0.0316192	0.0637472	0.0375041	0.0585167	0.0561089	0.0475974
226	DG(18:0/18:0)	DG(36:0)	M+Na	DG	36	0	POS	C39 H76 Na1 O5	16.0223	647.558	content(μg/mL)	0.244332	0.238034	0.0387605	0.265207	0.13033	0.138305	0.301879	0.465027	0.907739	0.425946	1.56603	1.03011	0.919446	1.1185	0.712377	0.426289	0.363748	0.344999	0.338132	0.317411	0.331132
227	DG(18:0/18:1)	DG(36:1)	M+Na	DG	36	1	POS	C39 H74 Na1 O5	15.4058	645.543	content(μg/mL)	5.01104	2.17588	0.719321	4.31295	1.74882	1.82484	2.40495	5.14057	15.0205	4.91005	12.8923	6.71435	9.65857	17.2601	7.55237	3.85419	6.24102	6.33213	6.46751	5.93592	6.32717
228	DG(18:0/18:2)	DG(36:2)	M+Na	DG	36	2	POS	C39 H72 Na1 O5	14.8419	643.527	content(μg/mL)	8.44779	3.95432	1.74541	3.01805	3.43125	2.36016	4.49294	6.53094	11.2477	3.99275	5.77728	4.94198	10.2417	9.07485	7.64434	3.4456	7.61942	11.0228	11.2575	11.1541	8.70307
229	DG(18:0/19:4)	DG(37:4)	M+Na	DG	37	4	POS	C40 H70 Na1 O5	13.8029	653.512	content(μg/mL)	0.19301	0.0290005	0.0154636	0.134233	0.0306957	0.0180344	0.0373298	0.038256	0.022856	0.0141217	0.0234733	0.0095499	0.024597	0.0278485	0.0123357	0.0171544	0.111281	0.126053	0.137235	0.115376	0.130266
230	DG(18:0/20:2)	DG(38:2)	M+Na	DG	38	2	POS	C41 H76 Na1 O5	14.7738	671.558	content(μg/mL)	0.226112	0.0419436	0.0463854	0.138215	0.04691	0.0316115	0.0722143	0.100488	0.0313954	0.00710245	0.054884	0.016112	0.052963	0.195075	0.0344154	0.0163904	0.0519335	0.0972609	0.0890552	0.06309	0.084421
231	DG(18:0/20:3)	DG(38:3)	M+H	DG	38	3	POS	C41 H75 O5	15.7898	647.561	content(μg/mL)	0.242052	0.239162	0.0371037	0.266911	0.129068	0.15032	0.33406	0.453427	0.883714	0.42158	1.55191	1.08897	0.891269	1.15099	0.759743	0.427223	0.373601	0.342206	0.345141	0.308643	0.337614
232	DG(18:0/20:4)	DG(38:4)	M+H	DG	38	4	POS	C41 H73 O5	15.3992	645.545	content(μg/mL)	5.70655	2.25874	0.778794	4.67104	1.89996	2.04518	2.36988	6.15341	18.3085	5.82662	14.811	8.04659	11.5898	19.699	9.06102	4.4799	7.16619	6.9129	7.06842	6.73336	7.01276
233	DG(18:0/20:5)	DG(38:5)	M+H	DG	38	5	POS	C41 H71 O5	15.4318	643.53	content(μg/mL)	0.532818	0.114705	0.0632134	0.238612	0.130651	0.130289	0.201344	0.959518	1.84758	0.205046	0.977287	0.434075	1.06272	2.54738	1.25759	0.198548	0.254572	0.278201	0.259732	0.286999	0.272744
234	DG(18:0/22:5)	DG(40:5)	M+Na	DG	40	5	POS	C43 H74 Na1 O5	14.7454	693.543	content(μg/mL)	0.480772	0.133633	0.0735498	0.337743	0.137574	0.092418	0.196145	0.195386	0.110508	0.0240299	0.0170499	0.0584527	0.180769	0.189669	0.0344728	0.0881877	0.192177	0.17606	0.191818	0.156113	0.180068
235	DG(18:0/22:6)	DG(40:6)	M+H	DG	40	6	POS	C43 H73 O5	15.2284	669.545	content(μg/mL)	0.289532	0.0437016	0.0190462	0.108749	0.0364147	0.0270014	0.0608791	0.0702744	0.00333434	0.00358995	0.0101266	0.0797548	0.0943923	0.137878	0.00393408	0.0900309	0.228401	0.213179	0.205317	0.238538	0.174209
236	DG(18:1)	DG(18:1)	M+H	DG	18	1	POS	C21 H41 O4	6.55774	357.3	content(μg/mL)	0.205679	0.0497027	0.0149754	0.158134	0.055432	0.0538258	0.113654	0.160487	0.0413418	0.0390044	0.115634	0.11856	0.17162	0.206194	0.15817	0.07648	0.215799	0.184574	0.180404	0.214323	0.266515
237	DG(18:1/14:2)	DG(32:3)	M+Na	DG	32	3	POS	C35 H62 Na1 O5	12.602	585.449	content(μg/mL)	0.761021	0.0921257	0.0506716	0.307189	0.0857148	0.053317	0.13707	0.152994	0.241247	0.0653473	0.0374949	0.174088	0.0449612	0.17803	0.249633	0.0568242	0.310505	0.315513	0.3088	0.27501	0.327832
238	DG(18:1/16:2)	DG(34:3)	M+Na	DG	34	3	POS	C37 H66 Na1 O5	13.5502	613.48	content(μg/mL)	0.962458	0.0500598	0.0300389	0.130882	0.223145	0.0286486	0.0926123	0.0956256	0.743436	0.0317082	0.0449889	0.0191381	0.0254766	0.0461524	0.0399236	0.0246252	0.580861	0.542251	0.55178	0.495285	0.810375
239	DG(18:1/18:1)	DG(36:2)	M+Na	DG	36	2	POS	C39 H72 Na1 O5	14.6056	643.527	content(μg/mL)	21.8525	9.09059	3.82972	15.7878	7.73165	3.07124	7.42325	9.74351	26.4061	11.9471	21.2536	13.4104	30.091	44.8055	21.9109	5.97033	25.801	33.1383	34.8215	34.1304	26.9044
240	DG(18:1/18:2)	DG(36:3)	M+Na	DG	36	3	POS	C39 H70 Na1 O5	13.9456	641.512	content(μg/mL)	14.5313	2.56959	1.29419	6.12153	2.58316	1.46957	3.75553	4.15569	12.8939	3.58154	8.29364	3.88842	8.27824	19.3057	4.88217	3.71224	21.7664	18.9126	20.2653	20.5312	23.1371
241	DG(18:1/18:3)	DG(36:4)	M+NH4	DG	36	4	POS	C39 H72 N1 O5	13.3057	634.541	content(μg/mL)	4.52146	0.828897	0.439475	2.22269	0.7961	0.633003	1.38106	1.48764	1.2802	0.529296	1.44546	0.822681	1.43778	2.16278	1.27331	0.658919	5.04178	4.86385	4.74259	4.54722	4.67208
242	DG(18:1/19:1)	DG(37:2)	M+Na	DG	37	2	POS	C40 H74 Na1 O5	14.6915	657.543	content(μg/mL)	0.199418	0.0563165	0.0157879	0.0449269	0.0288583	0.0360972	0.0672634	0.0709075	0.185572	0.0174267	0.1108	0.0449085	0.11818	0.147339	0.123995	0.0213627	0.131797	0.0725939	0.0917631	0.114332	0.106397
243	DG(18:1/20:1)	DG(38:2)	M+Na	DG	38	2	POS	C41 H76 Na1 O5	15.3631	671.558	content(μg/mL)	0.0810123	0.0434115	0.0106703	0.0820535	0.0129366	0.0206004	0.034667	0.081756	0.179337	0.0482919	0.210239	0.0339196	0.164788	0.275376	0.0792635	0.0738503	0.191964	0.172269	0.144021	0.136604	0.124642
244	DG(18:1/20:2)	DG(38:3)	M+NH4	DG	38	3	POS	C41 H78 N1 O5	14.9277	664.587	content(μg/mL)	0.0278584	0.0200296	0.00987619	0.0298688	0.0156224	0.00469864	0.0385237	0.0186238	0.0206567	0.0237426	0.0054249	0.00327497	0.0906444	0.0111282	0.0474739	0.0156998	0.0696824	0.0573466	0.0579713	0.0789386	0.0432286
245	DG(18:1/20:3)	DG(38:4)	M+Na	DG	38	4	POS	C41 H72 Na1 O5	14.3114	667.527	content(μg/mL)	1.78977	0.776771	0.227975	0.523141	0.55784	0.62744	1.06121	1.11482	1.03424	0.318292	0.802474	0.780022	0.565388	0.546779	0.498878	0.259262	1.36178	1.16272	1.19224	1.16092	0.744212
246	DG(18:1/20:4)	DG(38:5)	M+H	DG	38	5	POS	C41 H71 O5	15.0662	643.53	content(μg/mL)	17.5083	4.97569	1.9702	11.3067	4.52841	2.92504	6.69661	8.64472	20.6508	6.8405	15.9809	8.27579	20.5697	38.3755	14.4101	4.3065	21.3807	21.1485	22.3303	21.5846	23.4752
247	DG(18:1/20:5)	DG(38:6)	M+H	DG	38	6	POS	C41 H69 O5	13.8422	641.514	content(μg/mL)	17.1091	3.02538	1.5148	7.45615	3.15223	2.08949	4.90922	6.7574	19.6591	4.51574	11.2734	5.20858	13.2266	19.1858	7.78279	4.80785	28.371	22.6266	29.2739	29.4316	28.9035
248	DG(18:1/21:3)	DG(39:4)	M+H	DG	39	4	POS	C42 H75 O5	15.7222	659.561	content(μg/mL)	0.0461462	0.0156341	0.00386117	0.0201769	0.0066568	0.00274305	0.00556075	0.0294493	0.156147	0.0220366	0.116668	0.0592309	0.109564	0.14187	0.079219	0.00772372	0.0765572	0.081217	0.06906	0.0664991	0.0639687
249	DG(18:1/21:5)	DG(39:6)	M+H	DG	39	6	POS	C42 H71 O5	14.5056	655.53	content(μg/mL)	0.125561	0.0377719	0.0269238	0.131823	0.0479198	0.0202585	0.0464388	0.0711855	0.123965	0.018924	0.00668326	0.00659706	0.0294031	0.0482882	0.00453847	0.0113882	0.190618	0.175917	0.214618	0.186638	0.190948
250	DG(18:1/22:4)	DG(40:5)	M+Na	DG	40	5	POS	C43 H74 Na1 O5	14.4096	693.543	content(μg/mL)	0.20233	0.0156727	0.013097	0.0526053	0.00640289	0.00240019	0.0104391	0.0105561	0.0976845	0.0461877	0.00970641	0.069624	0.00637715	9.61092e-05	0.0742585	0.0994559	0.17105	0.138111	0.131501	0.148555	0.167934
251	DG(18:1/22:5)	DG(40:6)	M+Na	DG	40	6	POS	C43 H72 Na1 O5	13.7983	691.527	content(μg/mL)	1.29022	0.176794	0.124691	0.742814	0.212538	0.119223	0.339537	0.277142	0.147386	0.0367413	0.0343896	0.0581892	0.429513	0.262118	0.102604	0.178241	0.69267	0.670673	0.692502	0.688975	0.74545
252	DG(18:1/22:6)	DG(40:7)	M+H	DG	40	7	POS	C43 H71 O5	14.1757	667.53	content(μg/mL)	0.690975	0.70033	0.176824	0.795286	0.495693	0.523889	0.87845	1.05808	0.971353	0.312926	0.533319	0.685267	0.481432	0.409611	0.466083	0.134342	0.634562	0.63119	0.654072	0.646347	0.63123
253	DG(18:1/24:7)	DG(42:8)	M+H	DG	42	8	POS	C45 H73 O5	14.7409	693.545	content(μg/mL)	0.420846	0.082771	0.0762237	0.292027	0.132083	0.0771529	0.113718	0.145304	0.104365	0.0194115	0.0372584	0.0289095	0.193914	0.110811	0.0638848	0.0105231	0.124164	0.14553	0.167238	0.136043	0.166265
254	DG(18:1/4:0)	DG(22:1)	M+Na	DG	22	1	POS	C25 H46 Na1 O5	8.35599	449.324	content(μg/mL)	0.230377	0.0164146	0.00676413	0.0485038	0.0159614	0.00849309	0.0272916	0.018642	0.110655	0.15357	0.0893673	0.145138	0.32419	0.754167	1.11093	0.0559836	0.276814	0.234663	0.239786	0.240358	0.323639
255	DG(18:2/15:1)	DG(33:3)	M+H	DG	33	3	POS	C36 H67 O4	14.027	563.503	content(μg/mL)	0.16789	0.0450399	0.0154344	0.127979	0.0309115	0.0293069	0.0577445	0.100878	0.42224	0.181643	0.308137	0.139298	0.179477	0.34634	0.939658	0.07164	0.217043	0.226235	0.263355	0.229611	0.264987
256	DG(18:2/16:3)	DG(34:5)	M+NH4	DG	34	5	POS	C37 H66 N1 O5	11.5159	604.494	content(μg/mL)	0.177714	0.00608882	0.00730736	0.00462669	0.0216791	0.00807909	0.00704137	0.0123535	0.00171412	0.0203694	0.0302067	0.00295561	0.0296855	0.00703272	0.010915	3.64584e-05	0.0243454	0.0241137	0.0330605	0.0157787	0.0243039
257	DG(18:2/18:2)	DG(36:4)	M+Na	DG	36	4	POS	C39 H68 Na1 O5	13.1408	639.496	content(μg/mL)	10.1938	1.14772	0.575716	3.90571	1.00938	1.22629	2.13696	2.86051	2.48816	0.963952	3.21083	1.97805	4.49695	5.62024	3.57928	1.04991	14.0262	13.8156	13.7911	12.3818	14.1838
258	DG(18:2/20:0)	DG(38:2)	M+Na	DG	38	2	POS	C41 H76 Na1 O5	15.6056	671.558	content(μg/mL)	0.160322	0.0539726	0.0178825	0.0934516	0.0347807	0.0462337	0.0991217	0.146303	0.0682753	0.021963	0.0630826	0.00866669	0.0692008	0.0801141	0.0243333	0.0163246	0.108092	0.0793616	0.100918	0.109997	0.138353
259	DG(18:2/20:2)	DG(38:4)	M+Na	DG	38	4	POS	C41 H72 Na1 O5	14.2197	667.527	content(μg/mL)	1.60274	0.890476	0.288959	0.990118	0.65281	0.662939	1.16038	1.26756	1.26595	0.425756	0.794061	0.789619	0.624833	0.417547	0.503939	0.240862	0.814053	1.05797	1.40469	1.30461	0.616278
260	DG(18:2/20:3)	DG(38:5)	M+Na	DG	38	5	POS	C41 H70 Na1 O5	13.4433	665.512	content(μg/mL)	0.573963	0.02146	0.012445	0.0748054	0.00952337	0.0158818	0.0273036	0.0815224	0.118433	0.0301456	0.0153557	0.0363409	0.0217133	0.063304	0.017199	0.03056	0.368701	0.300986	0.253906	0.425352	0.324837
261	DG(18:2/20:4)	DG(38:6)	M+H	DG	38	6	POS	C41 H69 O5	12.7548	641.514	content(μg/mL)	0.228059	0.0473371	0.0103935	0.107071	0.0288837	0.0229118	0.0558113	0.059917	0.0403126	0.0142083	0.0359249	0.0325802	0.042616	0.0139373	0.018859	0.00934206	0.150681	0.13352	0.14327	0.134785	0.156925
262	DG(18:2/22:6)	DG(40:8)	M+H	DG	40	8	POS	C43 H69 O5	13.4471	665.514	content(μg/mL)	0.395022	0.0117767	0.00965976	0.0705964	0.0120982	0.0136351	0.0280516	0.06377	0.115923	0.0323909	0.0154757	0.028193	0.0758066	0.0893026	0.316277	0.026668	0.103117	0.152362	0.190175	0.18735	0.113396
263	DG(18:2/7:0)	DG(25:2)	M+Na	DG	25	2	POS	C28 H50 Na1 O5	8.92663	489.355	content(μg/mL)	0.0476204	0.00258035	0.000822219	0.00839554	0.00317556	0.00167161	0.00373621	0.00267271	0.00419773	0.0046002	0.0141415	0.00285207	0.0374564	0.00889739	4.7456e-06	0.025976	0.0250761	0.0206722	0.0198574	0.0190098	0.0268454
264	DG(18:3/14:0)	DG(32:3)	M+H	DG	32	3	POS	C35 H63 O5	13.5637	563.467	content(μg/mL)	6.29676	0.148686	0.0428509	0.269419	0.097645	2.86606	0.196061	0.397557	1.29351	1.04944	31.9359	0.79893	1.01774	2.20456	0.560758	0.912847	0.539864	0.777252	0.5676	0.39805	0.566359
265	DG(18:3/16:1)	DG(34:4)	M+H	DG	34	4	POS	C37 H67 O4	12.0432	575.503	content(μg/mL)	5.25728	8.65645	2.48219	8.94412	5.6935	8.36143	16.2192	9.45124	14.558	8.97642	8.19968	4.64867	6.72904	6.83526	8.98189	18.2637	11.9825	6.79704	13.4716	13.4414	14.2981
266	DG(18:3/18:1)	DG(36:4)	M+H	DG	36	4	POS	C39 H71 O4	13.4659	603.535	content(μg/mL)	29.2157	24.5003	6.56897	39.3968	21.7362	25.7186	50.4873	55.7011	22.0517	47.8687	14.9087	10.1267	21.8088	44.9922	50.8612	16.4046	35.8967	40.5554	44.1617	41.9539	45.7787
267	DG(18:4/12:0)	DG(30:4)	M+H	DG	30	4	POS	C33 H57 O5	10.7459	533.42	content(μg/mL)	11.1622	1.1986	0.601605	3.59645	0.844228	1.2186	2.11811	2.12421	13.8767	6.05144	7.27565	2.34354	12.4451	4.78539	2.33066	9.68497	14.9847	14.5179	15.777	15.9607	17.6253
268	DG(18:4/14:0)	DG(32:4)	M+H	DG	32	4	POS	C35 H63 O4	17.293	547.472	content(μg/mL)	2.63294	6.15319	14.3119	1.23141	15.5939	11.8676	0.399386	0.479389	0.278233	0.221606	0.828744	0.474306	0.57318	0.516747	0.483262	0.236339	0.454879	0.281856	0.276903	0.268427	0.315995
269	DG(18:4/14:2)	DG(32:6)	M+H	DG	32	6	POS	C35 H57 O5	11.2564	557.42	content(μg/mL)	0.426937	0.027086	0.0162596	0.164181	0.0262218	0.03057	0.0605735	0.0342754	0.0352289	0.0131272	0.00555574	0.00270935	0.0317237	0.0291975	0.00365618	0.0205926	0.153166	0.175667	0.161251	0.170752	0.184645
270	DG(18:4/15:0)	DG(33:4)	M+H	DG	33	4	POS	C36 H65 O4	11.5307	561.488	content(μg/mL)	0.10296	0.109968	0.033199	0.125308	0.0853606	0.111553	0.18822	0.288239	0.302918	0.175682	0.16583	0.118958	0.192519	0.398026	0.323157	0.250848	0.164184	0.23784	0.297868	0.207985	0.261973
271	DG(18:4/15:1)	DG(33:5)	M+H	DG	33	5	POS	C36 H61 O5	12.3559	573.451	content(μg/mL)	0.755075	0.0382719	0.0459736	0.370067	0.0608969	0.00161597	0.0031226	0.0504918	0.0690615	0.0233166	0.00572944	0.0035557	0.0258448	0.0995093	0.0191103	0.012918	0.11848	0.108855	0.185123	0.162594	0.198781
272	DG(18:4/15:2)	DG(33:6)	M+Na	DG	33	6	POS	C36 H58 Na1 O4	12.4484	577.423	content(μg/mL)	1.2847	0.251969	0.0908132	0.804996	0.226035	0.29021	0.495576	0.79647	0.844898	0.39826	0.889323	0.258391	0.97683	0.713482	0.37833	0.419902	1.24923	1.12136	1.38195	1.51415	1.67707
273	DG(18:4/16:1)	DG(34:5)	M+H	DG	34	5	POS	C37 H63 O4	11.9655	571.472	content(μg/mL)	0.757072	0.119163	0.0584724	0.391078	0.110096	0.136639	0.24205	0.209807	0.121018	0.395004	0.969767	0.354851	0.388614	0.312076	0.121933	0.262048	0.38772	0.609429	0.651931	0.425221	0.357537
274	DG(18:4/17:0)	DG(35:4)	M+H	DG	35	4	POS	C38 H69 O4	11.8677	589.519	content(μg/mL)	0.810893	0.57876	0.111923	0.719386	0.376059	0.361563	1.07781	1.5345	0.989537	0.836339	1.01127	0.848806	1.03711	1.21206	1.28049	0.78149	0.74767	1.25353	0.896842	0.970574	1.08153
275	DG(18:4/17:1)	DG(35:5)	M+H	DG	35	5	POS	C38 H67 O4	11.6129	587.503	content(μg/mL)	0.148814	0.171572	0.0456494	0.200318	0.122689	0.151615	0.294388	0.397702	0.121879	0.117952	0.181534	0.0960313	0.129957	0.49732	0.467927	0.15394	0.258925	0.280173	0.26443	0.268471	0.297484
276	DG(18:4/18:0)	DG(36:4)	M+H	DG	36	4	POS	C39 H71 O4	12.5093	603.535	content(μg/mL)	15.632	13.085	3.77084	20.0369	11.2838	10.8421	26.4966	27.3213	14.0301	14.0501	10.3946	6.97924	26.0692	18.7939	23.6543	12.862	26.7505	28.5676	34.1951	41.8011	50.14
277	DG(18:4/18:1)	DG(36:5)	M+H	DG	36	5	POS	C39 H69 O4	12.5596	601.519	content(μg/mL)	3.1145	2.88511	0.956286	7.33286	4.2229	0.853704	8.83577	8.98062	9.19608	7.4081	3.35813	2.24115	4.55363	7.44725	7.49251	7.0997	4.89672	5.6843	7.01878	6.59102	7.83931
278	DG(18:4/19:4)	DG(37:8)	M+Na	DG	37	8	POS	C40 H64 Na1 O4	14.1389	631.47	content(μg/mL)	1.25158	0.288464	0.117866	0.870073	0.322559	0.217377	0.532768	0.646442	0.808328	0.0346336	0.479241	0.0818295	0.184119	0.47807	0.156856	0.112733	1.49344	1.47325	1.76958	1.66232	1.88623
279	DG(18:4/21:0)	DG(39:4)	M+H	DG	39	4	POS	C42 H77 O4	14.2167	645.582	content(μg/mL)	0.141625	0.12129	0.000221141	0.198555	0.112751	0.0931602	0.312246	0.349866	0.335785	0.222909	0.192448	0.284434	0.353667	0.183385	0.407919	0.2995	0.209388	0.202656	0.250766	0.204057	0.282088
280	DG(18:4/22:0)	DG(40:4)	M+H	DG	40	4	POS	C43 H77 O4	14.1739	657.582	content(μg/mL)	0.176983	0.0998027	0.0379497	0.268453	0.0992873	0.149418	0.342398	0.353777	0.0532155	0.0178909	0.0584265	0.00956214	0.0186655	0.00993465	0.00814073	0.018341	0.0935686	0.107314	0.0979944	0.0920247	0.0825186
281	DG(19:2)	DG(19:2)	M+H	DG	19	2	POS	C22 H39 O4	2.27395	367.284	content(μg/mL)	0.730277	0.158038	0.0637208	0.337645	0.107012	0.132308	0.282324	0.344586	0.0625512	0.0679298	0.080659	0.0501502	0.175067	0.370719	0.332244	0.037523	0.456693	0.525158	0.549733	0.468415	0.44827
282	DG(19:2/18:1)	DG(37:3)	M+Na	DG	37	3	POS	C40 H74 Na1 O4	12.4401	641.548	content(μg/mL)	0.0272059	0.0136593	0.00895355	0.065281	0.0297237	0.0202969	0.0359659	0.0594784	0.00233546	0.00583199	0.0580952	0.0021257	0.00802652	0.00330653	0.0782029	2.92433e-05	0.0185776	0.0463365	0.0474095	0.0399927	0.0374762
283	DG(19:2/3:0)	DG(22:2)	M+H	DG	22	2	POS	C25 H45 O5	7.57802	425.326	content(μg/mL)	0.0836841	0.0613679	0.0196892	0.272987	0.073671	0.0113062	0.161224	0.131163	0.07842	0.0762305	0.227119	0.12022	0.890461	0.411158	0.514071	0.136303	0.125523	0.116938	0.11914	0.141769	0.17031
284	DG(19:3/18:0)	DG(37:3)	M+H	DG	37	3	POS	C40 H73 O5	15.1319	633.545	content(μg/mL)	0.119663	0.0863882	0.0137884	0.10588	0.0516523	0.0477783	0.0931056	0.154955	0.701193	0.178186	0.420907	0.248949	0.390138	0.691005	0.33615	0.0948954	0.169761	0.159973	0.178021	0.167613	0.170258
285	DG(19:4/18:1)	DG(37:5)	M+H	DG	37	5	POS	C40 H69 O5	14.3538	629.514	content(μg/mL)	0.865604	0.202279	0.13532	0.573723	0.135334	0.0702531	0.100572	0.156591	1.15324	0.268822	0.563169	0.163875	0.342813	0.864588	0.413196	0.0565138	2.18716	2.19558	1.7473	1.87796	1.97201
286	DG(19:4/21:1)	DG(40:5)	M+H	DG	40	5	POS	C43 H77 O4	14.6523	657.582	content(μg/mL)	0.171835	0.13182	0.0280036	0.386919	0.107091	0.126884	0.26716	0.303798	0.0542485	0.69241	0.470705	0.457576	0.145368	0.394221	0.124405	1.95471	0.218932	0.29745	0.233367	0.241652	0.233448
287	DG(20:0/18:1)	DG(38:1)	M+Na	DG	38	1	POS	C41 H78 Na1 O5	15.3191	673.574	content(μg/mL)	0.246727	0.0638437	0.0413625	0.13251	0.0351606	0.0403878	0.0902144	0.144351	0.0436063	0.0799034	0.0180689	0.00425954	0.0186043	0.276373	0.0929198	9.5141e-05	0.102464	0.0913747	0.0978114	0.0969372	0.104531
288	DG(20:0/20:4)	DG(40:4)	M+H	DG	40	4	POS	C43 H77 O5	15.317	673.577	content(μg/mL)	0.062414	0.0479515	0.0210268	0.0676247	0.0344207	0.0365192	0.0852689	0.127894	0.0200305	0.0738508	0.0168664	0.004208	0.0130093	0.00335277	0.0562016	0.351765	0.0316511	0.07302	0.0758771	0.0878424	0.0999023
289	DG(20:1/20:5)	DG(40:6)	M+H	DG	40	6	POS	C43 H73 O5	14.8703	669.545	content(μg/mL)	0.66683	0.328616	0.11751	0.484555	0.219972	0.289695	0.350301	0.576749	0.54108	0.146394	0.259958	0.201823	0.150182	0.264284	0.151526	0.0639479	0.613516	0.641194	0.654181	0.622764	0.678456
290	DG(20:5/10:0)	DG(30:5)	M+H	DG	30	5	POS	C33 H55 O5	9.60057	531.404	content(μg/mL)	0.903598	0.0713237	0.0343244	0.242684	0.0816186	0.0569932	0.115881	0.129425	1.25315	0.608904	1.25834	0.676583	1.91611	1.0045	0.423985	2.11954	6.48624	5.74678	6.50202	6.1119	6.57165
291	DG(20:5/14:2)	DG(34:7)	M+Na	DG	34	7	POS	C37 H60 Na1 O4	13.1075	591.438	content(μg/mL)	0.139701	0.0204727	0.00652416	0.0539712	0.0206602	0.017003	0.0134204	0.0541832	0.0461625	0.037852	0.039779	0.0190612	0.0489744	0.0798158	0.00662267	5.93282e-06	0.0500634	0.0658159	0.0740234	0.0741859	0.102325
292	DG(20:5/16:3)	DG(36:8)	M+Na	DG	36	8	POS	C39 H62 Na1 O4	13.1622	617.454	content(μg/mL)	0.0800229	0.0185537	0.00768389	0.0641671	0.0196703	0.0081203	0.020894	0.035121	0.117953	0.0644034	0.0360157	0.00539544	0.0635905	0.0795561	0.0146447	0.0151381	0.0674445	0.0918864	0.0640132	0.078511	0.0965313
293	DG(20:5/18:0)	DG(38:5)	M+H	DG	38	5	POS	C41 H73 O4	13.1448	629.55	content(μg/mL)	6.15866	4.61147	1.0074	14.6496	5.84917	5.28913	10.1572	13.0383	8.30266	3.60789	1.598	2.01399	1.5527	3.69187	2.23241	2.26188	6.98713	7.75622	8.54966	8.12678	8.94686
294	DG(20:5/18:1)	DG(38:6)	M+H	DG	38	6	POS	C41 H69 O5	14.2722	641.514	content(μg/mL)	8.25637	2.14036	0.999772	4.52914	1.56151	1.14853	2.29154	3.96207	6.76664	1.2325	4.32015	2.05788	5.21731	4.34906	2.13722	1.27176	4.61912	6.09871	4.36407	4.8852	6.66087
295	DG(20:6/18:0)	DG(38:6)	M+H	DG	38	6	POS	C41 H71 O4	12.2786	627.535	content(μg/mL)	5.87772	5.57159	1.31238	9.79636	6.3035	5.21653	14.23	9.03751	15.5881	7.67349	5.60024	6.93071	8.7998	8.3716	10.1923	3.68921	8.91247	9.993	9.74035	10.3817	11.3466
296	DG(20:6/18:1)	DG(38:7)	M+H	DG	38	7	POS	C41 H69 O4	12.1113	625.519	content(μg/mL)	1.25332	1.27902	0.298624	2.02138	0.968271	1.24636	2.98331	2.61056	2.71563	1.99071	1.69958	1.74537	2.25008	1.86206	2.08628	1.20656	1.6401	1.7496	1.98794	1.7771	1.81214
297	DG(21:2)	DG(21:2)	M+NH4	DG	21	2	POS	C24 H46 N1 O5	3.30401	428.337	content(μg/mL)	0.0205602	0.00598331	0.00133792	0.0103692	0.0093906	0.00751726	0.022853	0.0229834	0.0216058	0.0132426	0.0458179	0.0245626	0.0376399	0.0514974	0.0220156	0.0118697	0.0317445	0.0257147	0.0261749	0.0229225	0.0253253
298	DG(21:2/18:1)	DG(39:3)	M+H	DG	39	3	POS	C42 H79 O4	14.8118	647.597	content(μg/mL)	0.152605	0.148826	0.0365508	0.282201	0.120846	0.100511	0.350119	0.393637	0.545295	0.392008	0.305985	0.426459	0.669844	0.581085	1.01843	0.27916	0.283034	0.322513	0.341911	0.343164	0.36202
299	DG(21:5/18:0)	DG(39:5)	M+H	DG	39	5	POS	C42 H75 O4	13.3693	643.566	content(μg/mL)	0.354167	0.268062	0.0502357	0.928741	0.38349	0.379511	0.473167	0.825879	0.11276	0.0874942	0.0464847	0.0371147	0.0745599	0.0834702	0.0480809	0.0578223	0.403534	0.409008	0.514614	0.54085	0.488079
300	DG(22:2/15:1)	DG(37:3)	M+Na	DG	37	3	POS	C40 H74 Na1 O4	10.1344	641.548	content(μg/mL)	0.0210373	0.00537945	0.000218967	0.0037099	0.00363403	0.00207005	0.0021051	0.00613826	0.0695403	0.0241946	0.0333698	0.0053603	0.100609	0.0678468	0.00390209	0.0374735	0.0424527	0.0372116	0.0416194	0.0407256	0.0413634
301	DG(22:2/18:1)	DG(40:3)	M+Na	DG	40	3	POS	C43 H78 Na1 O5	15.4102	697.574	content(μg/mL)	0.0223676	0.0115128	0.000861105	0.0141491	0.00955965	0.00876143	0.00317019	0.0268612	0.0166198	0.0115478	0.0193088	0.0164481	0.143138	0.02596	0.00468894	0.0115197	0.0321977	0.0196251	0.0345851	0.023743	0.0247977
302	DG(22:4)	DG(22:4)	M+H	DG	22	4	POS	C25 H43 O4	4.06901	407.316	content(μg/mL)	0.246803	0.00225284	0.00250118	0.071109	0.0169557	0.0040439	0.0135576	0.00397369	0.000836665	0.00490613	0.0102564	0.00411565	0.0232673	0.00426763	0.00522563	0.00905924	0.0905009	0.080514	0.0706386	0.0532333	0.049396
303	DG(22:5/10:0)	DG(32:5)	M+Na	DG	32	5	POS	C35 H58 Na1 O5	9.93555	581.418	content(μg/mL)	0.110709	0.00567045	0.00362625	0.0354858	0.00812877	0.00444073	0.0154722	0.006226	0.0160014	0.0050113	0.00940969	0.0111235	0.147377	0.0256346	0.00740777	0.0117846	0.0779258	0.0735346	0.0765973	0.0739684	0.086784
304	DG(22:6/18:0)	DG(40:6)	M+H	DG	40	6	POS	C43 H75 O4	13.1911	655.566	content(μg/mL)	0.630966	0.499455	0.14847	0.803888	0.237945	0.41472	1.01924	0.83138	2.02722	1.23806	0.548382	0.666997	0.527836	0.35909	0.652939	0.48351	1.10635	1.16642	1.098	1.38401	1.3952
305	DG(22:6/18:1)	DG(40:7)	M+H	DG	40	7	POS	C43 H73 O4	12.9102	653.55	content(μg/mL)	0.262437	0.269653	0.0601522	0.435129	0.156874	0.188092	0.521858	0.474057	1.37611	0.598435	0.275191	0.349122	0.412641	0.218218	0.214803	0.270496	0.633698	0.735193	0.771538	0.724228	0.783472
306	DG(22:6/18:2)	DG(40:8)	M+H	DG	40	8	POS	C43 H71 O4	11.9787	651.535	content(μg/mL)	0.527631	0.714382	0.11251	1.34876	0.529507	0.554495	1.66481	1.52542	0.814924	0.401798	0.324665	0.648712	1.50342	1.1349	1.37935	0.134149	0.93758	1.11915	1.42501	1.0203	1.2201
307	DG(22:7/16:1)	DG(38:8)	M+H	DG	38	8	POS	C41 H67 O4	17.3253	623.503	content(μg/mL)	0.0407997	0.0945184	0.054698	0.0080863	0.297745	0.154884	0.014727	0.0248955	0.00810808	0.014555	0.0499413	0.014764	0.0466548	0.0375258	0.03556	0.00999145	0.0179349	0.00765915	0.0123744	0.0120465	0.0137326
308	DG(22:7/18:1)	DG(40:8)	M+H	DG	40	8	POS	C43 H71 O4	12.1097	651.535	content(μg/mL)	0.518444	0.823706	0.168483	1.4569	0.759132	0.661139	1.90725	1.66124	0.727894	0.382827	0.286426	0.696793	1.47989	1.32323	1.63039	0.124674	1.21875	1.39807	1.3677	1.15026	1.3449
309	DG(23:6/13:0)	DG(36:6)	M+H	DG	36	6	POS	C39 H67 O4	11.1211	599.503	content(μg/mL)	0.960021	0.697134	0.191586	0.929621	0.603826	0.499815	1.44741	1.42184	1.41855	1.18225	1.10967	0.860098	1.27139	0.769605	1.02287	1.37648	1.1425	1.30331	0.884494	1.37081	1.48029
310	DG(24:5/16:1)	DG(40:6)	M+Na	DG	40	6	POS	C43 H72 Na1 O5	13.6064	691.527	content(μg/mL)	0.0506935	0.00586666	0.00342398	0.0194204	0.00385177	2.30846e-05	0.000125451	4.18252e-05	5.35834e-05	5.64522e-06	5.42516e-06	4.97914e-06	4.07814e-05	0.000123676	1.15596e-05	0.0151068	0.111691	0.097013	0.111606	0.101277	0.115125
311	DG(24:6/16:0)	DG(40:6)	M+Na	DG	40	6	POS	C43 H72 Na1 O5	6.00435	691.527	content(μg/mL)	0.365162	0.000341005	0.00584626	0.104706	0.0318408	0.00310324	0.00443786	0.000866063	0.291665	0.10595	0.279983	0.000728987	0.0141921	0.0160388	0.00214097	0.00918653	0.526757	0.424119	0.405429	0.328984	0.280661
312	DG(26:4)	DG(26:4)	M+H	DG	26	4	POS	C29 H51 O4	8.30061	463.378	content(μg/mL)	0.0116803	0.00792074	0.00114552	0.0106419	0.00651163	0.00520797	0.00829434	0.0275213	0.0335331	0.0507175	0.0351875	0.0298073	0.0625603	0.0447961	0.0317599	0.056745	0.0440476	0.033579	0.0307273	0.0348378	0.0338958
313	DG(28:7)	DG(28:7)	M+H	DG	28	7	POS	C31 H49 O4	7.57858	485.363	content(μg/mL)	0.0351018	0.0162749	0.00508164	0.048416	0.00889623	0.0187424	0.0385606	0.0462013	0.013924	0.026928	0.062845	0.031595	0.136196	0.0494448	0.037519	0.0293643	0.0507644	0.0542229	0.0632304	0.0581015	0.0623514
314	DG(4:0/10:0)	DG(14:0)	M+Na	DG	14	0	POS	C17 H32 Na1 O5	2.5303	339.214	content(μg/mL)	0.0104912	0.0023882	0.00100155	0.0147078	0.00356824	0.000849096	0.00451811	0.00116337	0.00441536	0.0141733	0.0328632	0.135823	0.757885	0.124181	0.0215642	0.0641563	0.0614988	0.0543787	0.0593671	0.0583657	0.0678751
315	DG(4:0/14:0)	DG(18:0)	M+Na	DG	18	0	POS	C21 H40 Na1 O5	6.67657	395.277	content(μg/mL)	0.853004	0.117766	0.0354658	0.463583	0.138922	0.112411	0.352294	0.284543	0.884681	1.92669	3.80207	4.03747	13.2308	4.68606	5.19299	5.51805	1.12433	0.964138	0.98923	0.960821	1.07619
316	DG(4:0/15:0)	DG(19:0)	M+Na	DG	19	0	POS	C22 H42 Na1 O5	7.44916	409.292	content(μg/mL)	0.175791	0.018921	0.0060321	0.0640292	0.0328763	0.01992	0.0473688	0.0560741	0.355043	0.422013	0.731305	0.822716	4.20192	2.31851	2.70157	0.879279	0.272162	0.278783	0.271068	0.2823	0.295178
317	DG(4:0/16:0)	DG(20:0)	M+Na	DG	20	0	POS	C23 H44 Na1 O5	7.64212	423.308	content(μg/mL)	0.0167226	0.124782	0.000941698	0.00988502	0.00772566	0.00791359	0.123213	0.0116314	0.273035	0.644613	8.75256	7.63773	26.1258	13.458	0.0286477	0.0267336	4.00237	4.23409	4.70074	4.46229	5.02662
318	DG(4:0/16:1)	DG(20:1)	M+Na	DG	20	1	POS	C23 H42 Na1 O5	6.8098	421.292	content(μg/mL)	0.576704	0.0325096	0.0137819	0.145272	0.0528166	0.019138	0.0821504	0.0468927	0.162681	0.173827	0.520295	0.471363	3.43867	1.87271	0.98571	0.770905	0.312174	0.304959	0.297323	0.289312	0.341144
319	DG(4:0/17:1)	DG(21:1)	M+Na	DG	21	1	POS	C24 H44 Na1 O5	7.60038	435.308	content(μg/mL)	0.167659	0.0127056	0.00579775	0.0506076	0.0138174	0.00662326	0.0318609	0.0431261	0.125494	0.215078	0.280975	0.492032	3.66506	1.62909	1.23915	0.427516	0.214018	0.224637	0.277069	0.237743	0.258367
320	DG(4:0/18:2)	DG(22:2)	M+Na	DG	22	2	POS	C25 H44 Na1 O5	7.29977	447.308	content(μg/mL)	0.46362	0.0227247	0.0126556	0.134518	0.0603561	0.0195114	0.0639848	0.0502675	0.434807	0.843498	2.39372	4.30228	13.3169	2.55779	3.40708	4.55829	0.909795	0.882841	0.884257	0.914102	1.03057
321	DG(4:0/18:3)	DG(22:3)	M+Na	DG	22	3	POS	C25 H42 Na1 O5	6.25972	445.292	content(μg/mL)	0.40038	0.0221921	0.010796	0.118194	0.044289	0.0215708	0.055268	0.0381139	0.071947	0.0978198	0.254391	0.436515	2.94514	1.41486	1.4888	0.401014	0.265315	0.237932	0.24816	0.243788	0.262749
322	DG(4:0/20:2)	DG(24:2)	M+Na	DG	24	2	POS	C27 H48 Na1 O5	7.21072	475.339	content(μg/mL)	0.0389831	0.000889086	0.00076677	0.0100683	0.00356893	0.000632732	0.0077839	0.00174214	0.00441755	0.0209635	0.0206583	0.0965189	0.288791	0.135959	0.182366	0.0277593	0.0291866	0.0178999	0.014436	0.0163327	0.0212101
323	DG(4:0/20:4)	DG(24:4)	M+Na	DG	24	4	POS	C27 H44 Na1 O5	6.84239	471.308	content(μg/mL)	0.0837439	0.00327793	0.00156792	0.0230336	0.00600442	0.00287007	0.00798523	0.00178071	0.0400886	0.077256	0.128681	0.474696	1.43238	0.24645	0.392033	0.209349	0.0648156	0.0586047	0.0622326	0.0619868	0.0728771
324	DG(4:0/22:5)	DG(26:5)	M+NH4	DG	26	5	POS	C29 H50 N1 O5	7.23079	492.368	content(μg/mL)	0.0578131	0.0039503	0.00152466	0.0199628	0.00772358	0.00504374	0.00927574	0.00591338	0.0110616	0.0182752	0.0468013	0.107821	0.756293	0.228563	0.237951	0.0407277	0.0365008	0.0315055	0.0333667	0.0332629	0.0364339
325	DG(4:0/22:6)	DG(26:6)	M+Na	DG	26	6	POS	C29 H44 Na1 O5	6.69339	495.308	content(μg/mL)	0.0205677	0.00069955	0.000708523	0.00928234	0.00156407	0.00139739	0.00157449	0.000993046	0.00251836	0.000738836	4.36017e-05	0.0543843	0.778489	0.0777485	0.00283241	0.00112023	0.0419947	0.0400195	0.0325211	0.0393088	0.0401552
326	DG(4:0/6:0)	DG(10:0)	M+Na	DG	10	0	POS	C13 H24 Na1 O5	1.02018	283.152	content(μg/mL)	0.102269	0.11235	0.00983372	0.189262	0.0822081	0.146576	0.186189	0.254419	0.317177	0.276786	0.400605	0.192569	0.492192	0.611673	0.51671	0.248917	0.100689	0.160297	0.125424	0.107109	0.12375
327	DG(4:0/8:0)	DG(12:0)	M+Na	DG	12	0	POS	C15 H28 Na1 O5	1.02688	311.183	content(μg/mL)	1.22863	1.64628	0.169619	2.82083	1.73733	2.58739	2.17278	4.02943	0.306246	0.332258	0.423082	0.22438	0.230487	17.9711	16.1286	0.230625	0.351667	0.39823	0.431022	0.42941	0.364564
328	DG(5:0/17:3)	DG(22:3)	M+H	DG	22	3	POS	C25 H45 O4	11.1816	409.331	content(μg/mL)	0.0054649	0.00346951	0.000539886	0.00597097	0.0126766	0.000827463	0.0199542	0.0767197	0.257123	0.613154	0.54211	0.177458	0.646914	0.399826	0.387235	0.687585	0.0638552	0.07127	0.0652086	0.0475226	0.0349044
329	DG(5:0/18:2)	DG(23:2)	M+H	DG	23	2	POS	C26 H49 O4	13.3496	425.363	content(μg/mL)	0.0454556	0.0346459	0.00872574	0.0843528	0.0247855	0.0413934	0.0894044	0.104503	0.145554	0.182675	0.370859	0.284366	0.256449	0.19983	0.195527	0.337224	0.168413	0.111705	0.117453	0.110887	0.158567
330	DG(5:0/19:2)	DG(24:2)	M+H	DG	24	2	POS	C27 H51 O4	11.8857	439.378	content(μg/mL)	0.0476729	0.0289758	0.00457471	0.0453995	0.00962867	0.0167793	0.0116049	0.0618204	6.17036	9.23836	21.2376	23.0926	6.49573	5.35118	6.92038	19.1556	3.85835	3.43342	3.16974	2.73666	2.82415
331	DG(5:0/21:5)	DG(26:5)	M+H	DG	26	5	POS	C29 H49 O4	8.34527	461.363	content(μg/mL)	0.0296833	0.0176657	0.0025227	0.0240332	0.0103937	0.0137913	0.0354497	0.0316543	0.0194448	0.0102641	0.0157897	0.00932061	0.0293818	0.0310716	0.0081875	0.0221544	0.0541497	0.0459132	0.0488702	0.0618177	0.0614561
332	DG(5:0/26:7)	DG(31:7)	M+Na	DG	31	7	POS	C34 H52 Na1 O5	8.63145	563.371	content(μg/mL)	0.00545436	0.0182505	0.00629778	0.0578837	0.0192151	0.0155205	0.0422917	0.0392847	0.0137885	0.00469328	4.76151e-05	0.0229851	0.00548073	0.00476102	0.00491727	0.000830733	0.0139008	0.0151513	0.0160742	0.0164992	0.0184383
333	DG(5:0/6:0)	DG(11:0)	M+Na	DG	11	0	POS	C14 H26 Na1 O5	1.05935	297.167	content(μg/mL)	0.0982197	0.0981535	0.00592359	0.142139	0.0634356	0.0758992	0.154085	0.196939	0.243065	0.210533	0.26227	0.125986	0.247988	0.502807	0.466514	0.130051	0.0615354	0.0607184	0.0771295	0.079196	0.0842129
334	DG(6:0/14:0)	DG(20:0)	M+Na	DG	20	0	POS	C23 H44 Na1 O5	7.75018	423.308	content(μg/mL)	1.50168	0.102368	0.0447185	0.460893	0.148168	0.0961983	0.375873	0.211959	0.434625	0.673118	0.0665801	0.0526081	26.2	0.0808566	0.101197	9.76039	1.81123	1.77918	1.82365	1.77493	2.00005
335	DG(6:0/15:0)	DG(21:0)	M+Na	DG	21	0	POS	C24 H46 Na1 O5	8.11821	437.324	content(μg/mL)	0.251863	0.0364736	0.0125478	0.120147	0.0367559	0.0496044	0.103063	0.105069	0.268055	0.160044	0.353225	0.535477	2.55476	1.27769	1.27631	0.339558	0.24554	0.213212	0.203278	0.220389	0.250535
336	DG(6:0/15:1)	DG(21:1)	M+Na	DG	21	1	POS	C24 H44 Na1 O5	7.7543	435.308	content(μg/mL)	0.0845037	0.00762886	0.00278462	0.0310566	0.0085445	0.00450258	0.0101313	0.0233139	0.137421	0.0299301	0.0743435	0.0714189	0.492672	0.123314	0.100907	0.120322	0.0497895	0.030777	0.0376809	0.0517333	0.0423483
337	DG(6:0/16:0)	DG(22:0)	M+Na	DG	22	0	POS	C25 H48 Na1 O5	9.34216	451.339	content(μg/mL)	0.180096	0.0246132	0.00626096	0.0625145	0.0164036	0.0168194	0.0380615	0.0404105	0.76508	0.68825	1.03899	0.0290797	5.89443	2.45172	0.0310276	1.03468	0.376285	0.346527	0.349358	0.349743	0.395968
338	DG(6:0/17:0)	DG(23:0)	M+Na	DG	23	0	POS	C26 H50 Na1 O5	9.3684	465.355	content(μg/mL)	0.263873	0.0358168	0.0111699	0.0843249	0.0298037	0.0219588	0.0662251	0.0867249	0.235578	0.145808	0.30955	0.193804	0.812523	0.384623	0.313112	0.306863	0.211621	0.139347	0.179078	0.184722	0.21426
339	DG(6:0/17:1)	DG(23:1)	M+Na	DG	23	1	POS	C26 H48 Na1 O5	8.41758	463.339	content(μg/mL)	0.16281	0.0193106	0.00658133	0.0564363	0.0238285	0.0213875	0.0347089	0.0439223	0.0507373	0.0589976	0.231917	0.0900938	0.633605	0.251492	0.340339	0.116253	0.113125	0.0746372	0.104651	0.0922214	0.0961224
340	DG(6:0/18:2)	DG(24:2)	M+Na	DG	24	2	POS	C27 H48 Na1 O5	8.15554	475.339	content(μg/mL)	1.55644	0.0841711	0.0447498	0.441021	0.177836	0.0708139	0.211222	0.187011	0.464123	0.583432	1.56336	1.90381	6.93426	0.87463	0.833362	2.72442	1.20775	1.17844	1.19662	1.18334	1.43048
341	DG(6:0/18:3)	DG(24:3)	M+Na	DG	24	3	POS	C27 H46 Na1 O5	7.47545	473.324	content(μg/mL)	1.97867	0.20129	0.0572719	0.616601	0.195006	0.115982	0.289322	0.208625	0.0746545	0.159368	0.203225	0.509117	2.20522	0.89922	0.753471	0.394349	0.582319	0.634036	0.67109	0.613139	0.671364
342	DG(6:0/20:3)	DG(26:3)	M+H	DG	26	3	POS	C29 H51 O5	10.3412	479.373	content(μg/mL)	0.2115	0.0513075	0.0172725	0.195584	0.0617391	0.0618318	0.0546376	0.144715	1.70698	0.193191	0.610524	0.755212	2.13979	0.810617	0.939356	0.11004	0.157755	0.230106	0.273588	0.193167	0.290807
343	DG(6:0/22:5)	DG(28:5)	M+Na	DG	28	5	POS	C31 H50 Na1 O5	8.06089	525.355	content(μg/mL)	0.353945	0.0159768	0.0107353	0.151431	0.0374597	0.0189504	0.0591249	0.026817	0.0285851	0.0398769	0.0621112	0.148609	1.071	0.267438	0.220553	0.0552365	0.122611	0.113336	0.119628	0.114573	0.142306
344	DG(6:0/22:6)	DG(28:6)	M+Na	DG	28	6	POS	C31 H48 Na1 O5	8.3689	523.339	content(μg/mL)	0.0718317	0.00292487	0.00183708	0.0400176	0.00904786	0.000659128	0.0113597	0.0240219	0.0108439	0.00159702	0.00600444	0.00822933	0.443999	0.00447681	0.00185985	0.00547616	0.0561569	0.0407399	0.044723	0.0553377	0.0389018
345	DG(7:0/15:2)	DG(22:2)	M+H	DG	22	2	POS	C25 H47 O4	10.36	411.347	content(μg/mL)	0.0362032	0.0234278	0.00362802	0.0363435	0.00996741	0.0199169	0.0387456	0.0361239	2.62983	3.32831	9.06855	11.2914	2.24471	2.05808	5.38622	14.8155	4.01528	3.47384	3.43592	1.95524	2.42651
346	DG(7:0/17:2)	DG(24:2)	M+H	DG	24	2	POS	C27 H51 O4	12.7763	439.378	content(μg/mL)	0.0533758	0.0469311	0.0112505	0.0733204	0.00993011	0.0412897	0.0694755	0.0730381	1.70598	2.31883	4.40172	4.18018	1.03138	0.422968	0.61446	6.29988	1.90958	1.37596	1.30209	1.20322	1.1256
347	DG(7:0/17:3)	DG(24:3)	M+H	DG	24	3	POS	C27 H49 O4	10.6328	437.363	content(μg/mL)	0.0107206	0.00445046	0.00125882	0.0128645	0.00128708	0.00521395	0.010477	0.00737807	0.405116	0.597343	0.794683	0.833455	0.327782	0.33327	0.339904	1.17598	0.212148	0.141636	0.145007	0.14337	0.129093
348	DG(7:0/19:3)	DG(26:3)	M+H	DG	26	3	POS	C29 H51 O4	9.11233	463.378	content(μg/mL)	0.0354668	0.00307371	0.00172115	0.0179863	0.00501207	0.00171473	0.00755273	0.00162122	0.0474163	0.0482694	0.0757355	0.0806825	0.149063	0.0227855	0.0197077	0.192598	0.105408	0.0986887	0.110301	0.101755	0.129982
349	DG(7:0/20:2)	DG(27:2)	M+H	DG	27	2	POS	C30 H57 O4	13.7247	481.425	content(μg/mL)	0.00129231	0.00438529	0.00175017	0.0108338	0.00146344	0.00128203	0.00536648	5.3359e-05	0.644952	0.646462	1.50165	1.16781	0.348666	0.244392	0.366323	1.41937	0.215428	0.168454	0.217224	0.183331	0.200954
350	DG(7:0/22:7)	DG(29:7)	M+Na	DG	29	7	POS	C32 H48 Na1 O4	9.1296	519.344	content(μg/mL)	0.0718033	0.00347408	0.0026893	0.0229247	0.00899513	0.00277414	0.0134014	0.0124093	0.0416188	0.0261853	0.067177	0.0426482	0.168644	0.0366422	0.0108156	0.106598	0.180252	0.173331	0.184068	0.175443	0.210785
351	DG(8:0/12:0)	DG(20:0)	M+Na	DG	20	0	POS	C23 H44 Na1 O5	7.54406	423.308	content(μg/mL)	3.03588	0.0992705	0.100693	1.09046	0.276709	0.18642	0.454223	0.360865	2.42594	3.29461	8.63438	7.70645	24.0652	12.9077	14.1553	4.91263	5.73436	6.29977	6.78383	6.65548	7.62059
352	DG(8:0/17:1)	DG(25:1)	M+Na	DG	25	1	POS	C28 H52 Na1 O5	9.43161	491.371	content(μg/mL)	0.122746	0.0157409	0.00552186	0.0427683	0.0139311	0.0118932	0.0441288	0.0451984	0.0781943	0.0464435	0.111138	0.0574947	0.252141	0.120396	0.0813754	0.0627439	0.136009	0.136846	0.136069	0.135692	0.165228
353	DG(8:0/18:0)	DG(26:0)	M+Na	DG	26	0	POS	C29 H56 Na1 O5	11.3523	507.402	content(μg/mL)	0.0873001	0.0287169	0.00667814	0.0477276	0.0190364	0.0258791	0.0377657	0.0642168	0.66205	0.350892	0.530452	0.342093	1.19178	0.393647	0.294564	0.284025	0.137342	0.11604	0.123997	0.138148	0.153286
354	DG(8:0/18:1)	DG(26:1)	M+Na	DG	26	1	POS	C29 H54 Na1 O5	10.0478	505.386	content(μg/mL)	2.21971	0.174167	0.0836667	0.667836	0.213381	0.173473	0.356914	0.448096	3.15867	1.35896	2.21925	1.07521	5.60898	1.93677	1.12147	2.26392	3.08136	2.64516	2.41492	2.80962	3.16067
355	DG(8:0/18:2)	DG(26:2)	M+Na	DG	26	2	POS	C29 H52 Na1 O5	9.0927	503.371	content(μg/mL)	0.769098	0.0637298	0.0300084	0.239336	0.0887576	0.0511712	0.13104	0.125744	0.424241	0.319622	0.598727	0.52211	1.90857	0.433782	0.285791	1.18172	1.82092	1.63744	1.75346	1.69551	1.83317
356	DG(8:0/18:3)	DG(26:3)	M+Na	DG	26	3	POS	C29 H50 Na1 O5	8.51083	501.355	content(μg/mL)	0.101069	0.00517372	0.00182359	0.0186616	0.0059132	0.00662174	0.0140337	0.0151088	0.0560281	0.0389047	0.04874	0.00843308	0.335787	0.0367708	0.0630551	0.0558334	0.0360935	0.0374314	0.0238419	0.0445427	0.0442638
357	DG(8:0/18:4)	DG(26:4)	M+H	DG	26	4	POS	C29 H49 O5	8.85798	477.357	content(μg/mL)	2.03473	0.056348	0.0520446	0.511845	0.124708	0.0727668	0.083792	0.0498833	0.815048	0.214515	0.18745	0.10604	1.02386	0.16817	1.03888	0.278026	0.886626	1.72522	1.83582	1.24018	1.52119
358	DG(8:0/19:4)	DG(27:4)	M+H	DG	27	4	POS	C30 H51 O5	9.43083	491.373	content(μg/mL)	0.14954	0.0312495	0.00487143	0.0540941	0.0250984	0.0215218	0.0611058	0.0780892	0.0607459	0.0501062	0.180609	0.0544845	0.233028	0.143521	0.0830275	0.111739	0.18258	0.135796	0.138056	0.131183	0.15754
359	DG(8:0/20:3)	DG(28:3)	M+H	DG	28	3	POS	C31 H55 O5	11.4567	507.404	content(μg/mL)	0.0716355	0.0208491	0.0235152	0.0421196	0.0236559	0.0240765	0.0348481	0.0431756	0.765513	0.350946	0.815193	0.459128	1.18065	0.501551	0.396935	0.549408	0.137342	0.126461	0.123997	0.151065	0.153286
360	DG(8:0/20:5)	DG(28:5)	M+H	DG	28	5	POS	C31 H51 O5	9.08971	503.373	content(μg/mL)	0.701289	0.0490134	0.0273233	0.206789	0.082144	0.0471773	0.121248	0.12322	0.436292	0.340019	0.634115	0.48864	1.85761	0.454298	0.215309	0.911669	1.2938	1.57599	1.68471	1.60644	1.85058
361	DG(8:0/22:1)	DG(30:1)	M+Na	DG	30	1	POS	C33 H62 Na1 O5	8.89363	561.449	content(μg/mL)	0.0357047	0.00274477	0.00147701	0.0141586	0.00508727	0.00125098	0.00472147	2.90343e-05	0.00735133	0.000905305	0.00311251	0.0186675	0.0333954	0.00238482	0.0304107	0.00199971	0.0329838	0.0361573	0.0402954	0.0317551	0.0288598
362	DG(8:0/22:5)	DG(30:5)	M+Na	DG	30	5	POS	C33 H54 Na1 O5	9.1459	553.386	content(μg/mL)	0.130664	0.00507254	0.00491458	0.0587203	0.017001	0.00605202	0.0199303	0.0102803	0.0115605	0.00953158	0.0108811	0.0183015	0.273815	0.0369052	0.0261769	0.0114044	0.0707402	0.0650979	0.066203	0.0668825	0.0794461
363	DG(8:0/22:6)	DG(30:6)	M+Na	DG	30	6	POS	C33 H52 Na1 O5	8.61154	551.371	content(μg/mL)	0.0302	0.00275759	0.000733388	0.0119554	0.00251907	0.000965465	0.00164136	0.00692969	0.000757267	0.0364297	0.0202907	0.00159145	0.0481103	0.00118899	0.0108733	0.00807725	0.0198425	0.0184867	0.0152298	0.0160724	0.0226513
364	DG(9:0/19:2)	DG(28:2)	M+H	DG	28	2	POS	C31 H57 O5	8.60588	509.42	content(μg/mL)	0.00775888	0.0027374	0.000314472	0.0047265	0.000658272	0.000978619	0.0126868	0.00574038	0.010708	0.0251369	0.0452592	0.0142917	0.107699	0.0337827	0.0129887	0.065644	0.0171695	0.017175	0.0214362	0.0149023	0.0184409
365	DG(9:0/20:5)	DG(29:5)	M+H	DG	29	5	POS	C32 H53 O5	9.61294	517.389	content(μg/mL)	0.0290763	0.00156018	0.000699987	0.0100202	0.000434555	0.00336083	0.0123638	0.0031347	0.01075	0.00349205	0.0168957	0.0426936	0.018053	0.00182834	0.00168601	0.0157631	0.0348839	0.0256374	0.028728	0.0230538	0.0288668
366	Hex1Cer(d18:1/23:0)	Hex1Cer(d41:1)	M+H	Hex1Cer	41	1	POS	C47 H92 N1 O8	15.399	798.682	content(μg/mL)	0.0641367	0.0491825	0.0164157	0.0973445	0.0436942	0.0554334	0.118296	0.134998	0.116825	0.140561	0.333693	0.157787	0.256291	0.306112	0.163086	0.336075	0.101764	0.107758	0.111358	0.106095	0.102896
367	Hex1Cer(d18:1/24:1)	Hex1Cer(d42:2)	M+H	Hex1Cer	42	2	POS	C48 H92 N1 O8	15.5152	810.682	content(μg/mL)	0.0271413	0.0223651	0.0122659	0.0416514	0.0130288	0.0268377	0.0470456	0.0787755	0.0244201	0.0391446	0.00405983	0.0221203	0.0838965	0.108375	0.0373651	0.0250987	0.0271094	0.0263926	0.0274929	0.0296582	0.0274122
368	Hex1Cer(d19:1/22:0)	Hex1Cer(d41:1)	M+H	Hex1Cer	41	1	POS	C47 H92 N1 O8	15.2623	798.682	content(μg/mL)	0.00145337	1.82673e-05	0.00564452	1.0361e-05	0.000131504	0.00029095	0.0430367	2.72429e-05	0.0365123	0.0716982	0.0624807	0.0524084	0.0921824	0.126914	0.0714113	0.0940312	0.00587903	0.00655297	0.00629397	0.00562732	0.00994129
369	Hex1Cer(d19:1/23:0)	Hex1Cer(d42:1)	M+H	Hex1Cer	42	1	POS	C48 H94 N1 O8	15.5509	812.697	content(μg/mL)	2.15419e-06	0.000171947	1.24601e-06	3.51702e-06	2.26712e-06	0.000442346	7.00221e-06	0.00308539	0.026299	0.0603578	0.035248	0.0353563	0.061217	0.0905691	0.0804862	0.0770495	0.00490836	0.00754259	0.0101171	0.00537124	0.00799582
370	Hex1Cer(d19:1/24:0)	Hex1Cer(d43:1)	M+H	Hex1Cer	43	1	POS	C49 H96 N1 O8	15.9422	826.713	content(μg/mL)	0.00226122	0.00201905	0.00306422	0.0034462	0.00263505	0.00329498	0.00416753	0.010759	0.0108209	0.0104193	0.0138113	0.0184882	0.0101911	0.0127689	0.00959602	0.0113835	0.00287993	0.00304759	0.00274612	0.00375554	0.00310065
371	Hex2Cer(t17:0/12:1)	Hex2Cer(t29:1)	M+H-H2O	Hex2Cer	29	1	POS	C41 H76 N1 O13	14.2467	790.531	content(μg/mL)	0.204539	0.198456	0.0395214	0.388186	0.143341	0.158252	0.432398	0.618118	0.358273	0.282224	0.417217	0.331645	0.596426	0.406443	0.573856	0.234984	0.260099	0.293054	0.281786	0.276272	0.325025
372	Hex3Cer(d18:1/16:0)	Hex3Cer(d34:1)	M+H	Hex3Cer	34	1	POS	C52 H98 N1 O18	11.2351	1024.68	content(μg/mL)	0.0187675	0.0108016	0.00231122	0.0294599	0.0128915	0.0171161	0.0156582	0.0204197	0.00109627	0.0204285	0.0209034	0.0162833	0.0149381	0.0187	0.0240752	0.0175266	0.0466104	0.047446	0.0476145	0.0441992	0.0442947
373	Hex3Cer(d18:1/22:0)	Hex3Cer(d40:1)	M+H	Hex3Cer	40	1	POS	C58 H110 N1 O18	14.6376	1108.77	content(μg/mL)	0.00900906	0.00666059	0.00132467	0.0115655	0.00601052	0.0076968	0.00749723	0.0121991	0.0310138	0.0232464	0.0237139	0.0259669	0.0241638	0.0242585	0.0142552	0.0339037	0.0242702	0.02533	0.0232177	0.0269556	0.0232507
374	LPA(22:2)	LPA(22:2)	M+H	LPA	22	2	POS	C25 H48 O7 P1	8.16594	491.313	content(μg/mL)	0.0939977	0.00869816	0.00324681	0.0445691	0.0135193	0.00695426	0.0186007	0.019327	0.0291221	0.0409448	1.26595	0.183067	0.85314	0.341575	0.0783621	0.214298	0.110472	0.0946349	0.120083	0.0928815	0.0835232
375	LPC(12:0)	LPC(12:0)	M+H	LPC	12	0	POS	C20 H43 N1 O7 P1	1.47259	440.277	content(μg/mL)	0.0215403	0.00477675	0.0021521	0.0167203	0.00398497	0.00450401	0.0119462	0.0176134	0.0110503	0.0209168	0.133894	0.13605	0.10616	0.0278953	0.0580297	0.18835	0.0359173	0.0383087	0.0393705	0.0468238	0.0462817
376	LPC(14:1)	LPC(14:1)	M+H	LPC	14	1	POS	C22 H45 N1 O7 P1	1.58019	466.293	content(μg/mL)	2.02399e-05	0.00605285	0.00423095	0.0313019	0.0121783	0.00665918	0.0235696	0.0305397	0.00129704	0.00526643	0.00865403	0.000920531	0.0269424	0.0106545	0.00185222	0.0428782	0.0223964	0.0275702	0.0340616	0.0265982	0.0365766
377	LPC(15:1)	LPC(15:1)	M+H	LPC	15	1	POS	C23 H47 N1 O7 P1	4.464	480.308	content(μg/mL)	4.31221	0.216728	0.061644	0.435898	0.199489	0.105751	0.211399	0.352428	0.191105	0.300615	0.201997	0.887782	1.27403	0.341107	0.288303	0.280136	0.613271	0.659267	0.992973	0.768715	0.83082
378	LPC(15:2)	LPC(15:2)	M+H	LPC	15	2	POS	C23 H45 N1 O7 P1	3.67938	478.293	content(μg/mL)	0.0624949	0.00745258	6.9531e-05	0.00315284	0.00131168	0.0042775	0.000966942	0.0135484	0.00931262	0.00405471	0.0168569	0.0115978	0.00203915	0.0101449	0.0110859	1.61352e-05	0.00984411	0.00813072	0.0100762	0.0126852	0.0178156
379	LPC(16:2)	LPC(16:2)	M+H	LPC	16	2	POS	C24 H49 N1 O6 P1	3.51368	478.329	content(μg/mL)	0.0475742	0.0205887	0.0052442	0.035578	0.0156437	0.0140663	0.0216704	0.0432675	0.0134304	0.017943	0.0312312	0.161921	0.034445	0.0244217	0.0800708	0.0226525	0.0487149	0.0504405	0.0519385	0.0504836	0.0534881
380	LPC(17:2)	LPC(17:2)	M+H	LPC	17	2	POS	C25 H49 N1 O7 P1	2.56388	506.324	content(μg/mL)	0.171515	0.000851202	0.00206751	0.00837102	0.00679062	0.00560309	0.00757126	0.00372021	0.065425	0.0577905	0.159813	0.0621266	0.0594092	0.0580412	0.00379527	0.101624	0.0125713	0.0134695	0.00963018	0.0116324	0.00711054
381	LPC(18:4)	LPC(18:4)	M+H	LPC	18	4	POS	C26 H49 N1 O6 P1	2.4556	502.329	content(μg/mL)	1.68383e-06	0.00921561	0.015555	0.00603972	0.00137634	0.00453138	0.000481958	0.0058219	0.723288	0.466993	1.33551	1.29629	0.49487	0.517202	0.340654	1.18396	0.0241458	0.0154173	0.0213813	0.0169034	0.0114835
382	LPC(19:0)	LPC(19:0)	M+H	LPC	19	0	POS	C27 H57 N1 O7 P1	7.17005	538.387	content(μg/mL)	0.0989052	0.0764991	0.0158187	0.152263	0.0614858	0.0687477	0.1491	0.217256	0.109175	0.0922424	0.121399	0.435144	0.207236	0.214507	0.220275	0.0529663	0.128473	0.177248	0.194954	0.152352	0.175598
383	LPC(19:1)	LPC(19:1)	M+H	LPC	19	1	POS	C27 H55 N1 O7 P1	4.84023	536.371	content(μg/mL)	0.00334578	0.00096311	7.14731e-05	0.00252205	0.000636114	0.00325151	0.000544368	0.00881243	0.00464271	0.00267209	0.00430704	0.019676	0.0291966	0.00355451	0.00606904	0.00134098	0.00695547	0.00868033	0.00596474	0.0107242	0.0129436
384	LPC(19:4)	LPC(19:4)	M+H	LPC	19	4	POS	C27 H49 N1 O7 P1	3.95041	530.324	content(μg/mL)	0.172528	0.000904357	0.000821197	0.014945	0.00287234	0.0120733	0.00261316	0.0315878	0.0350643	0.00103917	0.0315991	0.04024	0.00540688	0.0665758	0.0356051	0.00135911	0.0672368	0.080174	0.10719	0.115084	0.14537
385	LPC(20:0)	LPC(20:0)	M+H	LPC	20	0	POS	C28 H59 N1 O7 P1	7.48438	552.402	content(μg/mL)	0.0570704	0.0295312	0.0067026	0.0512775	0.020107	0.0127276	0.0472543	0.0584493	0.0246278	0.0277633	0.0189755	0.172707	0.0748548	0.0103056	0.0638215	0.0174922	0.069901	0.07179	0.0740586	0.077639	0.0857227
386	LPC(20:1)	LPC(20:1)	M+H	LPC	20	1	POS	C28 H57 N1 O7 P1	6.18677	550.387	content(μg/mL)	0.0366179	0.00872501	0.00285151	0.0238174	0.010752	0.00312447	0.0142463	0.017217	0.0282441	0.0284315	0.0182935	0.150215	0.116356	0.0169466	0.0216801	0.0230949	0.0653934	0.0572466	0.066386	0.059631	0.0720031
387	LPC(20:4)	LPC(20:4)	M+H	LPC	20	4	POS	C28 H51 N1 O7 P1	2.22085	544.34	content(μg/mL)	0.0569338	0.0198648	0.00828365	0.144123	0.0507918	0.0144809	0.0697805	0.0351728	0.0262935	0.0217017	0.0128297	0.107695	0.0852099	0.0667908	0.0302252	0.0184557	0.262728	0.239183	0.232088	0.147634	0.18402
388	LPC(21:0)	LPC(21:0)	M+H	LPC	21	0	POS	C29 H61 N1 O7 P1	8.51707	566.418	content(μg/mL)	0.0092346	0.0066707	0.00127746	0.0114842	0.00439878	0.00189399	0.014589	0.0117686	0.0146022	0.00114905	0.0256614	0.0426936	0.00400736	0.0214412	0.00583837	0.0141859	0.00621063	0.00666656	0.0107112	0.00805302	0.00557516
389	LPC(22:3)	LPC(22:3)	M+H	LPC	22	3	POS	C30 H57 N1 O7 P1	5.47258	574.387	content(μg/mL)	0.0105071	0.00534459	0.00123694	0.0103266	0.00247691	0.000308605	0.000776778	0.000859685	0.0207	0.0129581	0.0395458	0.0179335	0.0357612	0.0506721	0.0487673	0.0206029	0.0100408	0.01585	0.0154266	0.0240423	0.0181938
390	LPC(23:0)	LPC(23:0)	M+H	LPC	23	0	POS	C31 H65 N1 O7 P1	9.95334	594.449	content(μg/mL)	0.0198408	0.0164385	0.00353111	0.027297	0.00729589	0.00825075	0.0276624	0.0252681	0.00715705	0.00398555	0.00418872	0.0370103	0.0162957	0.0143792	0.00974286	0.00744829	0.0188068	0.0217298	0.0223976	0.0207295	0.0218047
391	LPC(24:2)	LPC(24:2)	M+Na	LPC	24	2	POS	C32 H62 N1 Na1 O6 P1	8.92859	610.421	content(μg/mL)	0.0214623	0.00228017	0.00189887	0.01602	0.00407611	0.00352759	0.00965502	0.00896862	0.00692749	0.00515802	0.00559139	0.00317494	0.00665638	0.0163167	0.00986716	0.00571285	0.022464	0.0266398	0.0280709	0.0246645	0.0315134
392	LPC(27:2)	LPC(27:2)	M+Na	LPC	27	2	POS	C35 H68 N1 Na1 O6 P1	10.7995	652.468	content(μg/mL)	0.0597212	0.0381938	0.0111865	0.0547871	0.0319033	0.0321158	0.0690081	0.0699136	0.0631375	0.0426514	0.00576254	0.0116135	0.0284178	0.0443606	0.0781936	0.0230944	0.0588736	0.0532615	0.0590421	0.049688	0.0542419
393	LPC(28:0)	LPC(28:0)	M+H	LPC	28	0	POS	C36 H75 N1 O7 P1	11.0816	664.528	content(μg/mL)	0.231502	0.190134	0.0656502	0.284678	0.143137	0.19753	0.501298	0.598465	0.123111	0.0772467	0.0629799	0.0144948	0.0563359	0.053331	0.0545568	0.0389398	0.247017	0.260208	0.272325	0.27003	0.306896
394	LPC(28:1)	LPC(28:1)	M+Na	LPC	28	1	POS	C36 H72 N1 Na1 O6 P1	11.9861	668.499	content(μg/mL)	0.0363241	0.0318195	0.00427094	0.0434943	0.01673	0.0304132	0.0832013	0.0593517	0.121643	0.0474886	0.0930442	0.0462793	0.00941763	0.0585679	0.0159073	0.0512509	0.0565126	0.0882321	0.0780547	0.0943262	0.0970953
395	LPC(28:2)	LPC(28:2)	M+Na	LPC	28	2	POS	C36 H70 N1 Na1 O6 P1	11.4408	666.483	content(μg/mL)	2.51921	2.41622	0.355513	4.34672	1.87472	2.23494	4.30058	7.29182	1.43953	1.25109	0.964536	0.737981	1.17164	1.25867	2.06828	1.11494	3.77912	4.08148	4.56315	4.16772	4.29142
396	LPC(29:0)	LPC(29:0)	M+H	LPC	29	0	POS	C37 H77 N1 O7 P1	11.7214	678.543	content(μg/mL)	0.193168	0.161004	0.056298	0.247641	0.129098	0.129107	0.357937	0.592596	0.118128	0.0848613	0.000203996	0.0271556	0.0599929	0.0667213	0.081052	0.033218	0.291069	0.32811	0.280626	0.254874	0.260414
397	LPC(30:0)	LPC(30:0)	M+H	LPC	30	0	POS	C38 H79 N1 O7 P1	12.4441	692.559	content(μg/mL)	3.10593	2.26382	0.750811	4.08641	1.97524	2.04661	5.79586	8.22136	1.61812	1.22047	0.883219	0.541912	1.12173	0.906505	1.16493	0.750562	3.27322	3.20021	3.67223	3.65963	3.98222
398	LPC(30:1)	LPC(30:1)	M+H	LPC	30	1	POS	C38 H77 N1 O7 P1	12.2803	690.543	content(μg/mL)	0.57702	0.35936	0.148362	0.862368	0.44626	0.352821	0.999685	1.60361	2.92801	2.17677	2.212	0.96215	1.94956	2.50534	4.07492	2.09859	0.78656	0.803053	0.862189	0.877549	0.981789
399	LPE(17:1)	LPE(17:1)	M+H	LPE	17	1	POS	C22 H45 N1 O7 P1	3.10136	466.293	content(μg/mL)	0.0847968	0.0190354	0.00524563	0.0707332	0.0187423	0.0122439	0.0341944	0.0301393	0.00739755	0.00998639	0.0123956	0.0407175	0.0801663	0.027996	0.0123834	0.0131338	0.0933205	0.11114	0.146233	0.157469	0.195776
400	LPE(18:1)	LPE(18:1)	M+H	LPE	18	1	POS	C23 H47 N1 O7 P1	4.07457	480.308	content(μg/mL)	6.30418	0.955802	0.295411	3.87299	1.24875	0.7468	1.85464	1.87524	1.30607	1.68837	2.35065	7.62388	9.80213	2.71093	2.22981	2.36535	5.15947	6.55145	7.63029	7.91934	9.55925
401	LPE(18:2)	LPE(18:2)	M+H	LPE	18	2	POS	C23 H45 N1 O7 P1	2.76769	478.293	content(μg/mL)	8.205	0.41966	0.181804	3.39987	0.929664	0.417088	1.40463	0.83303	0.201748	0.357837	0.701882	1.24039	3.45762	0.62823	0.433901	1.0913	5.11199	7.48396	7.76525	9.2025	8.96923
402	LPE(19:4)	LPE(19:4)	M+H	LPE	19	4	POS	C24 H43 N1 O7 P1	3.13495	488.277	content(μg/mL)	0.00849373	0.00970284	0.00107979	0.000453528	0.000364438	0.00447197	0.0125066	0.0146239	0.0719005	0.0923498	0.257487	0.210099	0.327116	0.178982	0.150997	0.149137	0.00502273	0.00675474	0.00874443	0.0081011	0.0113501
403	LPE(20:3)	LPE(20:3)	M+H	LPE	20	3	POS	C25 H47 N1 O7 P1	3.53054	504.308	content(μg/mL)	0.388901	0.0188438	0.00556797	0.0910495	0.020536	0.0133115	0.0570128	0.0213175	0.000887935	0.00580635	1.72255e-05	0.00424596	0.0249248	2.10567e-05	7.31514e-06	0.00649236	0.214271	0.196049	0.138164	0.165819	0.245558
404	LPE(30:1)	LPE(30:1)	M+H	LPE	30	1	POS	C35 H71 N1 O7 P1	11.4207	648.496	content(μg/mL)	0.0042578	0.00183918	0.00225559	0.00769475	0.00388804	0.0133539	0.0120821	0.00482347	0.0142106	0.0246993	0.0220244	0.0128589	0.015228	0.0389517	0.0637741	0.0342391	0.00569129	0.0124279	0.00865434	0.011653	0.00731505
405	LPEt(15:0)	LPEt(15:0)	M+Na	LPEt	15	0	POS	C20 H41 Na1 O7 P1	5.46249	447.248	content(μg/mL)	0.123706	0.119076	0.0222659	0.20167	0.0779442	0.0786705	0.192197	0.274447	0.142758	0.122874	0.385247	0.273421	0.360561	0.356099	0.3111	0.145747	0.156574	0.146347	0.151294	0.155777	0.172731
406	LPEt(15:2)	LPEt(15:2)	M+H	LPEt	15	2	POS	C20 H40 O6 P1	5.15168	407.256	content(μg/mL)	0.202535	0.141027	0.0255328	0.278306	0.0982798	0.0965319	0.231419	0.3123	0.194583	0.148043	0.486895	0.319936	0.485725	0.418319	0.389521	0.189852	0.253595	0.23806	0.252395	0.20641	0.231128
407	LPG(19:4)	LPG(19:4)	M+H	LPG	19	4	POS	C25 H46 O8 P1	4.44981	505.292	content(μg/mL)	0.0142648	0.000783963	0.00104828	0.0270504	0.00539116	0.000599766	0.00456901	0.0126173	0.0317354	0.0365039	0.0642203	0.0646121	5.12941e-06	0.0284056	0.0330789	0.0363701	0.00979992	0.0162273	0.018238	0.0205098	0.0237279
408	LPS(20:0)	LPS(20:0)	M+H	LPS	20	0	POS	C26 H53 N1 O9 P1	7.35408	554.345	content(μg/mL)	0.000145782	0.00250741	0.00098809	0.00468973	0.00261396	0.00220134	0.00569379	0.00709185	0.00414114	0.000175383	0.00928012	0.0346649	0.00398681	0.00233177	0.00224521	0.00158763	0.00152172	0.00199967	0.00220672	0.00226236	0.00249061
409	MG(14:0)	MG(14:0)	M+H	MG	14	0	POS	C17 H35 O4	3.49289	303.253	content(μg/mL)	0.0895469	0.0121164	0.00348733	0.048537	0.0126878	0.00898462	0.0303622	0.0280216	0.00460101	0.0064023	0.0527747	0.0286501	0.0776229	0.0361133	0.0247773	0.0511783	0.0562962	0.0509338	0.0644304	0.0763041	0.0819596
410	MG(14:1)	MG(14:1)	M+H	MG	14	1	POS	C17 H33 O4	1.5103	301.237	content(μg/mL)	0.0264268	0.000234683	0.000113972	0.00676532	0.000440121	0.000243378	0.00906017	0.010274	0.000798564	0.00424499	0.000857967	0.00266854	0.0293384	0.00317986	0.0013998	0.00871739	0.0125067	0.00890891	0.0173842	0.0163435	0.0136554
411	MG(15:0)	MG(15:0)	M+H	MG	15	0	POS	C18 H37 O4	5.01394	317.269	content(μg/mL)	0.00606039	0.00636838	0.00306699	0.00749624	0.000213669	0.000271714	0.000758453	0.0056376	0.0129449	0.017834	0.0301311	0.0138664	0.00315092	0.00234125	0.00300919	0.0256325	0.00122752	0.00198604	0.00198087	0.00275425	0.00316686
412	MG(16:0)	MG(16:0)	M+H	MG	16	0	POS	C19 H39 O4	6.26946	331.284	content(μg/mL)	0.148662	0.0435951	0.00859529	0.0938646	0.032594	0.0411469	0.0604338	0.0618584	0.0368986	0.0335126	0.106954	0.0620455	0.190059	0.155625	0.0867161	0.108746	0.178145	0.181065	0.183735	0.183777	0.228616
413	MG(16:1)	MG(16:1)	M+H	MG	16	1	POS	C19 H37 O4	4.02419	329.269	content(μg/mL)	0.16658	0.0264697	0.00825834	0.0918625	0.0314905	0.0290822	0.065492	0.0789487	0.0253057	0.0237899	0.068333	0.0416792	0.0588153	0.0646491	0.0325867	0.0288332	0.0941499	0.157169	0.125339	0.132717	0.160818
414	MG(18:4)	MG(18:4)	M+H	MG	18	4	POS	C21 H37 O3	13.9735	337.274	content(μg/mL)	4.662	1.68961	0.525891	3.1615	1.39454	1.00169	2.37399	4.29041	4.36174	1.69288	4.69237	2.07438	4.72675	4.48609	3.36253	1.85771	7.55128	6.15015	5.94041	5.63639	6.01161
415	MG(19:4)	MG(19:4)	M+H	MG	19	4	POS	C22 H37 O3	3.17299	349.274	content(μg/mL)	0.956328	0.119329	0.03136	0.247247	0.0678758	0.0914239	0.165553	0.192649	0.014499	0.0199986	0.00780446	0.013159	0.0808925	0.156834	0.156024	0.00633113	0.432295	0.454515	0.443812	0.481571	0.452215
416	MG(20:4)	MG(20:4)	M+H	MG	20	4	POS	C23 H41 O3	14.7896	365.305	content(μg/mL)	0.10641	0.0358173	0.0125308	0.0802788	0.0273547	0.0235374	0.0498331	0.0562766	0.055404	0.0140982	0.0951429	0.0330679	0.0600329	0.0628976	0.0426271	0.0181538	0.121359	0.107769	0.0896228	0.0928364	0.0968249
417	MG(21:6)	MG(21:6)	M+H	MG	21	6	POS	C24 H37 O3	1.54313	373.274	content(μg/mL)	0.00152475	0.00148557	0.000181628	0.00895749	0.00163001	0.00271495	0.00368064	0.00645689	0.00696197	0.00491578	0.215024	0.050712	0.016589	0.0268802	0.0232566	0.0167914	0.0363739	0.0423818	0.0451915	0.0425138	0.0499253
418	MG(22:6)	MG(22:6)	M+H	MG	22	6	POS	C25 H39 O3	13.8507	387.289	content(μg/mL)	0.169536	0.0218749	0.0157966	0.0930595	0.0290409	0.0188152	0.034841	0.042315	0.0595096	0.0197632	0.0257982	0.0213863	0.0550631	0.0678063	0.0274114	0.0140494	0.091695	0.0749173	0.0762619	0.0715605	0.0724573
419	MePC(30:4)	MePC(30:4)	M+H	MePC	30	4	POS	C39 H72 N1 O8 P1	10.2064	713.499	content(μg/mL)	0.00297114	0.00125704	0.000341097	0.00282627	5.86027e-05	0.00183716	0.00127467	0.00289092	0.00115723	0.00115435	0.00077648	0.000783711	0.000909829	0.000691289	0.000842837	0.000986542	0.00294259	0.00444223	0.00397453	0.00319173	0.00441569
420	MePC(31:1)	MePC(31:1)	M+H	MePC	31	1	POS	C40 H80 N1 O8 P1	13.4793	733.562	content(μg/mL)	0.00146558	0.00159713	0.00113635	0.00292245	0.00294212	0.00309247	0.000316483	0.00440872	0.0237795	0.017738	0.00274808	0.00244791	0.0128051	0.0101089	0.00993101	0.00603981	0.00867473	0.0136968	0.0157642	0.0146241	0.0148064
421	MePC(32:4)	MePC(32:4)	M+H	MePC	32	4	POS	C41 H76 N1 O8 P1	11.4805	741.53	content(μg/mL)	0.0127832	0.00150331	0.000909188	0.0363902	0.00588131	0.00868415	0.00799931	0.00936999	0.0187499	0.0172614	0.0239874	0.0192535	0.0298752	0.0376903	0.0500916	0.0190707	0.0489951	0.0774948	0.0944436	0.0989704	0.101982
422	MePC(33:3)	MePC(33:3)	M+H	MePC	33	3	POS	C42 H80 N1 O8 P1	13.1839	757.562	content(μg/mL)	0.00308217	0.00262794	0.000512258	0.000747571	0.00211667	0.00022512	0.00919359	0.00610193	0.000863605	0.00295789	0.0018377	0.00104937	3.67526e-07	0.000460615	0.00112278	0.00167939	0.006342	0.00930429	0.0107875	0.0123306	0.0110067
423	MePC(34:2)	MePC(34:2)	M+H	MePC	34	2	POS	C43 H84 N1 O8 P1	14.2652	773.593	content(μg/mL)	0.000754522	0.00181085	0.000333515	0.0069185	0.00087921	0.000514115	0.00243618	0.00436212	0.00312138	0.000423119	0.00133181	0.000755979	0.00671466	0.005145	0.00247952	0.0017128	0.00399969	0.00354434	0.00396952	0.00377774	0.00394792
424	MePC(34:6)	MePC(34:6)	M+H	MePC	34	6	POS	C43 H76 N1 O8 P1	11.4848	765.53	content(μg/mL)	0.000417556	0.000365761	0.00141372	0.000369317	0.000719331	0.000386364	0.00079594	0.0005511	8.41298e-05	0.000105031	1.10511e-07	5.76709e-05	0.000286235	8.88773e-05	0.000315968	3.6951e-05	0.00148149	0.00181826	0.00179416	0.00237784	0.00197766
425	MePC(35:3)	MePC(35:3)	M+H	MePC	35	3	POS	C44 H84 N1 O8 P1	14.0662	785.593	content(μg/mL)	0.00315054	0.00300037	0.000874476	0.00452408	0.00205137	0.0023918	0.00745264	0.00835266	0.0236534	0.0136022	0.00417716	0.00877263	0.00437415	0.0122063	0.0105605	0.00723011	0.00754982	0.00881957	0.0130379	0.017508	0.0136737
426	MePC(35:4)	MePC(35:4)	M+H	MePC	35	4	POS	C44 H82 N1 O8 P1	14.2328	783.577	content(μg/mL)	0.00027484	0.000193524	9.99995e-05	0.00057596	0.000299855	4.5631e-05	0.000196837	0.000259591	0.000231382	7.96287e-07	0.000102526	0.000130384	0.000354306	0.000393878	0.000273876	5.29271e-05	0.000558675	0.000667198	0.000811724	0.000438055	0.000939668
427	MePC(36:4)	MePC(36:4)	M+H	MePC	36	4	POS	C45 H84 N1 O8 P1	14.2095	797.593	content(μg/mL)	0.000980976	0.00164902	0.000154328	0.00274865	0.000731566	0.00225033	0.00277946	0.00297725	0.00177854	0.00853048	0.00165888	0.00316954	0.00676743	0.00518257	0.0106402	0.00449586	0.0029259	0.00503124	0.00558557	0.00505569	0.00779258
428	MePC(38:2)	MePC(38:2)	M+H	MePC	38	2	POS	C47 H92 N1 O8 P1	14.9409	829.656	content(μg/mL)	0.00034847	0.000126764	1.78007e-05	0.000270223	4.31738e-05	0.000212359	0.000229575	7.80395e-05	0.000821833	0.000510096	0.00157685	0.000785149	0.00135102	0.000191483	0.000968039	0.000396326	0.00150817	0.00168015	0.00219829	0.00204776	0.00175815
429	MePC(38:4)	MePC(38:4)	M+H	MePC	38	4	POS	C47 H88 N1 O8 P1	14.9814	825.624	content(μg/mL)	0.0138885	0.0132978	0.00225149	0.0188572	0.00876477	0.0109424	0.0280295	0.0271589	0.00750424	0.00942292	0.00196836	0.00292545	0.00674815	0.00498936	0.014136	0.00500975	0.0187915	0.0180714	0.02013	0.0216157	0.0207055
430	MePC(39:10)	MePC(39:10)	M+H	MePC	39	10	POS	C48 H78 N1 O8 P1	10.851	827.546	content(μg/mL)	0.000324965	8.36004e-05	4.03799e-05	0.000131475	3.31936e-05	7.33186e-05	0.000136634	0.000232769	0.000199211	3.91874e-05	0.000356349	0.000141206	0.000472942	0.0074238	0.000118708	6.20968e-05	0.000115036	0.000147903	0.000157847	0.000108169	0.000163688
431	MePC(39:4)	MePC(39:4)	M+H	MePC	39	4	POS	C48 H90 N1 O8 P1	15.3862	839.64	content(μg/mL)	0.0113347	0.00977422	0.000722819	0.0140361	0.00615659	0.00583683	0.0215962	0.0181277	0.00177456	0.00408016	0.00130577	0.00224355	0.00322571	0.00192455	0.00497878	0.00195886	0.00916175	0.0094956	0.0107734	0.0110162	0.0120234
432	MePC(39:9)	MePC(39:9)	M+H	MePC	39	9	POS	C48 H80 N1 O8 P1	11.3709	829.562	content(μg/mL)	0.000119418	0.000498403	7.5284e-05	0.000627034	4.11092e-05	0.000309952	0.000149709	0.002089	0.00182649	0.00252977	0.00134208	0.00112662	0.00193363	0.00142511	0.000646057	0.00628113	0.000561461	0.000541499	0.000500412	0.000467514	0.000588905
433	MePC(40:4)	MePC(40:4)	M+H	MePC	40	4	POS	C49 H92 N1 O8 P1	15.5774	853.656	content(μg/mL)	0.00897456	0.00783699	0.000749371	0.0147007	0.00406204	0.00781583	0.015947	0.0145172	0.000601265	0.00175762	8.10014e-05	0.000878912	0.000581888	0.000202968	0.00215704	0.000591346	0.00823356	0.00796903	0.00931436	0.00970629	0.00876869
434	MePC(41:11)	MePC(41:11)	M+H	MePC	41	11	POS	C50 H80 N1 O8 P1	10.891	853.562	content(μg/mL)	0.000145876	9.45354e-05	2.64119e-05	9.42992e-05	2.66686e-05	5.05671e-05	0.000266923	0.000368154	9.92779e-05	5.60566e-05	1.70135e-06	6.78926e-08	1.03169e-06	0.000307298	0.00019585	2.71226e-05	0.000215985	0.000238056	0.000258891	0.000200184	0.000168849
435	MePC(46:14)	MePC(46:14)	M+H	MePC	46	14	POS	C55 H84 N1 O8 P1	14.1618	917.593	content(μg/mL)	0.000643147	0.000449861	5.19611e-05	0.00016669	0.000206707	0.000388952	0.000598956	0.00197122	0.00158284	0.00208082	0.00192995	0.00200949	0.00197567	0.00156931	0.00289889	0.00221648	0.00143953	0.000917332	0.00096421	0.00137682	0.00102289
436	MePC(49:14)	MePC(49:14)	M+H	MePC	49	14	POS	C58 H90 N1 O8 P1	14.9776	959.64	content(μg/mL)	0.000127062	0.000154032	2.75336e-05	0.000199807	0.000129633	0.000122525	0.000507939	0.000378121	0.000468955	0.000504239	0.000448083	0.000325698	0.000212822	0.000242847	0.000958181	0.000194499	0.00035295	0.000244933	0.000322309	0.00047748	0.000338167
437	MePC(50:15)	MePC(50:15)	M+H	MePC	50	15	POS	C59 H90 N1 O8 P1	14.815	971.64	content(μg/mL)	0.000555804	0.000423144	0.000121023	0.000802247	0.000237231	0.000379347	0.00097028	0.00110011	0.000240256	0.00139071	0.0026575	0.00149433	0.00261853	9.04107e-05	0.00184451	5.79522e-05	0.00129516	0.0014741	0.0016427	0.00128235	0.00163159
438	PA(16:1)	PA(16:1)	M+Na	PA	16	1	POS	C19 H37 Na1 O7 P1	2.4328	431.217	content(μg/mL)	0.00674063	0.000446308	9.08625e-05	0.00174799	0.000380375	0.00182185	0.00172328	0.00130901	0.00608359	0.0037038	0.116573	0.00116257	0.0432858	1.20854	0.0135132	0.000919237	0.0063801	0.00794804	0.011446	0.00801491	0.00879085
439	PA(18:1)	PA(18:1)	M+Na	PA	18	1	POS	C21 H41 Na1 O7 P1	3.7164	459.248	content(μg/mL)	0.0283475	0.00219515	0.000361281	0.0103438	0.00101933	0.000209332	0.00155974	0.00100621	0.000199814	0.000986258	0.0104787	0.0365536	0.00694669	0.00240117	0.00825047	0.000421461	0.0224305	0.0204928	0.0184282	0.0129781	0.0134882
440	PA(18:2)	PA(18:2)	M+Na	PA	18	2	POS	C21 H39 Na1 O7 P1	2.78457	457.233	content(μg/mL)	0.0269365	0.000315346	0.000296904	0.0171541	0.00285896	0.000347784	0.00411668	0.00341915	0.018424	0.0152195	0.259319	0.0022666	0.0271198	0.0680388	0.0411582	0.00559592	0.0293981	0.033413	0.0421642	0.0364547	0.0345643
441	PA(4:0/18:2)	PA(22:2)	M+NH4	PA	22	2	POS	C25 H49 N1 O7 P1	2.56501	506.324	content(μg/mL)	0.124918	0.000671938	0.00113356	0.00713165	0.00434163	0.0028269	0.00555348	0.00362856	0.0483749	0.0494846	1.42961	0.0702288	0.113995	0.125171	0.00534691	0.107384	0.0117073	0.011706	0.00976085	0.00888319	0.00493165
442	PC(12:0/15:0)	PC(27:0)	M+H	PC	27	0	POS	C35 H71 N1 O8 P1	9.20457	664.491	content(μg/mL)	0.000612492	0.00046236	0.000158126	0.000502326	0.000277109	0.00031708	0.000751032	0.00192024	0.00734	0.0041279	0.0108821	0.00204401	0.00459893	0.00335896	0.00387643	0.0132043	0.00188094	0.00188495	0.00206336	0.00206529	0.00167825
443	PC(12:0/20:4)	PC(32:4)	M+H	PC	32	4	POS	C40 H73 N1 O8 P1	12.5206	726.507	content(μg/mL)	0.00280888	0.00225139	0.000472226	0.00373303	0.0010437	0.0020699	0.000806464	0.00444921	0.00826955	0.00504196	0.000855624	0.00136753	0.00251277	0.00385802	0.00320991	0.000696291	0.00385153	0.00436262	0.00538737	0.00489399	0.00447787
444	PC(12:1/18:2)	PC(30:3)	M+H	PC	30	3	POS	C38 H73 N1 O7 P1	11.8907	686.512	content(μg/mL)	0.00439956	0.00253225	0.000718949	0.00482688	0.00233125	0.0020712	0.00779183	0.0138923	0.104767	0.0780627	0.0691242	0.0816411	0.0597907	0.0789485	0.130816	0.144487	0.0153947	0.0151103	0.0167494	0.0173305	0.0156819
445	PC(13:1/16:0)	PC(29:1)	M+H	PC	29	1	POS	C37 H73 N1 O8 P1	12.6051	690.507	content(μg/mL)	0.00456947	0.0033129	0.000831018	0.00514619	0.00191486	0.00296498	0.00565992	0.00963532	0.00741233	0.00579574	0.00372506	0.00138888	0.0060939	0.00792471	0.00346566	0.00777272	0.00501413	0.00533915	0.00515211	0.00429425	0.00466428
446	PC(13:1/22:2)	PC(35:3)	M+H	PC	35	3	POS	C43 H83 N1 O7 P1	14.7207	756.59	content(μg/mL)	0.0028824	0.00207251	0.000143165	0.00442618	0.00125236	0.0011617	0.00511774	0.00718754	0.000929771	0.00197544	0.000280368	0.000645308	0.000986489	0.000825555	0.00163691	0.000289956	0.00492667	0.00576897	0.0061231	0.00568331	0.00563162
447	PC(13:1/22:3)	PC(35:4)	M+H	PC	35	4	POS	C43 H81 N1 O7 P1	13.702	754.575	content(μg/mL)	0.00179806	0.00234218	0.000290944	0.00393049	0.00155427	0.00125975	0.00499881	0.00409388	0.00456557	0.00906189	0.00168971	0.00252524	0.00278456	0.00225766	0.0033233	0.00125173	0.00507143	0.00486249	0.00556087	0.0054858	0.00554573
448	PC(13:1/22:4)	PC(35:5)	M+H	PC	35	5	POS	C43 H79 N1 O7 P1	13.0387	752.559	content(μg/mL)	0.0193531	0.019923	0.00410554	0.0382027	0.0143794	0.0151432	0.0576598	0.0393351	0.0140416	0.0108127	0.00379428	0.00729453	0.00799216	0.00540083	0.00938198	0.00362904	0.0419522	0.0426752	0.0415836	0.0468621	0.0445475
449	PC(13:1/22:5)	PC(35:6)	M+H	PC	35	6	POS	C43 H77 N1 O7 P1	12.7156	750.543	content(μg/mL)	0.0442263	0.0470696	0.00892776	0.06934	0.0355401	0.0304763	0.124529	0.0762186	0.0141539	0.012453	0.0139548	0.017736	0.0192875	0.0187473	0.039963	0.0161893	0.0504425	0.0501988	0.0553676	0.0576354	0.0473128
450	PC(14:0/15:2)	PC(29:2)	M+Na	PC	29	2	POS	C37 H70 N1 Na1 O8 P1	10.718	710.473	content(μg/mL)	0.0047539	0.00267868	0.000665124	0.00352736	0.00110425	0.00240355	0.00412082	0.00653135	0.00113325	0.00102342	0.000882316	0.00124416	0.000500158	6.79674e-05	0.000152494	0.00313374	0.00388096	0.00326082	0.00345066	0.00365467	0.00313409
451	PC(14:0/16:0)	PC(30:0)	M+Na	PC	30	0	POS	C38 H76 N1 Na1 O8 P1	11.5328	728.52	content(μg/mL)	0.2436	0.260524	0.0562397	0.433381	0.147275	0.280966	0.543067	0.817775	1.05551	0.788128	0.828483	0.269851	0.621649	0.664304	0.517075	1.04323	0.428621	0.406636	0.433192	0.424308	0.414697
452	PC(14:0/18:2)	PC(32:2)	M+H	PC	32	2	POS	C40 H79 N1 O7 P1	12.2963	716.559	content(μg/mL)	0.0104539	0.00637131	0.00164347	0.0127607	0.00527924	0.00467986	0.0182944	0.0261937	0.0228497	0.0236406	0.0363234	0.0200365	0.0276552	0.0646927	0.111521	0.0361781	0.0157805	0.0133806	0.0192823	0.0191128	0.0158714
453	PC(14:0/18:3)	PC(32:3)	M+H	PC	32	3	POS	C40 H75 N1 O8 P1	9.84506	728.522	content(μg/mL)	0.023034	0.0202661	0.00602489	0.0393506	0.0139188	0.0275655	0.0610025	0.0636067	0.0047677	0.00843671	0.00420314	0.00267087	0.00741812	0.0194482	0.0109	0.00774105	0.015982	0.0141419	0.0156039	0.0155853	0.0119068
454	PC(14:0/21:3)	PC(35:3)	M+H	PC	35	3	POS	C43 H83 N1 O7 P1	13.7432	756.59	content(μg/mL)	4.39608e-05	1.9882e-08	1.65011e-05	1.17019e-06	1.07031e-05	4.41851e-07	5.20322e-05	0.000212836	0.00469392	0.00334874	0.00253347	0.0021882	0.00345428	0.0042739	0.00945112	0.00337937	0.00037441	0.000565841	0.000525568	0.000764647	0.000850305
455	PC(14:0CHO/22:2)	PC(36:2CHO)	M+H	PC	36	2	POS	C44 H83 N1 O9 P1	9.59367	800.58	content(μg/mL)	0.00111672	0.000947259	0.000192284	0.00115428	0.000291502	0.000584807	0.00168201	0.000611796	0.000765568	0.000855268	0.00203036	0.000387311	0.00713506	0.0025899	0.00149381	0.000910023	0.00281862	0.00208758	0.00271359	0.00273962	0.00235102
456	PC(14:1/17:0)	PC(31:1)	M+H	PC	31	1	POS	C39 H79 N1 O7 P1	13.9474	704.559	content(μg/mL)	0.00278155	0.00188036	0.00013793	0.00397971	0.00184236	0.000755821	0.000141957	0.00508698	0.00232375	0.000453722	0.000380427	8.44333e-05	0.000433296	0.00103689	0.000840937	0.000102493	0.00989315	0.0103942	0.0103774	0.0111763	0.0113522
457	PC(14:1/20:1)	PC(34:2)	M+H	PC	34	2	POS	C42 H83 N1 O7 P1	14.5774	744.59	content(μg/mL)	0.000246023	0.000218813	1.44897e-05	0.00028436	7.34298e-05	6.74283e-05	0.000415772	0.000547543	0.000738907	0.000391757	0.00102575	0.000735387	0.000521918	0.000438516	0.000700866	0.000442546	0.00109054	0.00103068	0.00113774	0.00114666	0.00118613
458	PC(14:1/20:4)	PC(34:5)	M+H	PC	34	5	POS	C42 H77 N1 O7 P1	13.0011	738.543	content(μg/mL)	0.00267975	0.00531805	0.000432937	0.00482979	0.00284323	0.00200528	0.0124231	0.00654947	0.0183634	0.0140908	0.00598559	0.0192334	0.0147014	0.00654861	0.0200646	0.00473567	0.00787759	0.00831505	0.00937293	0.00944337	0.0104807
459	PC(14:1/21:3)	PC(35:4)	M+Na	PC	35	4	POS	C43 H80 N1 Na1 O7 P1	12.7618	776.556	content(μg/mL)	0.00279425	0.00371741	0.00060445	0.00396345	0.00217256	0.0019574	0.0069813	0.00557798	5.35988e-05	4.4955e-05	0.000731403	0.000720884	0.00083	0.000565187	0.00282155	0.00107113	0.00343772	0.00376634	0.00332497	0.00418515	0.00299884
460	PC(15:0/18:0)	PC(33:0)	M+H	PC	33	0	POS	C41 H83 N1 O8 P1	14.5132	748.585	content(μg/mL)	0.00141169	0.00162313	0.000222518	0.00296637	0.000751151	0.000905527	0.00329348	0.00258086	0.00174219	0.00215015	0.000899915	0.0046486	0.00292946	0.00175386	0.0025863	0.000876874	0.00182098	0.00131365	0.0015926	0.00184228	0.00193141
461	PC(15:0/18:1)	PC(33:1)	M+Na	PC	33	1	POS	C41 H80 N1 Na1 O8 P1	11.7904	768.551	content(μg/mL)	0.0501363	0.0453955	0.00910186	0.0842463	0.0358249	0.0357225	0.0997351	0.138205	0.146654	0.0935301	0.0642146	0.036831	0.0934511	0.183852	0.141645	0.0493286	0.0946407	0.0881061	0.0998398	0.103229	0.0980914
462	PC(15:0/18:2)	PC(33:2)	M+Na	PC	33	2	POS	C41 H78 N1 Na1 O8 P1	10.7822	766.536	content(μg/mL)	0.0103724	0.00832309	0.00309653	0.0112699	0.00535444	0.00521471	0.0233334	0.0156497	0.0178323	0.0148731	0.000344682	0.00283635	0.00555203	0.00183211	0.00103627	0.00749697	0.0101342	0.00856049	0.00878116	0.00757277	0.00965332
463	PC(15:0/19:3COOH)	PC(34:3COOH)	M+H	PC	34	3	POS	C42 H77 N1 O10 P1	11.5014	786.528	content(μg/mL)	0.118307	0.0621552	0.0246756	0.101233	0.0665356	0.0699441	0.195188	0.126352	0.0845296	0.0558818	0.0356886	0.0262954	0.0396154	0.102956	0.0383245	0.0573566	0.0628109	0.0608748	0.0631369	0.060706	0.0664844
464	PC(15:0/19:4)	PC(34:4)	M+H	PC	34	4	POS	C42 H77 N1 O8 P1	11.6111	754.538	content(μg/mL)	0.0296625	0.0180087	0.00527988	0.0559581	0.0144905	0.0234908	0.056679	0.0833279	0.0132779	0.0427027	0.0199849	0.0235185	0.0422768	0.0741072	0.0502763	0.00215017	0.035837	0.0547334	0.0516389	0.0489084	0.0716194
465	PC(15:0/20:5)	PC(35:5)	M+H	PC	35	5	POS	C43 H77 N1 O8 P1	10.3845	766.538	content(μg/mL)	0.00127159	0.00181067	0.000445576	0.00252653	0.00153447	0.00133156	0.00370304	0.00321685	0.000420987	0.000471504	0.000109616	0.000260871	0.000429256	0.00011143	9.86435e-05	9.24932e-05	0.000921502	0.00100674	0.00105413	0.00105663	0.000834336
466	PC(15:1/15:0)	PC(30:1)	M+Na	PC	30	1	POS	C38 H74 N1 Na1 O8 P1	11.3371	726.504	content(μg/mL)	0.000513822	0.000572722	0.000128297	0.000794293	0.000356767	0.000479045	0.00137283	0.00129665	0.00194272	0.000211771	0.0016463	0.000823924	0.00107961	0.00113517	0.000774185	0.000730965	0.000881089	0.000741284	0.000760182	0.000860378	0.000836095
467	PC(15:1/18:0)	PC(33:1)	M+H	PC	33	1	POS	C41 H81 N1 O8 P1	14.1402	746.569	content(μg/mL)	0.00122149	0.00161687	0.000431593	0.00344871	0.00124821	0.000661045	0.00391569	0.00348201	0.00404486	0.00322562	0.000396143	0.00113619	0.00365478	0.00314229	0.00233606	0.00162977	0.00194882	0.00250125	0.00249252	0.00272836	0.00260717
468	PC(15:1/18:2)	PC(33:3)	M+H	PC	33	3	POS	C41 H77 N1 O8 P1	12.4089	742.538	content(μg/mL)	0.218849	0.224965	0.0570514	0.244451	0.132958	0.16261	0.452667	0.489034	0.583529	0.372366	0.199099	0.0847102	0.232091	0.550277	0.350076	0.324544	0.367209	0.310329	0.400254	0.431985	0.410542
469	PC(15:1/19:1)	PC(34:2)	M+H	PC	34	2	POS	C42 H83 N1 O7 P1	14.8252	744.59	content(μg/mL)	0.000202836	0.000161499	7.2843e-06	0.000198124	0.000101862	2.52673e-07	0.000767465	0.000409616	0.000477467	0.000288473	1.70269e-07	0.0014555	0.00118217	0.000642118	0.00136129	0.000182072	0.0012797	0.0010189	0.00132625	0.0018962	0.00133265
470	PC(15:1/20:1)	PC(35:2)	M+H	PC	35	2	POS	C43 H85 N1 O7 P1	15.3568	758.606	content(μg/mL)	0.000175745	0.000167654	0.000124509	0.000892162	0.000212767	5.34434e-05	0.00159132	0.000796275	0.000759786	0.00128869	0.0270197	0.000354763	0.000551461	0.000516208	0.00199331	0.000537868	0.0026962	0.00195448	0.00248954	0.00230484	0.00271317
471	PC(15:1/20:2)	PC(35:3)	M+H	PC	35	3	POS	C43 H83 N1 O7 P1	14.9239	756.59	content(μg/mL)	0.00149284	0.000913642	2.49562e-07	0.00242393	0.000749521	0.000587232	0.0038943	0.00363847	0.000612825	0.000872395	0.000235425	0.000490063	0.000220309	0.000250711	0.00125626	0.000548435	0.00258859	0.00253404	0.00309127	0.00285394	0.00245357
472	PC(15:1/20:3)	PC(35:4)	M+H	PC	35	4	POS	C43 H81 N1 O7 P1	13.8826	754.575	content(μg/mL)	0.0127199	0.0144742	0.00210951	0.0310421	0.0107656	0.00952694	0.0339466	0.0329067	0.00907806	0.0139523	0.00654694	0.0171	0.00628519	0.00613121	0.0097903	0.00521155	0.0213736	0.0216289	0.0233367	0.02426	0.0234959
473	PC(15:1/22:2)	PC(37:3)	M+H	PC	37	3	POS	C45 H87 N1 O7 P1	15.411	784.621	content(μg/mL)	0.000202221	0.000128282	1.60727e-05	0.00022836	1.29509e-05	5.06034e-05	0.000906411	0.000358047	6.15957e-05	0.000313506	1.4364e-07	2.98356e-05	9.74237e-05	0.0225392	8.19043e-05	6.04515e-05	0.000513873	0.00046309	0.000679322	0.00052587	0.000483391
474	PC(15:1/22:5)	PC(37:6)	M+H	PC	37	6	POS	C45 H79 N1 O8 P1	12.5949	792.554	content(μg/mL)	0.00399342	0.00696745	0.00249671	0.00956944	0.00528285	0.00559204	0.019814	0.00900769	0.00261971	0.00198796	0.000526303	0.000274931	0.00357201	0.00982034	0.00858506	0.000471848	0.00370203	0.00292319	0.00387575	0.00207898	0.00276925
475	PC(15:1/22:6)	PC(37:7)	M+H	PC	37	7	POS	C45 H79 N1 O7 P1	13.6271	776.559	content(μg/mL)	0.000307957	0.000690618	5.41826e-05	0.00101748	0.000660624	0.000241284	0.00206872	0.00112374	0.0204285	0.0203763	0.0270197	0.00165054	0.00166652	1.54728e-05	0.00109063	0.0233118	0.00417929	0.00354633	0.00423093	0.00410525	0.00404593
476	PC(15:2/15:0)	PC(30:2)	M+Na	PC	30	2	POS	C38 H72 N1 Na1 O8 P1	10.4048	724.489	content(μg/mL)	0.000580368	0.000716931	0.00018193	0.000918357	0.000578663	0.000483554	0.000993257	0.00118849	0.000157652	9.22727e-05	2.7076e-05	0.000858813	0.000262113	0.000377581	0.000143491	0.000127137	0.00024105	0.000189386	0.000203028	0.000260047	0.000251756
477	PC(15:2/16:0)	PC(31:2)	M+H	PC	31	2	POS	C39 H75 N1 O8 P1	12.4582	716.522	content(μg/mL)	0.0413192	0.0374477	0.0103397	0.0574689	0.0225438	0.025363	0.0716492	0.0887731	0.180564	0.0875791	0.0550403	0.0199419	0.0578205	0.00481363	0.10374	0.0564857	0.0802102	0.0758267	0.0823447	0.0979513	0.0840353
478	PC(15:2/18:3)	PC(33:5)	M+H	PC	33	5	POS	C41 H73 N1 O8 P1	10.4609	738.507	content(μg/mL)	0.00495473	0.00397743	0.0011802	0.00677166	0.00262206	0.0040748	0.0113654	0.0089063	0.00169788	0.00386493	0.00164734	0.00164023	0.00282223	0.00959418	0.00699355	0.00288575	0.00382216	0.00379919	0.00366211	0.00466638	0.004474
479	PC(15:2/20:3)	PC(35:5)	M+H	PC	35	5	POS	C43 H79 N1 O7 P1	12.7521	752.559	content(μg/mL)	0.00343407	0.00343867	0.000523161	0.00715484	0.00182558	0.00240831	0.00907722	0.00937489	0.00523048	0.0106614	0.00404478	0.00737834	0.00531341	0.00751806	0.0104834	0.00545594	0.00642593	0.00816168	0.00904503	0.00666151	0.00895626
480	PC(15:2/20:4)	PC(35:6)	M+H	PC	35	6	POS	C43 H77 N1 O7 P1	12.9611	750.543	content(μg/mL)	0.0064678	0.0105445	0.00205038	0.00900928	0.00389373	0.0036014	0.0276841	0.0115917	0.00462648	0.00338031	0.00583085	0.00044388	1.57731e-05	7.86786e-06	0.00651548	0.000165658	0.0111312	0.0168165	0.010502	0.0105356	0.0141654
481	PC(15:2/22:2)	PC(37:4)	M+H	PC	37	4	POS	C45 H85 N1 O7 P1	14.889	782.606	content(μg/mL)	3.85439e-05	2.81693e-05	4.35456e-06	7.2226e-05	1.47211e-06	1.34517e-06	0.000156192	4.97369e-06	1.94949e-06	0.000166986	3.37519e-05	0.000403483	0.000112583	0.0225392	7.58175e-05	0.000262151	0.000264554	0.000196152	0.000215591	0.000194705	0.000355068
482	PC(15:2/22:4)	PC(37:6)	M+H	PC	37	6	POS	C45 H79 N1 O7 P1	13.785	776.559	content(μg/mL)	0.00030667	0.00036875	2.25278e-05	3.83836e-05	0.000275788	0.000111974	0.000177994	0.000429425	0.000222499	0.000539861	0.0270197	8.0455e-05	0.000412056	7.18621e-05	0.000651548	0.000537868	0.00167849	0.00169613	0.0025911	0.00193788	0.0017967
483	PC(15:2/22:5)	PC(37:7)	M+H	PC	37	7	POS	C45 H79 N1 O7 P1	12.9833	776.559	content(μg/mL)	0.00358435	0.004067	0.000594694	0.00312818	0.00244281	0.00129318	0.0128381	0.00857363	0.000885299	0.000120843	0.000749846	0.000831278	0.00102125	0.00198421	0.00476368	0.00178924	0.00274704	0.00302602	0.00403731	0.00327683	0.00344857
484	PC(15:2/22:6)	PC(37:8)	M+Na	PC	37	8	POS	C45 H76 N1 Na1 O7 P1	12.3912	796.525	content(μg/mL)	0.0172324	0.0153617	0.00329491	0.0266038	0.0094667	0.0134214	0.0337844	0.0389448	0.0271387	0.0227397	0.00694267	0.00639667	0.00950022	0.0122637	0.0118745	0.0216988	0.0277024	0.0272237	0.0307019	0.0325242	0.0297365
485	PC(16:0/14:1)	PC(30:1)	M+Na	PC	30	1	POS	C38 H74 N1 Na1 O8 P1	12.5186	726.504	content(μg/mL)	0.00337225	0.0028046	0.00055475	0.00539575	0.00189273	0.00294091	0.00638102	0.0107335	0.00907866	0.00709302	0.0141946	0.00765025	0.0136512	0.0159346	0.0116077	0.00586876	0.00442935	0.00640691	0.00701997	0.006939	0.00596892
486	PC(16:0/16:0)	PC(32:0)	M+Na	PC	32	0	POS	C40 H80 N1 Na1 O8 P1	12.8529	756.551	content(μg/mL)	0.423431	0.272989	0.0633097	0.45742	0.182919	0.238939	0.631039	0.768969	0.77355	0.666331	0.607103	0.355004	0.641341	0.519837	0.572133	0.818971	0.570879	0.495389	0.578542	0.559266	0.548346
487	PC(16:0/16:0CHO)	PC(32:0CHO)	M+H	PC	32	0	POS	C40 H79 N1 O9 P1	11.1775	748.549	content(μg/mL)	0.00277785	0.00107211	0.000392545	0.00246613	0.000649671	0.00116035	0.00262694	0.0033253	0.00358489	0.00318274	0.00486071	0.00104407	0.0035938	0.0027443	0.00133212	0.00746523	0.00169191	0.00170465	0.001657	0.00181269	0.00159587
488	PC(16:0/17:0)	PC(33:0)	M+Na	PC	33	0	POS	C41 H82 N1 Na1 O8 P1	12.7519	770.567	content(μg/mL)	0.0563387	0.0538675	0.010946	0.0897792	0.038699	0.0413655	0.129028	0.126202	0.200897	0.116364	0.0513026	0.0543656	0.109439	0.160241	0.147142	0.0652348	0.0957811	0.0953977	0.106276	0.103264	0.103396
489	PC(16:0/17:1)	PC(33:1)	M+Na	PC	33	1	POS	C41 H80 N1 Na1 O8 P1	11.9344	768.551	content(μg/mL)	0.0221845	0.0293407	0.00551459	0.0583674	0.0154822	0.014064	0.0695724	0.0509293	0.0266582	0.081081	0.0269316	0.00909755	0.0356182	0.035822	0.0484056	0.0124385	0.0412052	0.0547188	0.0295916	0.0663372	0.0478368
490	PC(16:0/18:0)	PC(34:0)	M+Na	PC	34	0	POS	C42 H84 N1 Na1 O8 P1	14.0544	784.583	content(μg/mL)	0.0721497	0.0774505	0.015841	0.152577	0.0593665	0.0485516	0.186757	0.182478	0.204074	0.236552	0.0833217	0.0892815	0.209739	0.0910169	0.207389	0.0740949	0.153076	0.138826	0.16924	0.159437	0.13283
491	PC(16:0/18:2)	PC(34:2)	M+Na	PC	34	2	POS	C42 H80 N1 Na1 O8 P1	11.3906	780.551	content(μg/mL)	0.563248	0.41682	0.108406	0.900211	0.332867	0.434017	0.980056	1.26674	0.99186	0.773539	0.286725	0.252018	0.349044	0.418619	0.449433	0.744566	0.968681	0.846179	1.00015	0.975105	0.911182
492	PC(16:0/18:4)	PC(34:4)	M+Na	PC	34	4	POS	C42 H76 N1 Na1 O8 P1	13.2984	776.52	content(μg/mL)	0.00169417	0.00149144	0.000345066	0.00299416	0.001219	0.00132077	0.003273	0.00422886	0.00374794	0.00240923	0.00186921	0.00203079	0.00354544	0.0042533	0.00445026	0.00127141	0.00228267	0.00268087	0.00273262	0.00281264	0.00239527
493	PC(16:0/20:1CHO)	PC(36:1CHO)	M+H	PC	36	1	POS	C44 H85 N1 O9 P1	10.5134	802.596	content(μg/mL)	0.000364687	0.00060716	0.000154981	0.000758236	0.000128672	0.000169625	0.000547018	0.000174812	0.000161465	0.000498844	0.000329699	7.82428e-05	0.00215892	0.00103327	0.00107779	0.000163647	0.00150139	0.00136132	0.00140174	0.000855928	0.00134756
494	PC(16:0/20:3)	PC(36:3)	M+Na	PC	36	3	POS	C44 H82 N1 Na1 O8 P1	13.1571	806.567	content(μg/mL)	0.0045075	0.00394772	0.000537432	0.00666439	0.00258528	0.00189605	0.00748194	0.0232685	0.00891892	0.00683908	0.00160723	0.00220091	0.00373234	0.0150607	0.0062997	0.0019754	0.0202503	0.0152395	0.020369	0.01329	0.0170054
495	PC(16:0/20:4)	PC(36:4)	M+Na	PC	36	4	POS	C44 H80 N1 Na1 O8 P1	11.7786	804.551	content(μg/mL)	0.047883	0.0424055	0.00763161	0.07846	0.020473	0.0331832	0.0896103	0.0763516	0.089317	0.0633329	0.0150109	0.0204333	0.0193622	0.0172493	0.0241236	0.0241796	0.0550332	0.0501117	0.0456509	0.0509724	0.0555487
496	PC(16:0/20:5COOH)	PC(36:5COOH)	M+H	PC	36	5	POS	C44 H77 N1 O10 P1	12.1793	810.528	content(μg/mL)	0.000743193	0.000829182	0.000115797	0.00100223	1.66162e-06	0.000377852	0.000567876	0.00104605	0.0221664	0.0240721	0.0281664	0.0145163	0.0240572	0.0317981	0.0245411	0.0146295	0.00787064	0.00874395	0.00941087	0.0108017	0.0101487
497	PC(16:0/21:1)	PC(37:1)	M+Na	PC	37	1	POS	C45 H88 N1 Na1 O8 P1	12.4017	824.614	content(μg/mL)	0.00038487	0.000728319	5.93804e-05	0.000775386	0.000332001	0.000271429	0.000996771	0.00111391	0.00107575	0.00139458	4.13743e-06	1.73922e-06	1.77386e-06	0.000161752	0.0003857	2.50022e-07	0.000813307	0.00050082	0.000442779	0.000594121	0.000369469
498	PC(16:0/21:2COOH)	PC(37:2COOH)	M+Na	PC	37	2	POS	C45 H84 N1 Na1 O10 P1	13.5926	852.573	content(μg/mL)	0.00498147	0.00456046	0.000792358	0.0088595	0.0034346	0.00306798	0.0116259	0.0123957	0.0131195	0.014062	0.00604679	0.00644127	0.0128633	0.0058304	0.0122169	0.00548994	0.00936803	0.00944015	0.00971687	0.00930224	0.00858956
499	PC(16:0/22:4)	PC(38:4)	M+Na	PC	38	4	POS	C46 H84 N1 Na1 O8 P1	12.703	832.583	content(μg/mL)	0.0108767	0.00714002	0.00139859	0.016052	0.00435945	0.00600365	0.0157682	0.0142428	0.0165376	0.0092458	0.000716185	0.00213658	0.0013906	0.00184734	0.00135335	0.00295879	0.00972431	0.00825975	0.00991909	0.0094288	0.00895265
500	PC(16:0/22:6COOH)	PC(38:6COOH)	M+H	PC	38	6	POS	C46 H79 N1 O10 P1	12.0531	836.544	content(μg/mL)	0.0056074	0.00723615	0.00126446	0.0145112	0.006967	0.00473472	0.0226615	0.0183336	0.00823172	0.00222675	0.00592465	0.0145639	0.0242257	0.0130799	0.015222	0.0018479	0.0205253	0.020948	0.0216503	0.0205566	0.0206554
501	PC(16:1/13:1)	PC(29:2)	M+Na	PC	29	2	POS	C37 H70 N1 Na1 O8 P1	10.8642	710.473	content(μg/mL)	0.00212151	0.00135464	0.000353403	0.00168302	0.000754851	0.00152327	0.00215222	0.0035875	0.000662984	0.000354423	0.000138686	0.000773675	1.46096e-06	0.00032153	3.80565e-05	0.00188394	0.0022068	0.00216458	0.00256257	0.0026292	0.00199498
502	PC(16:1/14:0)	PC(30:1)	M+Na	PC	30	1	POS	C38 H74 N1 Na1 O8 P1	10.7004	726.504	content(μg/mL)	0.00656782	0.00622876	0.00175596	0.00793274	0.00416779	0.00482349	0.0112894	0.0130098	0.00523199	0.00473614	0.00788108	0.00525766	0.00693982	0.00719905	0.00588296	0.00558796	0.00653672	0.00488745	0.00576306	0.00641271	0.00551927
503	PC(16:1/17:2)	PC(33:3)	M+Na	PC	33	3	POS	C41 H76 N1 Na1 O8 P1	12.6155	764.52	content(μg/mL)	0.0238624	0.0272379	0.00638718	0.0288811	0.0153067	0.0196034	0.0530702	0.0587193	0.0633839	0.0439069	0.0211129	0.0084175	0.0296386	0.0596908	0.0461761	0.0293897	0.0425028	0.0393809	0.0469178	0.0442635	0.0443203
504	PC(16:1/17:3)	PC(33:4)	M+H	PC	33	4	POS	C41 H75 N1 O8 P1	11.665	740.522	content(μg/mL)	0.0560841	0.0598505	0.0162583	0.0827772	0.0356987	0.0615961	0.131276	0.136699	0.0531348	0.0346346	0.0204534	0.0104995	0.0352311	0.109687	0.0585953	0.0298141	0.0495132	0.0498529	0.0492052	0.0443947	0.0504205
505	PC(16:1/18:0)	PC(34:1)	M+H	PC	34	1	POS	C42 H85 N1 O7 P1	14.2096	746.606	content(μg/mL)	0.00015912	0.000100423	4.67094e-05	0.000177967	0.000117206	6.26879e-05	0.000155779	0.000466674	0.000757424	0.00109257	0.000705075	0.00153493	0.000708572	0.00140916	0.00113667	0.000512437	0.000768847	0.00051313	0.000716492	0.000789699	0.000704684
506	PC(16:1/18:1)	PC(34:2)	M+H	PC	34	2	POS	C42 H81 N1 O8 P1	11.1382	758.569	content(μg/mL)	0.512796	0.340571	0.0892731	0.616181	0.229253	0.334335	0.838488	1.15964	0.293065	0.289668	0.104666	0.0628338	0.153044	0.345062	0.136463	0.158757	0.560751	0.619304	0.621083	0.723429	0.656871
507	PC(16:1/18:2)	PC(34:3)	M+Na	PC	34	3	POS	C42 H78 N1 Na1 O8 P1	11.1308	778.536	content(μg/mL)	0.0827237	0.0564401	0.0195458	0.10532	0.0344637	0.0569341	0.141709	0.11814	0.0200683	0.0237586	0.00318154	0.0039257	0.00991499	0.0283193	0.0257716	0.0120553	0.0312246	0.02825	0.030727	0.0318363	0.0291393
508	PC(16:1/19:2COOH)	PC(35:3COOH)	M+Na	PC	35	3	POS	C43 H78 N1 Na1 O10 P1	11.2135	822.526	content(μg/mL)	0.0226876	0.0153917	0.003929	0.0310678	0.0103942	0.0170902	0.0334269	0.0473843	0.0158514	0.00915648	0.00874595	0.00282865	0.0145194	0.016029	0.00785246	0.00777511	0.0260963	0.0268699	0.0279947	0.030179	0.0278722
509	PC(16:1/19:3)	PC(35:4)	M+H	PC	35	4	POS	C43 H79 N1 O8 P1	10.1586	768.554	content(μg/mL)	0.000721491	0.000988197	0.000121881	0.000584977	0.000297592	0.000570491	0.00129461	0.00255177	6.04292e-08	8.42561e-07	0.000254268	0.000364773	0.000390886	7.84752e-07	1.30211e-06	1.29341e-07	0.00027249	0.00023309	0.000119032	0.000164639	0.000182271
510	PC(16:1/19:4)	PC(35:5)	M+Na	PC	35	5	POS	C43 H76 N1 Na1 O8 P1	13.54	788.52	content(μg/mL)	0.0272833	0.028439	0.00531266	0.0472768	0.0180319	0.0259477	0.0618904	0.0827732	0.0380337	0.0318196	0.0697788	0.0234777	0.0937072	0.0901262	0.0733837	0.0321557	0.0488801	0.0508193	0.0543986	0.0531281	0.0536458
511	PC(16:1COOH/18:0)	PC(34:1COOH)	M+H	PC	34	1	POS	C42 H81 N1 O10 P1	13.7037	790.559	content(μg/mL)	0.00353336	0.00390969	0.000703434	0.00726829	0.00171446	0.00211969	0.00358657	0.00598402	0.00941911	0.0114008	0.00905263	0.00588699	0.0191175	0.0129317	0.0207341	0.0103007	0.00729635	0.00582931	0.00439339	0.00644799	0.00559632
512	PC(16:2/17:2)	PC(33:4)	M+Na	PC	33	4	POS	C41 H74 N1 Na1 O8 P1	11.4702	762.504	content(μg/mL)	0.0123666	0.0146036	0.00331146	0.0217178	0.00807012	0.014782	0.0303806	0.0360271	0.0100854	0.0119232	0.00302045	0.00198889	0.00610328	0.0201927	0.0178147	0.00670886	0.0129257	0.0124488	0.0132737	0.0130521	0.0118711
513	PC(16:2/18:0)	PC(34:2)	M+Na	PC	34	2	POS	C42 H82 N1 Na1 O7 P1	12.8606	766.572	content(μg/mL)	0.0079888	0.00601631	0.00131968	0.0121759	0.00459001	0.00538003	0.015693	0.0177528	0.039866	0.0298027	0.00556719	0.021319	0.0164653	0.0111218	0.0313898	0.00870399	0.0197618	0.0170212	0.0206711	0.02012	0.019549
514	PC(16:2/21:6)	PC(37:8)	M+Na	PC	37	8	POS	C45 H74 N1 Na1 O8 P1	12.0491	810.504	content(μg/mL)	0.00129442	0.00138133	0.000272617	0.00237777	0.00113792	0.00233245	0.00323584	0.00301326	0.000853115	0.0015744	0.00234568	0.00303218	0.00606173	0.00420905	0.00397574	0.00138647	0.00143854	0.0019818	0.00215809	0.00200216	0.00268543
515	PC(16:3/15:0)	PC(31:3)	M+Na	PC	31	3	POS	C39 H74 N1 Na1 O7 P1	13.0441	722.51	content(μg/mL)	0.0418977	0.00945674	0.0076338	0.0607024	0.0259932	0.033973	0.0230473	0.107505	0.0257074	0.0279262	0.0864265	0.0786502	0.0461798	0.0674239	0.0598421	0.0465322	0.0624768	0.0617368	0.0689843	0.0685048	0.0679922
516	PC(16:3/21:6)	PC(37:9)	M+Na	PC	37	9	POS	C45 H74 N1 Na1 O7 P1	12.8818	794.51	content(μg/mL)	0.00212718	0.00237228	0.000336841	0.00333598	0.0016077	0.00158547	0.00593611	0.00406645	0.000429473	0.000264877	0.00028921	0.00149971	0.00125705	0.00132302	0.002965	0.00182501	0.00281855	0.00247532	0.00346729	0.00300031	0.00284321
517	PC(17:0/17:2)	PC(34:2)	M+Na	PC	34	2	POS	C42 H80 N1 Na1 O8 P1	13.258	780.551	content(μg/mL)	0.000948284	0.000542442	0.000165969	0.00147667	0.000512919	0.000345901	0.00187314	0.00197923	0.00240976	0.00173278	0.00112625	0.000524239	0.00126508	0.00131195	0.00132328	0.000774423	0.00134895	0.00163071	0.00154796	0.00193381	0.00204901
518	PC(17:0/18:1)	PC(35:1)	M+Na	PC	35	1	POS	C43 H84 N1 Na1 O8 P1	13.5292	796.583	content(μg/mL)	0.0348097	0.0262711	0.00579853	0.0401691	0.0212478	0.0134103	0.0492706	0.057769	0.108665	0.0463769	0.0195785	0.0263291	0.050324	0.0601415	0.0584326	0.0202453	0.0754391	0.0710518	0.0829688	0.0790904	0.0793499
519	PC(17:0/18:2)	PC(35:2)	M+Na	PC	35	2	POS	C43 H82 N1 Na1 O8 P1	12.6701	794.567	content(μg/mL)	0.0200079	0.0203425	0.00472561	0.0285228	0.0140588	0.0128035	0.0433946	0.0298845	0.0292311	0.0185671	0.00325395	0.00612071	0.00916017	0.010012	0.0118257	0.0070301	0.0222142	0.0206833	0.0217093	0.0245172	0.0257291
520	PC(17:1/18:1)	PC(35:2)	M+H	PC	35	2	POS	C43 H83 N1 O8 P1	13.4835	772.585	content(μg/mL)	0.0223494	0.0182657	0.00512316	0.0140104	0.00899449	0.0152169	0.0292796	0.0556887	0.0514138	0.0114393	0.00364072	0.00513622	0.0112032	0.0117036	0.00945748	0.00631332	0.0112616	0.0111088	0.0117156	0.00981342	0.0117478
521	PC(17:1/18:2)	PC(35:3)	M+Na	PC	35	3	POS	C43 H80 N1 Na1 O8 P1	11.4155	792.551	content(μg/mL)	0.00325738	0.00467033	0.000921353	0.00437538	0.00210688	0.00219384	0.00860318	0.00737334	0.00486313	0.00498478	0.0014859	0.00118749	0.00258971	0.00786326	0.00783991	0.00301578	0.00465373	0.00304449	0.00313955	0.00389124	0.00373023
522	PC(17:1COOH/18:0)	PC(35:1COOH)	M+H	PC	35	1	POS	C43 H83 N1 O10 P1	13.9547	804.575	content(μg/mL)	0.00203919	0.00108881	0.000262096	0.00324797	0.0011625	0.000977606	0.00340129	0.00262492	0.00647989	0.00487463	0.00530685	0.00571584	0.00814909	0.00629397	0.00738113	0.00356865	0.00602836	0.00571436	0.00735061	0.00627333	0.00604859
523	PC(17:2/17:3)	PC(34:5)	M+H	PC	34	5	POS	C42 H77 N1 O7 P1	14.0153	738.543	content(μg/mL)	0.000805274	0.00108313	0.000144634	0.00155987	0.000665878	0.000503383	0.00251918	0.00293697	0.0019306	0.00220687	0.00197861	0.00197569	0.00418027	0.00213812	0.0040169	0.00172963	0.00263723	0.00216775	0.00254488	0.00221767	0.00202835
524	PC(17:2/18:0)	PC(35:2)	M+H	PC	35	2	POS	C43 H83 N1 O8 P1	14.5162	772.585	content(μg/mL)	0.00646681	0.00507224	0.00101288	0.010302	0.00350552	0.00434219	0.0102627	0.0145367	0.00574202	0.00399462	0.0022606	0.00202843	0.00312231	0.0035053	0.00325557	0.00275848	0.0074341	0.00669556	0.00725192	0.00735812	0.00758202
525	PC(17:2/18:1)	PC(35:3)	M+H	PC	35	3	POS	C43 H81 N1 O8 P1	13.6501	770.569	content(μg/mL)	0.0247844	0.0249965	0.00505323	0.0416755	0.0172678	0.0165563	0.108231	0.0922974	0.0819133	0.0565205	0.0159433	0.0228501	0.0424477	0.028474	0.0632002	0.0293195	0.0385592	0.0370472	0.0434623	0.0748979	0.0385321
526	PC(17:3/16:0)	PC(33:3)	M+H	PC	33	3	POS	C41 H77 N1 O8 P1	11.9231	742.538	content(μg/mL)	0.0166358	0.0222497	0.00588629	0.0437363	0.0178899	0.0182594	0.0391405	0.0726004	0.195986	0.0833448	0.0356293	0.0257665	0.0562488	0.132074	0.081258	0.0588844	0.0458392	0.0494189	0.0459986	0.0456429	0.0475223
527	PC(17:3/16:1)	PC(33:4)	M+H	PC	33	4	POS	C41 H75 N1 O8 P1	11.765	740.522	content(μg/mL)	0.0720263	0.0564257	0.0182123	0.0784509	0.0373465	0.0640145	0.11255	0.144994	0.0516702	0.0330968	0.0208224	0.00970689	0.0449249	0.112655	0.0536964	0.0235505	0.0481848	0.0553054	0.0604505	0.0537954	0.0648148
528	PC(17:3/17:0)	PC(34:3)	M+H	PC	34	3	POS	C42 H79 N1 O8 P1	13.048	756.554	content(μg/mL)	0.00402204	0.00217739	0.000576191	0.00646925	0.00204075	0.00292404	0.00646567	0.00878124	0.0138367	0.0103111	0.0013384	0.00210129	0.00112257	0.0028644	0.00579487	0.00821905	0.00390822	0.00486738	0.0054492	0.00477148	0.00523893
529	PC(17:3/18:0)	PC(35:3)	M+H	PC	35	3	POS	C43 H81 N1 O8 P1	13.7807	770.569	content(μg/mL)	0.0754581	0.0421395	0.0134582	0.132875	0.0442217	0.0418542	0.117436	0.102814	0.0808694	0.0501158	0.0234955	0.0215197	0.0267008	0.0236603	0.0229448	0.0359138	0.0630239	0.0664603	0.0752009	0.0682711	0.0637924
530	PC(17:3/18:1)	PC(35:4)	M+H	PC	35	4	POS	C43 H79 N1 O8 P1	12.8202	768.554	content(μg/mL)	0.0439018	0.0292677	0.00649021	0.0652268	0.0219632	0.0306184	0.0542202	0.0938199	0.141796	0.0633942	0.0201352	0.0153232	0.0265013	0.0280808	0.0282476	0.0070178	0.0460882	0.0541969	0.0476139	0.0610629	0.057138
531	PC(17:3/18:2)	PC(35:5)	M+H	PC	35	5	POS	C43 H77 N1 O8 P1	11.9225	766.538	content(μg/mL)	0.0187112	0.0191916	0.0048336	0.0294194	0.0107154	0.0173476	0.0450868	0.054835	0.0245443	0.0178834	0.0105416	0.00886512	0.0231911	0.0220075	0.0176815	0.0100423	0.0174603	0.0190798	0.0190495	0.0247702	0.0223685
532	PC(18:0)	PC(18:0)	M+Na	PC	18	0	POS	C26 H54 N1 Na1 O7 P1	5.52989	546.353	content(μg/mL)	0.00087913	0.000106891	5.59033e-05	0.000680637	0.000170112	5.36091e-05	0.000325661	0.000256444	1.52322e-05	2.19413e-05	0.000455132	0.000601097	0.000110581	0.000382219	0.000170912	7.38425e-06	0.00145103	0.00141292	0.00158326	0.00182653	0.00210487
533	PC(18:0/15:1)	PC(33:1)	M+Na	PC	33	1	POS	C41 H80 N1 Na1 O8 P1	12.2586	768.551	content(μg/mL)	0.0470474	0.0406595	0.00950905	0.0706634	0.0232466	0.0325338	0.0922294	0.117333	0.0990943	0.0773842	0.0253111	0.00329776	0.00739256	0.00724465	0.00947351	0.0287128	0.0672858	0.0565272	0.0665738	0.0700645	0.0613326
534	PC(18:0/15:1COOH)	PC(33:1COOH)	M+H	PC	33	1	POS	C41 H79 N1 O10 P1	12.5172	776.544	content(μg/mL)	0.000870492	0.000471178	0.000162949	0.000828949	0.000585428	0.000138765	0.00132786	0.00140724	0.00576456	0.00450868	0.00161083	0.00100369	0.00188405	0.00456353	0.00277927	0.00174936	0.00285219	0.0023246	0.00291349	0.00240984	0.00261768
535	PC(18:0/18:3)	PC(36:3)	M+Na	PC	36	3	POS	C44 H82 N1 Na1 O8 P1	12.954	806.567	content(μg/mL)	0.0107544	0.00888585	0.000639847	0.0210186	0.0018177	0.00991691	0.0217529	0.0696014	0.0515374	0.0462839	0.0126256	0.0108485	0.0365776	0.0782961	0.0908409	0.0243604	0.116391	0.108898	0.125525	0.124779	0.116276
536	PC(18:0/20:2)	PC(38:2)	M+Na	PC	38	2	POS	C46 H88 N1 Na1 O8 P1	13.8401	836.614	content(μg/mL)	0.00769275	0.00650779	0.00136601	0.0116494	0.0038301	0.00394971	0.0160238	0.0159098	0.00764972	0.00689119	0.000972029	0.00201627	0.00679331	0.00342573	0.010523	0.00260428	0.0106472	0.00995794	0.0101822	0.010048	0.0106378
537	PC(18:0/20:5)	PC(38:5)	M+Na	PC	38	5	POS	C46 H82 N1 Na1 O8 P1	11.852	830.567	content(μg/mL)	0.0175802	0.0190549	0.00455496	0.0371237	0.0196066	0.0147425	0.0491486	0.0364466	0.00821195	0.00596877	0.000397759	0.00261889	0.00757425	0.00741457	0.00929818	0.00178263	0.0121148	0.0125548	0.0123011	0.0131447	0.0127532
538	PC(18:0/22:6)	PC(40:6)	M+Na	PC	40	6	POS	C48 H84 N1 Na1 O8 P1	12.7948	856.583	content(μg/mL)	0.000631853	0.000818974	8.69825e-05	0.00225714	0.00124863	0.00042766	0.00336804	0.00125842	6.0314e-05	0.00178338	0.00962511	0.000125831	0.000269512	0.00235309	0.000270072	0.0021667	0.00167299	0.00151278	0.00172977	0.00180917	0.00183483
539	PC(18:1/16:1)	PC(34:2)	M+Na	PC	34	2	POS	C42 H80 N1 Na1 O8 P1	13.0775	780.551	content(μg/mL)	0.0012139	0.00117347	0.000253629	0.00217775	0.000379192	0.000982229	0.00221397	0.00234127	0.00201546	0.00151576	0.000146588	0.000299983	0.00115279	0.000341207	0.000795972	0.00114039	0.00200705	0.00119442	0.00179471	0.00157705	0.00149927
540	PC(18:1/17:0)	PC(35:1)	M+Na	PC	35	1	POS	C43 H84 N1 Na1 O8 P1	13.6096	796.583	content(μg/mL)	0.0246186	0.0320072	0.00670777	0.0653216	0.0244522	0.0134103	0.0492706	0.0723465	0.0466379	0.0463769	0.0121453	0.0147514	0.0229797	0.0185775	0.0455014	0.0202453	0.0511821	0.0450659	0.0497282	0.0450044	0.0458272
541	PC(18:1/17:1)	PC(35:2)	M+Na	PC	35	2	POS	C43 H82 N1 Na1 O8 P1	12.5592	794.567	content(μg/mL)	0.0150447	0.0105344	0.00178546	0.0157843	0.00917669	0.00902421	0.0224784	0.0290914	0.0282602	0.0168399	0.00177968	0.00422969	0.0160472	0.026729	0.0218753	0.00407729	0.0181991	0.0127609	0.0157845	0.0176062	0.0168318
542	PC(18:1/18:2)	PC(36:3)	M+Na	PC	36	3	POS	C44 H82 N1 Na1 O8 P1	12.5681	806.567	content(μg/mL)	0.220106	0.153485	0.0455097	0.422134	0.168198	0.210757	0.574334	0.110893	0.303249	0.276619	0.097821	0.0867659	0.265619	0.205911	0.245024	0.226791	0.13258	0.178513	0.192335	0.180461	0.222511
543	PC(18:1/18:3)	PC(36:4)	M+Na	PC	36	4	POS	C44 H80 N1 Na1 O8 P1	11.4087	804.551	content(μg/mL)	0.028879	0.034822	0.00634767	0.0410285	0.0146588	0.0284049	0.0664077	0.0777294	0.0164306	0.0146496	0.00739513	0.00621119	0.0190851	0.0427881	0.0463706	0.0157747	0.0231729	0.0231276	0.0198951	0.0185319	0.018824
544	PC(18:1/19:0)	PC(37:1)	M+Na	PC	37	1	POS	C45 H88 N1 Na1 O8 P1	13.8681	824.614	content(μg/mL)	0.000640243	0.000389776	0.000132647	0.00115729	0.000540374	0.000416817	0.00131652	0.00147931	0.00221256	0.00057579	0.000139431	0.00031497	0.00115716	0.000729716	0.00220634	0.000159881	0.00116111	0.001538	0.00117457	0.00141682	0.00198655
545	PC(18:1/19:1)	PC(37:2)	M+Na	PC	37	2	POS	C45 H86 N1 Na1 O8 P1	13.5454	822.598	content(μg/mL)	0.00163842	0.00140257	0.000320915	0.00349302	0.00136655	0.000847031	0.00333796	0.00373657	0.00385764	0.00597305	0.00103863	0.00120101	0.00382419	0.00334704	0.00760488	0.00133133	0.00622598	0.00391995	0.00518995	0.00476456	0.00502849
546	PC(18:1/20:1)	PC(38:2)	M+Na	PC	38	2	POS	C46 H88 N1 Na1 O8 P1	13.6608	836.614	content(μg/mL)	0.000896031	0.000575473	0.000187769	0.00258066	0.00071864	0.000858671	0.00260535	0.00179504	0.00605028	0.00650194	0.000504612	0.000943928	0.00434283	0.003092	0.00644356	0.00177787	0.0036846	0.00353695	0.0036135	0.00349772	0.00380154
547	PC(18:1/20:3)	PC(38:4)	M+Na	PC	38	4	POS	C46 H84 N1 Na1 O8 P1	12.3783	832.583	content(μg/mL)	0.00637475	0.0124041	0.00201429	0.0105678	0.00762322	0.00460122	0.014013	0.0118029	0.0285756	0.0298685	0.00770718	0.00837032	0.0119725	0.0150404	0.0159976	0.00989843	0.0085372	0.00789065	0.0079556	0.0151132	0.0134832
548	PC(18:1/21:0)	PC(39:1)	M+Na	PC	39	1	POS	C47 H92 N1 Na1 O8 P1	14.8893	852.645	content(μg/mL)	0.000776129	0.000606625	5.05707e-05	0.000686841	0.000577003	0.000300136	0.00128677	0.00113096	0.000806913	0.00116142	0.00177533	0.000241194	0.00184463	0.000264135	0.00176789	0.000972958	0.00133298	0.00102401	0.0011504	0.000846227	0.00117195
549	PC(18:1/21:2COOH)	PC(39:3COOH)	M+H	PC	39	3	POS	C47 H87 N1 O10 P1	14.0833	856.606	content(μg/mL)	0.00134076	0.000850639	0.000331705	0.00185839	0.000655188	0.000868634	0.00215442	0.00145264	0.00205449	0.00145035	0.000286279	0.000702962	0.000503971	0.000586017	0.000948156	0.000947203	0.000812075	0.000567385	0.000887758	0.000715394	0.000580989
550	PC(18:1/22:4)	PC(40:5)	M+Na	PC	40	5	POS	C48 H86 N1 Na1 O8 P1	13.1787	858.598	content(μg/mL)	0.018413	0.0165624	0.00302176	0.0298631	0.0149288	0.0123119	0.0472729	0.0329401	0.00923994	0.00420323	0.00197827	0.00329969	0.0178007	0.017504	0.0208008	0.00126208	0.0135021	0.0133783	0.013023	0.0142558	0.0142016
551	PC(18:1/22:5)	PC(40:6)	M+Na	PC	40	6	POS	C48 H84 N1 Na1 O8 P1	11.8799	856.583	content(μg/mL)	0.0105802	0.00847351	0.0018009	0.0183419	0.0060191	0.00694464	0.0221789	0.0210828	0.00833489	0.00774454	0.00157209	0.00235555	0.0117299	0.0134086	0.014233	0.00294552	0.0117952	0.0128154	0.0139132	0.0146739	0.0128261
552	PC(18:2/13:1)	PC(31:3)	M+H	PC	31	3	POS	C39 H73 N1 O8 P1	10.9857	714.507	content(μg/mL)	0.0614005	0.0534957	0.0140573	0.0672395	0.0300093	0.0542651	0.118079	0.135607	0.0135656	0.0125415	0.0120574	0.00308384	0.0106463	0.0469728	0.0231349	0.0193121	0.0968601	0.0954976	0.100742	0.101661	0.0951518
553	PC(18:2/16:0)	PC(34:2)	M+Na	PC	34	2	POS	C42 H80 N1 Na1 O8 P1	12.181	780.551	content(μg/mL)	0.005005	0.00521528	0.00105154	0.00944733	0.00414113	0.0038381	0.0110784	0.0109977	0.00549425	0.00369553	0.000925209	0.00166049	0.00207046	0.00351418	0.00379134	0.00425402	0.00566844	0.00437091	0.00568782	0.00448728	0.00423885
554	PC(18:2/17:1)	PC(35:3)	M+Na	PC	35	3	POS	C43 H80 N1 Na1 O8 P1	12.3757	792.551	content(μg/mL)	0.0108132	0.0138329	0.00320184	0.0150866	0.00931592	0.0110592	0.0334081	0.0262482	0.00407177	0.00135155	0.00212214	0.00124236	0.00287757	0.00908512	0.00914923	0.00148526	0.00656488	0.00590629	0.00691844	0.00749268	0.007471
555	PC(18:2/17:2)	PC(35:4)	M+Na	PC	35	4	POS	C43 H78 N1 Na1 O8 P1	13.0093	790.536	content(μg/mL)	0.00403792	0.00351575	0.000936169	0.00827241	0.00273912	0.00396721	0.00733326	0.00803547	0.00675816	0.00354665	0.00062636	0.000523581	0.00107632	0.000536323	0.000412248	0.00199009	0.00550569	0.00561787	0.00472589	0.00565593	0.00570754
556	PC(18:2/18:1)	PC(36:3)	M+Na	PC	36	3	POS	C44 H82 N1 Na1 O8 P1	13.4635	806.567	content(μg/mL)	0.00125551	0.000957938	0.000383477	0.00311242	0.00130307	0.00149956	0.0022959	0.00796106	0.00330327	0.00150882	0.000467756	0.001128	0.00495205	0.00502838	0.006382	0.00186423	0.00371921	0.00574791	0.00349147	0.00513405	0.00294791
557	PC(18:2/18:4COOH)	PC(36:6COOH)	M+Na	PC	36	6	POS	C44 H74 N1 Na1 O10 P1	11.8041	830.494	content(μg/mL)	0.00517785	0.00392749	0.00103485	0.00639997	0.00329984	0.00425298	0.0120938	0.00824568	0.00235749	0.00250678	0.00225812	0.000807633	0.00165569	0.00658842	0.00297163	0.00199653	0.00275959	0.00379577	0.00349097	0.00346412	0.00356858
558	PC(18:2/19:0)	PC(37:2)	M+Na	PC	37	2	POS	C45 H86 N1 Na1 O8 P1	14.0055	822.598	content(μg/mL)	0.00243247	0.00238099	0.000524738	0.00444871	0.00218606	0.00160606	0.00711274	0.00528029	0.00104126	0.000538742	0.00010332	0.000199872	0.000175352	0.000344194	0.000466983	0.000353317	0.00299185	0.00314196	0.00349651	0.00388229	0.00341777
559	PC(18:2/19:1)	PC(37:3)	M+Na	PC	37	3	POS	C45 H84 N1 Na1 O8 P1	12.6686	820.583	content(μg/mL)	0.0016748	0.00171093	0.000362492	0.00345642	0.00173749	0.0012893	0.00575554	0.00439804	0.00405125	0.0028045	0.000849933	0.000264639	0.000277198	0.000513443	0.00154062	0.000304261	0.00232659	0.00187178	0.00229511	0.00232666	0.00212996
560	PC(18:2/19:2COOH)	PC(37:4COOH)	M+Na	PC	37	4	POS	C45 H80 N1 Na1 O10 P1	11.9965	848.541	content(μg/mL)	0.00627017	0.00245821	0.00129592	0.0223839	0.00639006	0.0134198	0.0120628	0.0288836	0.0307074	0.0233357	0.0103996	0.0150348	0.0161057	0.0168875	0.0168183	0.0130322	0.0221399	0.0333417	0.0389544	0.0304329	0.0332159
561	PC(18:2/19:4)	PC(37:6)	M+Na	PC	37	6	POS	C45 H78 N1 Na1 O8 P1	14.3106	814.536	content(μg/mL)	0.00112526	0.00101798	0.000118854	0.00334158	0.000587523	0.0014853	0.00170212	0.00322007	8.68145e-07	7.67291e-08	0.00278864	0.0020167	0.00028196	0.00227717	0.0023093	4.45785e-08	0.00168726	0.001102	0.00124379	0.00155617	0.00161396
562	PC(18:2/20:5)	PC(38:7)	M+H	PC	38	7	POS	C46 H79 N1 O8 P1	9.64695	804.554	content(μg/mL)	0.017955	0.0129499	0.00341783	0.030587	0.0151912	0.0076016	0.045416	0.0351717	0.00190643	0.00398707	0.00176799	0.00379623	0.0082568	0.00609297	0.0103337	0.00194416	0.00955459	0.00815882	0.0104907	0.0101128	0.0100032
563	PC(18:2/21:2COOH)	PC(39:4COOH)	M+Na	PC	39	4	POS	C47 H84 N1 Na1 O10 P1	13.3015	876.573	content(μg/mL)	0.0227332	0.0188045	0.00324223	0.0348366	0.0143356	0.0209171	0.0481768	0.0533439	0.0205039	0.0269321	0.0153201	0.014289	0.0393825	0.0502272	0.0555169	0.0121118	0.0358383	0.0327345	0.0380927	0.0421227	0.0423896
564	PC(18:2/21:4COOH)	PC(39:6COOH)	M+Na	PC	39	6	POS	C47 H80 N1 Na1 O10 P1	11.0127	872.541	content(μg/mL)	0.00110471	0.000781074	0.000243002	0.000820258	0.000690495	0.000511477	0.00288107	0.00133516	0.000212365	0.000868683	0.000332313	0.000450785	0.000884654	0.00174509	0.00158468	0.000927238	0.00143392	0.00181737	0.00218255	0.00199338	0.00193615
565	PC(18:2/22:0)	PC(40:2)	M+Na	PC	40	2	POS	C48 H92 N1 Na1 O8 P1	14.8133	864.645	content(μg/mL)	0.000275719	0.000442788	7.64427e-06	0.000640307	0.000362424	0.000141475	0.000704441	0.000557118	0.000809487	0.00130485	0.000905398	0.000146464	0.000405727	0.000312467	0.00126697	0.000243017	0.00063154	0.000571527	0.000561349	0.000587902	0.000606057
566	PC(18:2/22:4)	PC(40:6)	M+Na	PC	40	6	POS	C48 H84 N1 Na1 O8 P1	11.7077	856.583	content(μg/mL)	0.00250817	0.00179445	0.000304317	0.00262431	0.00101453	0.000812671	0.00392384	0.00490013	0.00144943	0.00102935	0.000181336	3.87892e-06	0.00194382	0.00708178	0.00119049	0.000342084	0.00415184	0.00285348	0.00314864	0.00271196	0.00302269
567	PC(18:2CHO)	PC(18:2CHO)	M+H	PC	18	2	POS	C26 H47 N1 O9 P1	5.08166	548.298	content(μg/mL)	0.000174383	0.000110026	1.55722e-05	9.67309e-05	4.5792e-05	4.1346e-05	0.000114572	0.00011863	2.0392e-05	6.13867e-05	1.64921e-05	0.00155658	0.000372418	0.000495639	0.000456046	1.86208e-05	0.000420516	0.00044574	0.000527942	0.000496565	0.000471786
568	PC(18:3/15:0)	PC(33:3)	M+Na	PC	33	3	POS	C41 H76 N1 Na1 O8 P1	10.5957	764.52	content(μg/mL)	0.00112545	0.001541	0.000495328	0.00251726	0.00092903	0.00102303	0.00318283	0.00328233	0.000137273	7.83492e-05	0.000118117	6.28977e-05	0.000821527	0.000479638	0.000566306	0.000319277	0.000719375	0.000500363	0.000741553	0.000825016	0.000579466
569	PC(18:3/16:0)	PC(34:3)	M+H	PC	34	3	POS	C42 H79 N1 O8 P1	12.1404	756.554	content(μg/mL)	0.00911906	0.00982068	0.0022764	0.0272762	0.011651	0.013759	0.0225522	0.0318542	0.0370605	0.0272925	0.00572576	0.00702001	0.00819187	0.0276853	0.0237837	0.0122461	0.0262095	0.0240157	0.0263778	0.026305	0.0150425
570	PC(18:3/16:1)	PC(34:4)	M+Na	PC	34	4	POS	C42 H76 N1 Na1 O8 P1	9.73294	776.52	content(μg/mL)	0.00212006	0.00180078	0.000552856	0.00239156	0.000922872	0.00187698	0.00374709	0.00337294	8.82404e-07	0.000137549	5.22856e-05	0.000424914	0.000627442	4.36731e-05	0.000127619	0.000163873	0.00069758	0.000480801	0.000765531	0.000785311	0.000558424
571	PC(18:3/17:0)	PC(35:3)	M+Na	PC	35	3	POS	C43 H80 N1 Na1 O8 P1	11.8875	792.551	content(μg/mL)	0.00957088	0.0112994	0.00509413	0.0157696	0.00381839	0.00844664	0.0210471	0.0235358	0.0114481	0.011414	0.00551044	0.00249889	0.00468909	0.00724084	0.00884185	0.00331311	0.0106975	0.0104953	0.00995873	0.0129758	0.0110797
572	PC(18:3/17:2)	PC(35:5)	M+Na	PC	35	5	POS	C43 H76 N1 Na1 O8 P1	13.2545	788.52	content(μg/mL)	0.0118519	0.0118539	0.00214528	0.0212316	0.0092424	0.01113	0.0249955	0.0407845	0.0494508	0.040685	5.57245e-07	0.0373235	0.0208562	0.0278923	0.0391159	0.0377765	0.028869	0.0278642	0.0304719	0.0332754	0.0322857
573	PC(18:3/18:1COOH)	PC(36:4COOH)	M+H	PC	36	4	POS	C44 H79 N1 O10 P1	13.4369	812.544	content(μg/mL)	0.0460161	0.0375681	0.00765281	0.0811454	0.0278902	0.0336765	0.0812861	0.0961555	0.0782237	0.0885127	0.0680594	0.055879	0.108008	0.0882378	0.111108	0.0598329	0.0798254	0.0818005	0.0913131	0.0875441	0.0901511
574	PC(18:3/22:1COOH)	PC(40:4COOH)	M+H	PC	40	4	POS	C48 H87 N1 O10 P1	15.1287	868.606	content(μg/mL)	0.00378166	0.00314407	0.000827137	0.00940935	0.00233998	0.0035489	0.00717261	0.00769828	0.00873846	0.00875368	0.00488248	0.00705486	0.0110901	0.0105677	0.0174611	0.00476996	0.00624024	0.00529414	0.00611124	0.00590626	0.00604481
575	PC(18:3COOH/18:1)	PC(36:4COOH)	M+H	PC	36	4	POS	C44 H79 N1 O10 P1	11.9744	812.544	content(μg/mL)	0.00717166	0.00831529	0.00228166	0.0115154	0.00616913	0.0066185	0.0240325	0.0228531	0.0265733	0.0363531	0.0139109	0.0152256	0.0181455	0.0247697	0.0163713	0.0225792	0.00804507	0.0125168	0.0119919	0.0110094	0.0123277
576	PC(18:4/13:1)	PC(31:5)	M+Na	PC	31	5	POS	C39 H68 N1 Na1 O8 P1	10.8689	732.457	content(μg/mL)	0.000907215	0.000773959	0.000200828	0.00118136	0.000451634	0.000820588	0.00137189	0.00202598	0.000497536	0.000136074	0.000431963	4.7179e-07	5.37089e-05	3.89682e-05	7.70327e-05	0.000676964	0.00118726	0.00142063	0.00161731	0.00158319	0.0014552
577	PC(18:4/15:2)	PC(33:6)	M+Na	PC	33	6	POS	C41 H70 N1 Na1 O8 P1	10.9875	758.473	content(μg/mL)	0.00446108	0.00284072	0.000903002	0.00428385	0.00213907	0.00348772	0.00780219	0.00800185	0.00084728	0.000738729	0.000263237	7.54599e-05	0.000224681	0.0028709	0.0014945	0.00098742	0.0067397	0.00682876	0.00732176	0.00748278	0.00666337
578	PC(18:4/18:1COOH)	PC(36:5COOH)	M+Na	PC	36	5	POS	C44 H76 N1 Na1 O10 P1	12.4732	832.51	content(μg/mL)	0.0155352	0.0125684	0.00238884	0.0197317	0.00941091	0.0108986	0.0271134	0.0338156	0.0195593	0.020708	0.0242196	0.0161812	0.0267802	0.0206404	0.0207543	0.0213471	0.0282992	0.0292421	0.0316417	0.031256	0.0296846
579	PC(18:4/18:2COOH)	PC(36:6COOH)	M+H	PC	36	6	POS	C44 H75 N1 O10 P1	11.303	808.512	content(μg/mL)	0.000441843	0.000217722	3.87385e-05	6.66278e-05	4.04852e-05	0.000203061	0.000437197	0.000511238	1.50873e-06	1.01763e-06	0.0045649	0.00148266	7.207e-07	0.00185392	0.00152596	0.000117574	0.00163642	0.00130217	0.00179191	0.00192446	0.00122913
580	PC(18:4/19:0COOH)	PC(37:4COOH)	M+Na	PC	37	4	POS	C45 H80 N1 Na1 O10 P1	11.7743	848.541	content(μg/mL)	0.00168352	0.00201696	5.69146e-05	0.000835391	0.000276074	0.00109544	0.00209667	0.00188511	0.0016832	0.00126521	0.000802145	0.000156459	0.000321155	0.0017301	0.00108679	0.00170588	0.00486839	0.00326164	0.00429132	0.00322704	0.00340417
581	PC(18:4/20:1COOH)	PC(38:5COOH)	M+H	PC	38	5	POS	C46 H81 N1 O10 P1	13.7659	838.559	content(μg/mL)	0.00106532	0.000684918	0.000191326	0.00135987	0.000599646	0.000655399	0.00164575	0.00239603	0.00269166	0.00287511	0.00169348	0.00216521	0.00233221	0.00108656	0.00244919	0.00264586	0.00264231	0.00205301	0.00223614	0.00257713	0.0023127
582	PC(18:4CHO)	PC(18:4CHO)	M+H	PC	18	4	POS	C26 H43 N1 O9 P1	2.08903	544.267	content(μg/mL)	8.50331e-05	7.48337e-05	2.01629e-05	0.000153668	3.43247e-05	4.69334e-05	0.000119822	0.000191521	0.000103245	7.65553e-06	0.000329753	4.92705e-05	0.00029652	0.00645134	0.000145619	9.47577e-06	0.000139792	0.000137223	0.000170086	0.000173806	0.000152714
583	PC(18:4COOH/18:0)	PC(36:4COOH)	M+H	PC	36	4	POS	C44 H79 N1 O10 P1	12.3851	812.544	content(μg/mL)	0.0087135	0.00634038	0.00151338	0.00857654	0.0034304	0.00461733	0.0145369	0.0107748	0.0110331	0.00862089	0.00408072	0.00584767	0.00691055	0.00507107	0.00636774	0.00453592	0.01277	0.0115733	0.012813	0.0140377	0.0140921
584	PC(19:2)	PC(19:2)	M+H	PC	19	2	POS	C27 H51 N1 O8 P1	4.48967	548.335	content(μg/mL)	0.0106984	0.000397528	0.000230305	0.00696563	0.00110265	0.000557245	0.00229435	0.000733427	0.0062573	0.00814757	0.0204789	0.00757839	0.0069954	0.011038	0.00435785	0.0259415	0.00324239	0.00404625	0.00509143	0.00557887	0.00588703
585	PC(19:3/18:0)	PC(37:3)	M+H	PC	37	3	POS	C45 H85 N1 O8 P1	14.6237	798.601	content(μg/mL)	0.012451	0.00864777	0.00191943	0.0276218	0.00847437	0.00881009	0.0259524	0.0190708	0.00342975	0.00305725	0.00122737	0.0017984	0.00405912	0.00290398	0.00253438	0.00155896	0.0107511	0.00940227	0.0117571	0.0116084	0.00988917
586	PC(19:3COOH/15:0)	PC(34:3COOH)	M+H	PC	34	3	POS	C42 H77 N1 O10 P1	11.3965	786.528	content(μg/mL)	0.0118474	0.0358155	0.00232631	0.0116342	0.0140524	0.00952642	0.0491738	0.107428	0.0193868	0.0339592	0.0152809	0.0209598	0.0338926	0.065313	0.0358343	0.0120581	0.03196	0.0238367	0.0330179	0.0267248	0.0460751
587	PC(19:4/18:0)	PC(37:4)	M+H	PC	37	4	POS	C45 H83 N1 O8 P1	13.5595	796.585	content(μg/mL)	0.0336447	0.0218253	0.00602412	0.0595648	0.0233371	0.0111833	0.0369533	0.0683995	0.0751912	0.0549136	0.0111169	0.0141596	0.040596	0.0592148	0.102053	0.0230826	0.0532312	0.0379888	0.0500323	0.0469202	0.0482773
588	PC(19:4/18:2)	PC(37:6)	M+H	PC	37	6	POS	C45 H79 N1 O8 P1	12.1677	792.554	content(μg/mL)	0.00552267	0.00400056	0.0018442	0.0131108	0.00258092	0.0028237	0.0169769	0.0115924	0.0105729	0.0100746	0.00236369	0.00319067	0.00430214	0.00329532	0.00662576	0.00331284	0.00753337	0.00880766	0.00801993	0.00910782	0.00861743
589	PC(20:0/18:1)	PC(38:1)	M+Na	PC	38	1	POS	C46 H90 N1 Na1 O8 P1	14.9924	838.63	content(μg/mL)	0.00399358	0.00258005	0.00036866	0.00557583	0.00246704	0.00198423	0.00583454	0.00759371	0.00774153	0.00826039	0.00066063	0.00223602	0.00575105	0.00426733	0.00965353	0.00307595	0.00846851	0.00806424	0.008593	0.00970075	0.00731851
590	PC(20:2/18:0)	PC(38:2)	M+Na	PC	38	2	POS	C46 H88 N1 Na1 O8 P1	13.474	836.614	content(μg/mL)	0.0013369	0.000973	0.000309583	0.00316045	0.00117972	0.000555347	0.00366428	0.00216588	0.0030539	0.00330148	2.46304e-06	0.000828039	0.00269529	0.000150112	0.000488602	0.000286538	0.00290685	0.00372792	0.00271397	0.00376144	0.00365856
591	PC(20:3/15:0)	PC(35:3)	M+Na	PC	35	3	POS	C43 H80 N1 Na1 O8 P1	11.6336	792.551	content(μg/mL)	0.00258507	0.00633097	0.0014885	0.00506503	0.00237394	0.00658775	0.0138013	0.0133363	0.00592418	0.00439004	0.00142152	0.00119428	0.00336798	0.0122554	0.00543625	0.0017918	0.00356041	0.00588435	0.00458993	0.00441355	0.00713159
592	PC(20:3/16:0)	PC(36:3)	M+Na	PC	36	3	POS	C44 H82 N1 Na1 O8 P1	13.3116	806.567	content(μg/mL)	0.00277219	0.00128995	0.000474685	0.00388389	0.00153431	0.00174939	0.00432283	0.0097454	0.00288739	0.0030463	0.00078438	0.00219218	0.00526655	0.0070498	0.0079182	0.00353782	0.00556044	0.00762852	0.00806239	0.00988093	0.00845003
593	PC(20:3/22:4)	PC(42:7)	M+H	PC	42	7	POS	C50 H87 N1 O8 P1	12.079	860.616	content(μg/mL)	0.000859438	0.00108157	0.000129929	0.00115703	0.000494933	0.000487518	0.004889	0.00256354	0.000692213	0.00154437	0.00233267	0.00138863	0.00154865	0.0016473	0.00189458	0.00114914	0.00150649	0.00107993	0.00121098	0.000930813	0.00094302
594	PC(20:4/15:0)	PC(35:4)	M+Na	PC	35	4	POS	C43 H78 N1 Na1 O8 P1	11.172	790.536	content(μg/mL)	0.00265924	0.00258163	0.000627438	0.00354971	0.00171638	0.00177414	0.00692481	0.00399158	0.00233827	0.00216649	0.000497061	0.00107993	0.0032974	0.00172936	0.0029491	0.000897225	0.00225834	0.00221262	0.00236164	0.00257761	0.00219408
595	PC(20:4/18:1)	PC(38:5)	M+Na	PC	38	5	POS	C46 H82 N1 Na1 O8 P1	11.5239	830.567	content(μg/mL)	0.00902285	0.0132931	0.00135601	0.0208299	0.0104853	0.00988723	0.0316147	0.0303612	0.0128771	0.0167306	0.00301467	0.00420738	0.00899574	0.00827972	0.0135779	0.00602255	0.0246686	0.022363	0.0201054	0.0292059	0.0206808
596	PC(20:4/19:4)	PC(39:8)	M+Na	PC	39	8	POS	C47 H78 N1 Na1 O8 P1	13.123	838.536	content(μg/mL)	0.000326809	3.90183e-05	9.32234e-05	0.00104188	0.000272492	0.000915833	0.000547979	0.00116445	0.000105283	9.84901e-05	0.000150511	0.000197029	0.000993987	0.000406831	0.00130519	0.000137301	0.000380371	0.00064334	0.000640691	0.000842047	0.000894226
597	PC(20:4/20:0)	PC(40:4)	M+Na	PC	40	4	POS	C48 H88 N1 Na1 O8 P1	11.8753	860.614	content(μg/mL)	0.0010487	0.00109895	0.000271891	0.00546146	0.00139999	0.000576154	0.00288482	0.00397196	0.00412876	0.00211266	0.00177181	0.00130065	0.00244444	0.00384057	0.00059422	1.5878e-06	0.00305596	0.0029077	0.00251742	0.00242345	0.00226535
598	PC(20:4/20:4COOH)	PC(40:8COOH)	M+H	PC	40	8	POS	C48 H79 N1 O10 P1	12.4129	860.544	content(μg/mL)	0.00942364	0.00520959	0.00226238	0.015428	0.00713349	0.00703162	0.0189529	0.0133904	0.00439157	0.00135871	0.000441113	0.00281429	0.00799044	0.00227226	0.0122416	0.00012408	0.00667673	0.00864621	0.0116633	0.0100174	0.00947606
599	PC(20:5/14:0COOH)	PC(34:5COOH)	M+Na	PC	34	5	POS	C42 H72 N1 Na1 O10 P1	10.8833	804.479	content(μg/mL)	0.000473847	0.000257805	1.58344e-05	3.29677e-05	1.27464e-05	0.000269356	6.09536e-05	0.000749925	0.00063344	0.00170111	0.00113387	0.000205536	0.000698661	0.000501509	0.000414451	0.00315481	0.000628764	0.000605167	0.000755042	0.000792448	0.000721785
600	PC(20:5/18:1)	PC(38:6)	M+H	PC	38	6	POS	C46 H83 N1 O7 P1	12.3349	792.59	content(μg/mL)	0.000626926	0.000714523	0.000146091	0.00185884	0.000822182	0.000497232	0.00153217	0.0029962	0.00036735	0.00143336	0.000167251	0.000225419	0.000206068	0.000727698	0.00215684	0.000376294	0.000599569	0.000635302	0.000615164	0.00081898	0.000621605
601	PC(20:5/18:1COOH)	PC(38:6COOH)	M+Na	PC	38	6	POS	C46 H78 N1 Na1 O10 P1	12.8247	858.526	content(μg/mL)	0.000648465	0.000526541	0.000158891	0.00181169	0.000551081	0.000953466	0.00106677	0.00102712	0.00336942	0.00368536	0.00246123	0.0031465	0.00179719	0.00255476	0.00189322	0.00268975	0.000932863	0.00128885	0.0014872	0.00107379	0.00152046
602	PC(20:5/18:4COOH)	PC(38:9COOH)	M+H	PC	38	9	POS	C46 H73 N1 O10 P1	11.7582	830.497	content(μg/mL)	0.0017271	0.000709472	0.000154535	0.0038141	0.00109533	0.000857044	0.00285902	0.00238288	0.0015847	0.00134338	0.000754231	0.000601621	0.000942624	0.00163771	0.00102979	0.000778996	0.000959659	0.00150781	0.00100905	0.00165258	0.000980023
603	PC(20:6/18:0)	PC(38:6)	M+H	PC	38	6	POS	C46 H83 N1 O7 P1	14.3487	792.59	content(μg/mL)	0.000125358	0.00011749	9.73343e-06	0.000337295	9.86161e-05	1.67809e-05	0.000661073	0.000333864	0.000383232	0.000591173	0.00014007	0.000760238	0.000345846	4.93342e-05	0.000831971	0.000247529	0.000629676	0.000524897	0.00056864	0.000542233	0.000516656
604	PC(21:3/20:5COOH)	PC(41:8COOH)	M+H	PC	41	8	POS	C49 H81 N1 O10 P1	10.4539	874.559	content(μg/mL)	0.00160793	0.00199745	0.000271261	0.00308629	0.000792186	0.00106707	0.00261327	0.0030709	0.00282276	0.00281946	0.00665656	0.00532918	0.00593207	0.00645916	0.00466058	0.0029722	0.00262382	0.00257544	0.00268297	0.00252346	0.00248849
605	PC(21:5/19:4)	PC(40:9)	M+H	PC	40	9	POS	C48 H79 N1 O8 P1	9.88898	828.554	content(μg/mL)	0.000947245	0.000947719	0.000174482	0.00268791	0.00116846	0.000691652	0.00277182	0.00147689	1.79866e-05	0.000194075	3.78584e-05	0.000180251	0.000642173	0.000452643	0.000583543	2.02516e-05	0.000444784	0.00056918	0.000481952	0.000658733	0.000604609
606	PC(22:2)	PC(22:2)	M+H	PC	22	2	POS	C30 H57 N1 O8 P1	3.84199	590.382	content(μg/mL)	0.001382	5.02033e-05	2.36896e-05	0.000275903	5.31584e-05	2.85538e-05	0.000133164	3.79342e-05	0.00297236	0.00195118	0.00722385	0.00363117	0.00343485	0.00401861	0.00171781	0.00351635	0.000548116	0.000414674	0.000340467	0.000275599	0.000335265
607	PC(22:3/18:1)	PC(40:4)	M+Na	PC	40	4	POS	C48 H88 N1 Na1 O8 P1	13.11	860.614	content(μg/mL)	0.000605599	0.000347486	3.07388e-05	0.00102622	0.000261391	0.000199055	0.000553229	0.000700933	0.000148411	6.68313e-05	0.000845498	0.000252967	0.00012699	0.000610045	0.000622668	0.000400922	0.000427384	0.000616045	0.000417991	0.000711518	0.000656026
608	PC(22:5/18:0)	PC(40:5)	M+Na	PC	40	5	POS	C48 H86 N1 Na1 O8 P1	13.5316	858.598	content(μg/mL)	0.000514483	0.000685425	0.000111422	0.0010374	0.000747643	0.000303628	0.00230819	0.000716067	0.00103673	0.00019546	0.00134974	0.000400294	0.000101473	1.65285e-06	0.000267947	0.000448754	0.0011897	0.00105741	0.00135303	0.00102112	0.00121236
609	PC(22:6/16:0)	PC(38:6)	M+Na	PC	38	6	POS	C46 H80 N1 Na1 O8 P1	11.4279	828.551	content(μg/mL)	0.00118191	0.00148579	0.000441856	0.00215261	0.00102638	0.000898216	0.00367638	0.00244859	0.00195324	0.000886949	5.22856e-05	0.00126196	0.00286939	0.000744007	0.000838049	0.000261842	0.00093955	0.00140526	0.00110583	0.00171181	0.001268
610	PC(22:6/18:1)	PC(40:7)	M+H	PC	40	7	POS	C48 H83 N1 O8 P1	12.8556	832.585	content(μg/mL)	0.00594056	0.00660574	0.00118989	0.0105665	0.00480385	0.00443655	0.011209	0.0125237	0.00382745	0.00271098	1.07055e-06	0.000825825	0.00117749	0.0021296	0.00213748	0.000921183	0.00621422	0.00677864	0.00552534	0.00557925	0.0052509
611	PC(23:2/18:2COOH)	PC(41:4COOH)	M+H	PC	41	4	POS	C49 H89 N1 O10 P1	15.4841	882.622	content(μg/mL)	0.00388152	0.00330643	0.000759356	0.0068266	0.00219563	0.000921176	0.0069195	0.00721928	0.0025082	0.00310985	0.00153464	0.00188947	0.00293022	0.00221454	0.0042047	0.00106053	0.00426535	0.00358916	0.00410217	0.00262322	0.00419606
612	PC(23:4/21:3COOH)	PC(44:7COOH)	M+H	PC	44	7	POS	C52 H89 N1 O10 P1	15.6779	918.622	content(μg/mL)	0.000841461	0.000673627	9.12705e-05	0.00181549	0.00030474	0.000545903	0.00116557	0.00109632	0.000319684	0.000177487	0.000237297	0.000366386	0.000372643	0.000144775	0.00107393	4.77998e-05	0.000620842	0.00052042	0.000776607	0.000934767	0.000847678
613	PC(23:7/16:0)	PC(39:7)	M+Na	PC	39	7	POS	C47 H80 N1 Na1 O7 P1	13.3466	824.556	content(μg/mL)	0.0209635	0.0199102	0.00344952	0.0358632	0.0132163	0.0155456	0.0432804	0.0434203	0.0193742	0.0136066	0.00243693	0.0073351	0.0227765	0.0265197	0.0195182	0.010615	0.0307645	0.0316273	0.0353925	0.0351482	0.0340461
614	PC(24:0)	PC(24:0)	M+H	PC	24	0	POS	C32 H65 N1 O8 P1	7.89489	622.444	content(μg/mL)	0.000268253	0.000138002	3.17488e-05	0.000204594	8.96947e-05	0.000109212	0.000235883	0.000430889	0.00242924	0.00276673	0.0138911	0.00508256	0.00814092	0.00258401	0.00432511	0.00852051	0.00281772	0.0024379	0.00275146	0.00291122	0.00286948
615	PC(24:1/15:4COOH)	PC(39:5COOH)	M+Na	PC	39	5	POS	C47 H82 N1 Na1 O10 P1	12.7272	874.557	content(μg/mL)	0.00459568	0.00200361	0.000307006	0.00252788	0.00116321	0.00448133	0.0082665	0.0123552	0.00377546	0.0107298	0.00261384	0.00370131	0.00414173	0.0156386	0.0173367	0.00912664	0.00340847	0.00363767	0.00344335	0.00284042	0.00291256
616	PC(24:1/18:2)	PC(42:3)	M+H	PC	42	3	POS	C50 H97 N1 O7 P1	15.1986	854.7	content(μg/mL)	1.6378e-05	8.22261e-05	2.68893e-05	0.00017013	6.84153e-05	6.05099e-05	7.53465e-05	8.78722e-05	0.000266899	0.000850329	9.41062e-05	4.06788e-05	7.2398e-05	3.89759e-05	3.33521e-05	9.78232e-05	0.000479172	0.000682676	0.000577154	0.000513879	0.000307645
617	PC(25:1)	PC(25:1)	M+Na	PC	25	1	POS	C33 H64 N1 Na1 O8 P1	10.7936	656.426	content(μg/mL)	0.00366277	0.00314857	0.000523441	0.00789193	0.00280746	0.00427999	0.00926085	0.00994429	0.00673056	0.00579671	0.0193287	0.0114312	0.0154559	0.0161867	0.0128495	0.00673831	0.00809588	0.00708536	0.00833451	0.00925804	0.00822044
618	PC(26:1)	PC(26:1)	M+H	PC	26	1	POS	C34 H67 N1 O8 P1	8.51368	648.46	content(μg/mL)	0.000105423	2.23116e-05	8.72314e-06	0.00017371	3.8283e-05	1.20846e-07	5.72703e-05	0.00017369	0.00027464	0.000435064	0.00102524	0.000179274	0.00071459	0.00041178	0.000244399	0.00139558	0.0001675	0.000174322	0.000155114	0.000224196	0.000178421
619	PC(26:1CHO)	PC(26:1CHO)	M+H	PC	26	1	POS	C34 H65 N1 O9 P1	9.97868	662.439	content(μg/mL)	0.000764694	0.000652473	0.000117532	0.00124048	0.000470622	0.000702886	0.00137133	0.00218594	0.00126769	0.00118925	0.00335911	0.00170325	0.0025508	0.00214928	0.00230017	0.00173094	0.00155584	0.000935708	0.000857773	0.00104766	0.000657465
620	PC(27:7/21:4)	PC(48:11)	M+H	PC	48	11	POS	C56 H93 N1 O7 P1	15.7363	922.668	content(μg/mL)	0.000791285	0.00146996	0.000237476	0.00151703	0.000641128	0.00082251	0.000272112	0.00160939	2.53364e-05	0.000386268	0.000812098	0.000145943	0.000223516	0.000210247	0.000609345	0.000893234	0.00108359	0.00152765	0.00208607	0.00212539	0.00172905
621	PC(28:1)	PC(28:1)	M+H	PC	28	1	POS	C36 H71 N1 O8 P1	11.2244	676.491	content(μg/mL)	0.00296121	0.00210808	0.000454865	0.00272547	0.000932077	0.00165019	0.00302443	0.00493269	0.00111824	0.000466863	0.00023968	0.0006661	0.000522563	0.000901852	0.000137462	0.000364727	0.00293064	0.00284558	0.00310152	0.00288574	0.00275261
622	PC(28:2)	PC(28:2)	M+H	PC	28	2	POS	C36 H69 N1 O8 P1	8.38386	674.476	content(μg/mL)	8.18801e-05	1.12184e-05	2.27364e-05	9.47731e-05	1.76891e-05	4.00524e-05	1.30983e-05	0.000135427	4.32643e-05	0.00014426	8.52097e-05	0.00044156	0.000362761	6.14959e-05	0.000280606	0.000570491	0.00016038	0.000129773	0.000144871	0.000148414	0.000125743
623	PC(28:3)	PC(28:3)	M+H	PC	28	3	POS	C36 H67 N1 O8 P1	8.79779	672.46	content(μg/mL)	0.00158773	0.000984783	0.000420734	0.00190457	0.0007279	0.00084251	0.00149549	0.00272372	0.00082889	0.000424667	0.00223253	0.000175849	0.000609721	2.81368e-05	0.000335463	0.00156072	0.000634666	0.000676455	0.000762836	0.00078493	0.000660089
624	PC(28:4)	PC(28:4)	M+H	PC	28	4	POS	C36 H65 N1 O8 P1	8.34418	670.444	content(μg/mL)	0.000231705	0.000196345	9.28419e-05	0.000288506	0.00042898	0.000179424	0.000346953	0.000399487	0.000241439	1.19869e-05	0.000290713	0.000608476	0.000275487	2.84373e-05	0.000144254	0.000246567	9.34895e-05	0.000126501	0.00014855	0.00014614	9.73415e-05
625	PC(29:0)	PC(29:0)	M+H	PC	29	0	POS	C37 H75 N1 O8 P1	12.6353	692.522	content(μg/mL)	0.0124035	0.0105693	0.00220804	0.0194355	0.00698298	0.00871878	0.0227399	0.0307755	0.0378361	0.0680464	0.0304343	0.0093916	0.0317212	0.0287712	0.0205149	0.02842	0.0191745	0.0189243	0.0195738	0.0210354	0.0204282
626	PC(29:1)	PC(29:1)	M+Na	PC	29	1	POS	C37 H72 N1 Na1 O8 P1	10.1956	712.489	content(μg/mL)	0.0182757	0.0133518	0.00470024	0.0196128	0.0077533	0.0177501	0.0340887	0.037015	0.000313883	0.000587084	0.00179617	0.00112268	8.92061e-05	0.00101575	0.000317024	0.000319313	0.00870279	0.00665295	0.00934028	0.00834587	0.00818394
627	PC(29:2)	PC(29:2)	M+H	PC	29	2	POS	C37 H71 N1 O8 P1	11.0763	688.491	content(μg/mL)	0.00366493	0.00197469	0.000575675	0.00208801	0.000738688	0.00177683	0.00273565	0.00380646	0.0011076	0.000871882	0.000202556	6.30387e-05	0.0006716	0.00164912	0.00065313	0.000661877	0.00191577	0.00284857	0.00239868	0.0024499	0.00205554
628	PC(29:3)	PC(29:3)	M+H	PC	29	3	POS	C37 H69 N1 O8 P1	9.37921	686.476	content(μg/mL)	0.000345107	0.000383988	0.000126498	0.000593415	0.000242408	0.000262256	0.000506451	0.000907478	0.000354797	2.94705e-05	0.000181088	0.000714722	4.02122e-05	0.000125925	5.80073e-05	4.39731e-08	0.0001699	0.000180921	0.00019333	0.000192268	0.000206827
629	PC(30:0)	PC(30:0)	M+H	PC	30	0	POS	C38 H77 N1 O8 P1	12.0408	706.538	content(μg/mL)	0.0801128	0.0389213	0.0107072	0.0683783	0.0331936	0.0453553	0.0904146	0.140733	0.159347	0.126101	0.124932	0.0440346	0.0867664	0.0642093	0.0715798	0.146265	0.053674	0.0663739	0.0718265	0.0782716	0.0859045
630	PC(30:1)	PC(30:1)	M+H	PC	30	1	POS	C38 H75 N1 O8 P1	10.8101	704.522	content(μg/mL)	0.01743	0.0177262	0.00509683	0.0211206	0.00875956	0.0148998	0.0294544	0.0474299	0.0228584	0.0152867	0.0103374	0.00383195	0.00941946	0.0162511	0.00687768	0.031445	0.0156117	0.0167458	0.0217822	0.0185554	0.0209206
631	PC(30:2)	PC(30:2)	M+H	PC	30	2	POS	C38 H73 N1 O8 P1	11.3685	702.507	content(μg/mL)	0.00422508	0.00470359	0.000961028	0.00456007	0.00275988	0.00359815	0.00589429	0.0152011	0.0101614	0.00744225	0.00618577	0.00210996	0.0049052	0.00662959	0.00655491	0.00895489	0.00958762	0.00666461	0.00716926	0.00678817	0.00500584
632	PC(30:3)	PC(30:3)	M+H	PC	30	3	POS	C38 H71 N1 O8 P1	9.81462	700.491	content(μg/mL)	0.000218695	0.000428964	7.86669e-05	0.00102883	0.000686396	0.000387932	0.000349829	0.000761287	0.00160627	0.000911198	0.00218757	0.000127838	0.000260872	0.00056176	0.000801823	0.00189027	0.000547881	0.000472464	0.000535606	0.000478172	0.000468438
633	PC(30:4)	PC(30:4)	M+H	PC	30	4	POS	C38 H69 N1 O8 P1	9.55669	698.476	content(μg/mL)	0.00269891	0.00185588	0.00074033	0.00320445	0.00327955	0.0010919	0.00328446	0.00391056	0.000345524	0.00067614	8.08728e-05	3.85994e-05	0.00033695	0.000506278	0.000498295	0.000949763	0.000839029	0.000719632	0.000873419	0.000864814	0.000799156
634	PC(30:4/6:1COOH)	PC(36:5COOH)	M+H	PC	36	5	POS	C44 H77 N1 O10 P1	11.5055	810.528	content(μg/mL)	0.00425999	0.0042369	0.00066908	0.00666874	0.00325302	0.00434107	0.0104543	0.0102329	0.00357632	0.00299863	0.00292465	0.00215906	0.00259124	0.00484313	0.00477459	0.00243671	0.00460134	0.00492403	0.00674832	0.00660734	0.00733394
635	PC(31:0)	PC(31:0)	M+H	PC	31	0	POS	C39 H81 N1 O7 P1	13.0933	706.575	content(μg/mL)	0.00808831	0.00637385	0.00152664	0.0110085	0.00509173	0.00406607	0.0150005	0.0200401	0.00895732	0.0082399	0.00122717	7.72882e-06	0.0021252	0.00300975	0.00697591	5.6763e-07	0.0133129	0.0143614	0.0154087	0.0161444	0.0136507
636	PC(31:1)	PC(31:1)	M+H	PC	31	1	POS	C39 H79 N1 O7 P1	12.6508	704.559	content(μg/mL)	0.000960254	0.000592072	0.000356078	0.00142774	0.00153372	0.000234179	0.0027553	0.0102119	0.0855089	0.0551445	0.015187	0.00998959	0.0152774	0.057703	0.0715778	0.0462175	0.0075348	0.00744695	0.00882774	0.00917122	0.0080953
637	PC(31:2)	PC(31:2)	M+H	PC	31	2	POS	C39 H75 N1 O8 P1	11.9282	716.522	content(μg/mL)	0.450133	0.325829	0.0829791	0.532114	0.173993	0.299289	0.623418	0.999427	0.171021	0.159867	0.0961353	0.0362609	0.106406	0.362381	0.0654469	0.141496	0.511735	0.515385	0.559256	0.584839	0.537741
638	PC(31:3)	PC(31:3)	M+H	PC	31	3	POS	C39 H73 N1 O8 P1	11.3549	714.507	content(μg/mL)	0.0739988	0.0488473	0.0146478	0.082958	0.0290502	0.0558423	0.106898	0.117274	0.0172393	0.0167208	0.00739475	0.00320878	0.00164184	0.014333	0.00257616	0.0111203	0.036087	0.0346702	0.0398001	0.0414802	0.0413056
639	PC(31:6)	PC(31:6)	M+Na	PC	31	6	POS	C39 H68 N1 Na1 O7 P1	10.2405	716.463	content(μg/mL)	0.00101542	0.000613553	0.000273696	0.000908066	0.000272419	0.000866259	0.00133513	0.00194464	0.000608194	0.00047199	9.56563e-05	3.66205e-05	9.48156e-05	3.43545e-05	0.000175559	0.000992872	0.000539071	0.000343549	0.000452105	0.000418637	0.000562211
640	PC(32:0)	PC(32:0)	M+Na	PC	32	0	POS	C40 H80 N1 Na1 O8 P1	12.324	756.551	content(μg/mL)	0.00317432	0.003748	0.000453893	0.0075528	0.00311672	0.00308855	0.00836232	0.00856009	0.00700857	0.00495288	0.00349549	0.000485877	0.00175862	0.00874975	0.0055281	0.0037999	0.00508575	0.00502581	0.00509978	0.00772261	0.00472122
641	PC(32:0COOH)	PC(32:0COOH)	M+Na	PC	32	0	POS	C40 H78 N1 Na1 O10 P1	11.0856	786.526	content(μg/mL)	0.117482	0.0663433	0.0249394	0.133425	0.0708174	0.0995705	0.27549	0.225829	0.0597921	0.0549448	0.0749695	0.0330629	0.0638109	0.103373	0.0634999	0.0703212	0.108693	0.0984874	0.100255	0.0999833	0.0754599
642	PC(32:1CHO)	PC(32:1CHO)	M+H	PC	32	1	POS	C40 H77 N1 O9 P1	8.67167	746.533	content(μg/mL)	3.13474e-05	4.93878e-05	6.19867e-06	1.1457e-05	7.02086e-06	5.92125e-05	3.14414e-05	1.70379e-05	2.61263e-05	0.000144604	0.000466613	0.000208875	0.000178707	3.28228e-05	2.07624e-05	7.92436e-05	0.000158796	0.000217428	0.000159466	0.000177553	0.000271219
643	PC(32:2)	PC(32:2)	M+H	PC	32	2	POS	C40 H79 N1 O7 P1	12.329	716.559	content(μg/mL)	0.0136372	0.00637131	0.00164347	0.0145408	0.00657584	0.00467986	0.0182944	0.0333995	0.0228497	0.032602	0.0363234	0.0200365	0.0276552	0.0646927	0.111521	0.0361781	0.0157805	0.0133806	0.0192823	0.0191128	0.0174387
644	PC(32:2COOH)	PC(32:2COOH)	M+H	PC	32	2	POS	C40 H75 N1 O10 P1	10.9911	760.512	content(μg/mL)	0.00213081	0.000864859	0.00017037	0.00110504	0.000375212	0.000504568	0.00162557	0.00266916	0.00112614	0.00184503	0.00126305	3.52153e-05	0.000732917	0.00143136	0.000452835	0.00231876	0.00174207	0.00152985	0.00185483	0.00170175	0.00182317
645	PC(32:4)	PC(32:4)	M+H	PC	32	4	POS	C40 H73 N1 O8 P1	10.3536	726.507	content(μg/mL)	0.0124423	0.00745395	0.00290624	0.0106221	0.00437474	0.0081165	0.0159462	0.0209949	0.00372187	0.00292153	0.00291517	0.000669704	0.00251226	0.00208659	0.00167831	0.00449224	0.0102564	0.00963266	0.00931837	0.0098982	0.00909104
646	PC(32:5)	PC(32:5)	M+H	PC	32	5	POS	C40 H71 N1 O8 P1	9.17828	724.491	content(μg/mL)	0.000802693	0.000840296	0.000245469	0.0015742	0.000777279	0.000540195	0.00154923	0.00186338	0.000226565	0.000318029	0.000113352	0.000721287	0.000133101	0.00037202	0.00011608	0.000337374	0.000438485	0.000499891	0.000505547	0.000623793	0.0005268
647	PC(33:0CHO)	PC(33:0CHO)	M+H	PC	33	0	POS	C41 H81 N1 O9 P1	9.05625	762.564	content(μg/mL)	0.000266557	0.000334455	5.10498e-05	0.000671914	0.000313332	0.000190632	0.0011862	0.000909746	0.000215491	1.77984e-05	0.000664314	0.000434024	3.25785e-05	0.000537452	2.32651e-05	0.000293764	0.000207967	0.000161925	0.000242789	0.000187805	0.000169995
648	PC(33:1)	PC(33:1)	M+H	PC	33	1	POS	C41 H81 N1 O8 P1	12.1922	746.569	content(μg/mL)	0.0214215	0.0266287	0.00638076	0.0557327	0.0152105	0.0285211	0.0488926	0.052311	0.0885239	0.0337798	0.0336624	0.0185674	0.0343202	0.0700561	0.0490143	0.0287149	0.0253563	0.0375652	0.0402282	0.0301886	0.0250962
649	PC(33:1COOH)	PC(33:1COOH)	M+H	PC	33	1	POS	C41 H79 N1 O10 P1	12.8696	776.544	content(μg/mL)	0.00793053	0.00515359	0.00136879	0.00901502	0.00383415	0.00435209	0.0104783	0.0138627	0.0154596	0.0162105	0.0104482	0.00632493	0.0128146	0.0181864	0.0149848	0.00906085	0.0123793	0.0125782	0.0135481	0.0141497	0.0124865
650	PC(33:2)	PC(33:2)	M+H	PC	33	2	POS	C41 H79 N1 O8 P1	11.5864	744.554	content(μg/mL)	0.00575762	0.00447921	0.00126588	0.00405046	0.00261872	0.00506369	0.00597454	0.020997	0.0425323	0.0132522	0.00967385	0.000382283	0.0181338	0.0305647	0.0209689	0.0109342	0.00377172	0.00355439	0.0037949	0.00288002	0.00329185
651	PC(33:2CHO)	PC(33:2CHO)	M+H	PC	33	2	POS	C41 H77 N1 O9 P1	10.4098	758.533	content(μg/mL)	0.000208972	0.000154848	3.45738e-05	5.86579e-05	8.811e-06	0.000199466	0.000433161	9.4195e-08	0.000343563	0.000123568	0.000866049	0.000170493	0.00278795	0.000624032	0.000241076	0.000343265	0.000626902	0.000691622	0.000754798	0.000814426	0.000753251
652	PC(33:3)	PC(33:3)	M+Na	PC	33	3	POS	C41 H76 N1 Na1 O8 P1	11.6703	764.52	content(μg/mL)	0.00536781	0.00867308	0.00218869	0.00951975	0.00768526	0.00780659	0.0212474	0.019964	0.00190423	0.000949524	7.55496e-07	0.000600258	0.00218392	0.00551148	0.00513309	0.000285897	0.00604828	0.00378372	0.00413385	0.00439788	0.00523227
653	PC(33:5)	PC(33:5)	M+H	PC	33	5	POS	C41 H73 N1 O8 P1	12.2127	738.507	content(μg/mL)	0.0418472	0.0290454	0.00648172	0.0478187	0.0172225	0.0303742	0.0515763	0.0674119	0.0497757	0.0418276	0.054364	0.0203965	0.0385339	0.0275292	0.0308069	0.067435	0.0637453	0.0622886	0.0565083	0.0715525	0.0597871
654	PC(33:6)	PC(33:6)	M+Na	PC	33	6	POS	C41 H72 N1 Na1 O7 P1	12.3204	744.494	content(μg/mL)	0.00682548	0.00783314	0.00159031	0.0131745	0.0068079	0.00611641	0.019526	0.0187892	0.00134495	0.000823964	0.000339471	0.00316049	0.0031252	0.00336613	0.00813895	0.000579844	0.005798	0.00522992	0.00580147	0.00625329	0.00472619
655	PC(33:7)	PC(33:7)	M+H	PC	33	7	POS	C41 H69 N1 O8 P1	11.9111	734.476	content(μg/mL)	0.00258575	0.00427959	0.00124894	0.00357541	0.00201898	0.00482581	0.00460478	0.00432973	0.00601587	0.00491023	0.00291615	0.000539494	0.00332091	0.00370805	0.000281171	0.00545203	0.00664505	0.00848556	0.0101622	0.00822195	0.0112496
656	PC(34:0CHO)	PC(34:0CHO)	M+H	PC	34	0	POS	C42 H83 N1 O9 P1	11.7348	776.58	content(μg/mL)	0.000189981	0.000134894	4.4519e-05	0.000162906	7.10916e-05	0.000106246	0.000237239	0.000406061	0.00712481	0.00591482	0.00455462	0.00244006	0.00616382	0.00594718	0.003391	0.00238445	0.000675222	0.0008911	0.00151237	0.00105692	0.0013558
657	PC(34:1)	PC(34:1)	M+H	PC	34	1	POS	C42 H85 N1 O7 P1	13.5478	746.606	content(μg/mL)	0.0459072	0.0252879	0.00659907	0.0650668	0.0222262	0.0185108	0.0573266	0.0950319	0.0450785	0.0687539	0.0257869	0.0165061	0.0279471	0.030834	0.0414537	0.00617824	0.115846	0.0870642	0.118129	0.113207	0.100976
658	PC(34:2)	PC(34:2)	M+Na	PC	34	2	POS	C42 H80 N1 Na1 O8 P1	10.4937	780.551	content(μg/mL)	0.0661197	0.0580383	0.0165726	0.116092	0.0546001	0.0475868	0.14953	0.136467	0.0190626	0.0251947	0.00861356	0.0144125	0.0242452	0.0403221	0.039151	0.0125457	0.0430091	0.0384784	0.0419974	0.0451214	0.0398706
659	PC(34:3COOH)	PC(34:3COOH)	M+H	PC	34	3	POS	C42 H77 N1 O10 P1	11.667	786.528	content(μg/mL)	0.0348175	0.0365981	0.00642177	0.0532394	0.0327649	0.0266577	0.0729933	0.0669586	0.0478984	0.0245756	0.0154188	0.0296087	0.0542573	0.0801479	0.0528385	0.0114696	0.0578455	0.0634387	0.0657378	0.0714586	0.0617136
660	PC(34:4)	PC(34:4)	M+H	PC	34	4	POS	C42 H77 N1 O8 P1	9.62839	754.538	content(μg/mL)	0.0298805	0.0250526	0.0073758	0.0380476	0.0171298	0.0254185	0.0665206	0.072075	0.00205662	0.00444955	0.000539353	0.000639483	0.00168025	0.00530113	0.00319252	0.00201539	0.016327	0.0112195	0.0170186	0.0161353	0.00903614
661	PC(34:5)	PC(34:5)	M+H	PC	34	5	POS	C42 H77 N1 O7 P1	14.2416	738.543	content(μg/mL)	0.000782312	0.000778343	0.000141946	0.00120505	0.000495225	0.000413999	0.00132986	0.00218199	0.000333194	0.00068542	0.000445293	0.00100312	0.00157486	0.000668549	0.00156764	0.00020321	0.00145856	0.00159933	0.00172776	0.00165779	0.00142567
662	PC(34:7)	PC(34:7)	M+H	PC	34	7	POS	C42 H71 N1 O8 P1	12.59	748.491	content(μg/mL)	0.00137012	0.00136976	0.00023287	0.00273261	0.000976943	0.00126846	0.00344647	0.00360556	0.00193298	0.000868071	0.000490611	0.000178874	0.000301485	0.00129902	0.00119256	0.000198449	0.00112791	0.00120624	0.00111287	0.00135872	0.00125155
663	PC(35:0)	PC(35:0)	M+H	PC	35	0	POS	C43 H89 N1 O7 P1	14.9703	762.637	content(μg/mL)	0.000200321	9.8903e-05	5.33306e-05	0.000242606	8.35577e-05	0.000135115	0.000303043	0.000284581	0.000122703	0.00157639	0.0270197	0.000421357	3.53626e-06	4.70955e-05	4.16776e-05	3.07656e-05	0.000804489	0.00105991	0.00111396	0.000710245	0.00104299
664	PC(35:1)	PC(35:1)	M+H	PC	35	1	POS	C43 H85 N1 O8 P1	13.8767	774.601	content(μg/mL)	0.0110331	0.0082687	0.00320316	0.0217229	0.00629328	0.00571733	0.0217573	0.0198441	0.0208242	0.0143878	0.0128227	0.0135568	0.0239976	0.0274505	0.0337889	0.0101788	0.0140973	0.013213	0.013607	0.0255893	0.0147009
665	PC(35:2)	PC(35:2)	M+H	PC	35	2	POS	C43 H83 N1 O8 P1	14.348	772.585	content(μg/mL)	0.0052798	0.00678676	0.00109837	0.0106026	0.00333378	0.00335225	0.0125277	0.0138703	0.00621109	0.00824477	0.0147543	0.0101996	0.023922	0.0287499	0.0246944	0.0157897	0.00700966	0.00704456	0.00793952	0.00775427	0.00701282
666	PC(35:3)	PC(35:3)	M+H	PC	35	3	POS	C43 H81 N1 O8 P1	13.2657	770.569	content(μg/mL)	0.0264764	0.0194454	0.00411717	0.0342216	0.015296	0.0135912	0.0455989	0.0680919	0.183262	0.0857817	0.03444	0.0265931	0.0753837	0.15724	0.140907	0.0491548	0.0364015	0.0475272	0.0580471	0.0439035	0.0520545
667	PC(35:5)	PC(35:5)	M+H	PC	35	5	POS	C43 H77 N1 O8 P1	12.1874	766.538	content(μg/mL)	0.0694332	0.0834807	0.0169326	0.114439	0.0489332	0.0665854	0.186337	0.145379	0.174345	0.142429	0.011541	0.0834223	0.133032	0.035108	0.0255571	0.0600171	0.11152	0.109932	0.115074	0.119302	0.119647
668	PC(35:6)	PC(35:6)	M+Na	PC	35	6	POS	C43 H74 N1 Na1 O8 P1	12.7094	786.504	content(μg/mL)	0.0136407	0.00958855	0.00265016	0.0201558	0.00708047	0.0125879	0.00320152	0.0220788	0.024565	0.0174599	0.0108657	0.00620821	0.0134752	0.0301533	0.0223494	0.0104767	0.013465	0.0125824	0.0148813	0.0163435	0.0139824
669	PC(35:8)	PC(35:8)	M+H	PC	35	8	POS	C43 H71 N1 O7 P1	11.5884	744.496	content(μg/mL)	0.00931992	0.00950679	0.00210046	0.0163001	0.00597924	0.010044	0.0218199	0.029761	0.0350654	0.0283374	0.0340965	0.0103037	0.0251561	0.0245275	0.0204886	0.0239171	0.0148826	0.0132275	0.0164599	0.0162686	0.0170895
670	PC(36:0CHO)	PC(36:0CHO)	M+H	PC	36	0	POS	C44 H87 N1 O9 P1	10.8336	804.611	content(μg/mL)	0.000134766	0.000183642	4.26618e-05	0.000246432	7.09862e-05	4.34229e-05	8.72192e-05	0.000151885	9.80902e-05	0.000135644	0.000495955	4.53609e-05	0.000472231	0.000184284	0.000157859	2.13788e-05	0.000386496	0.000351898	0.000393315	0.00041364	0.000404956
671	PC(36:1)	PC(36:1)	M+Na	PC	36	1	POS	C44 H88 N1 Na1 O7 P1	13.3316	796.619	content(μg/mL)	0.00124803	0.000736855	0.000156746	0.00208994	0.000524919	0.000621616	0.00192514	0.00293786	0.00472546	0.0228277	0.000157274	0.00421629	1.04573e-07	1.54728e-05	0.00014634	0.000139041	0.00355797	0.00331161	0.00398714	0.00415173	0.00360248
672	PC(36:1COOH)	PC(36:1COOH)	M+H	PC	36	1	POS	C44 H85 N1 O10 P1	8.91806	818.591	content(μg/mL)	0.000342744	0.000431463	0.000113148	0.000923594	0.000225737	0.000157411	0.00063683	0.00016237	0.000102635	0.000166502	0.000294363	0.000491175	0.000478581	0.000495493	2.27833e-05	0.000175583	0.0016479	0.00157755	0.0015701	0.0013296	0.0016804
673	PC(36:2CHO)	PC(36:2CHO)	M+H	PC	36	2	POS	C44 H83 N1 O9 P1	11.1509	800.58	content(μg/mL)	0.00364975	0.00224321	0.000830141	0.00747589	0.0018292	0.00261441	0.00585148	0.00814152	0.00235046	0.00212736	0.0010353	1.82876e-06	0.00180732	0.00262284	5.49664e-05	0.00132991	0.00167711	0.00162785	0.00235091	0.0020792	0.00263236
674	PC(36:2COOH)	PC(36:2COOH)	M+H	PC	36	2	POS	C44 H83 N1 O10 P1	9.29442	816.575	content(μg/mL)	0.000578943	0.000817216	0.000167926	0.00140908	0.000273625	0.000365883	0.00130787	0.000642316	0.00141868	0.000434534	0.000397545	0.000639448	0.000933394	0.000491035	0.000232396	0.000771157	0.00209609	0.00194614	0.00234627	0.00214534	0.00187193
675	PC(36:3COOH)	PC(36:3COOH)	M+Na	PC	36	3	POS	C44 H80 N1 Na1 O10 P1	12.3738	836.541	content(μg/mL)	0.00195517	0.0019978	0.000271212	0.00380394	0.00169951	0.00180248	0.00424593	0.00536357	0.00559764	0.00363357	0.00224662	0.00252333	0.00780799	0.0107562	0.00703334	0.00181135	0.00400936	0.00457708	0.00503152	0.00555707	0.00432181
676	PC(36:4)	PC(36:4)	M+H	PC	36	4	POS	C44 H81 N1 O8 P1	13.6234	782.569	content(μg/mL)	0.00565488	0.00327408	0.000992529	0.00870699	0.00264249	0.00268977	0.0112167	0.00989339	0.00843302	0.00419501	0.00322368	0.00305272	0.00656839	0.00660709	0.00844331	0.00337388	0.00697463	0.0106322	0.0168265	0.0108193	0.0100707
677	PC(36:6)	PC(36:6)	M+H	PC	36	6	POS	C44 H77 N1 O8 P1	11.9209	778.538	content(μg/mL)	0.00786561	0.00836304	0.00298458	0.0185738	0.00427451	0.0107287	0.0305901	0.0150136	0.00901252	0.00870735	0.00417411	0.0019668	0.00621967	0.0150284	0.00803687	0.00294068	0.00607603	0.00776876	0.0110213	0.005003	0.00637834
678	PC(36:6COOH)	PC(36:6COOH)	M+H	PC	36	6	POS	C44 H75 N1 O10 P1	11.5797	808.512	content(μg/mL)	0.0011471	0.000721892	0.000389671	0.00058415	0.00103129	0.00129581	0.00263485	0.00157667	0.00816967	0.00807103	0.00119899	0.000590906	0.00309048	0.0105452	0.00505344	0.00710226	0.00487484	0.0043691	0.00255117	0.00317342	0.0050864
679	PC(36:7)	PC(36:7)	M+H	PC	36	7	POS	C44 H75 N1 O8 P1	10.5004	776.522	content(μg/mL)	0.00136867	0.00118151	0.000268188	0.00159282	0.000671389	0.000891018	0.00207029	0.00109505	0.00033485	0.000610547	0.000845624	0.000238437	0.000134105	0.000158155	0.000214068	0.000265118	0.000717172	0.000585156	0.00084788	0.000725194	0.000809398
680	PC(36:7COOH)	PC(36:7COOH)	M+H	PC	36	7	POS	C44 H73 N1 O10 P1	10.686	806.497	content(μg/mL)	0.000794754	0.000571362	0.000197013	0.000428813	0.0003041	0.000574968	0.00172994	0.00130992	0.000223253	0.000130491	0.0270197	0.000131913	0.000141504	0.0010565	0.000214021	8.68427e-05	0.000350744	0.000290905	0.000331379	0.000299809	0.000447091
681	PC(36:8)	PC(36:8)	M+Na	PC	36	8	POS	C44 H74 N1 Na1 O7 P1	13.9848	782.51	content(μg/mL)	0.00205422	0.00244994	0.000465563	0.00347553	0.00158071	0.00219556	0.00422328	0.00476519	0.00296517	0.00358684	0.000202663	0.000229156	0.00100545	0.00016879	0.000440666	0.00101187	0.00372242	0.00453326	0.00491478	0.00430746	0.00421756
682	PC(37:1)	PC(37:1)	M+H	PC	37	1	POS	C45 H89 N1 O8 P1	13.999	802.632	content(μg/mL)	0.00513005	0.0033817	0.00140197	0.00821822	0.00441293	0.00176602	0.00914778	0.0122479	0.0123922	0.0116839	0.00806291	0.00531146	0.00873456	0.0176294	0.0168964	0.00365238	0.014579	0.0070627	0.013001	0.0130096	0.0104828
683	PC(37:2)	PC(37:2)	M+H	PC	37	2	POS	C45 H87 N1 O8 P1	13.9637	800.616	content(μg/mL)	0.0135455	0.0050525	0.00112143	0.00681241	0.00323696	0.00392706	0.0109992	0.0098362	0.0181184	0.013557	0.0129016	0.00937613	0.0145793	0.0190379	0.0281345	0.00922875	0.0190687	0.0207307	0.0179552	0.0105393	0.0149015
684	PC(37:2COOH)	PC(37:2COOH)	M+Na	PC	37	2	POS	C45 H84 N1 Na1 O10 P1	13.5669	852.573	content(μg/mL)	0.00498147	0.00456046	0.000792358	0.0088595	0.0034346	0.00306798	0.0116259	0.0123957	0.0131195	0.014062	0.00604679	0.00644127	0.0128633	0.0058304	0.0122169	0.00615514	0.00936803	0.00944015	0.00971687	0.00930224	0.00858956
685	PC(37:3)	PC(37:3)	M+H	PC	37	3	POS	C45 H85 N1 O8 P1	13.145	798.601	content(μg/mL)	0.0146078	0.0107188	0.0021248	0.0222329	0.00798319	0.00933327	0.0274335	0.0256998	0.00488111	0.00841039	0.00403064	0.00136051	0.00334054	0.00376427	0.00719126	0.00408385	0.00951406	0.00959706	0.00948609	0.00995842	0.0119294
686	PC(37:4)	PC(37:4)	M+H	PC	37	4	POS	C45 H83 N1 O8 P1	14.0076	796.585	content(μg/mL)	0.0138999	0.0111195	0.00211083	0.0160793	0.00501805	0.00866027	0.0223612	0.0135655	0.0386231	0.00628342	0.00457046	0.00594446	0.00842444	0.00901196	0.0132762	0.00251493	0.0231033	0.0207291	0.0227942	0.0235942	0.0221668
687	PC(37:5)	PC(37:5)	M+H	PC	37	5	POS	C45 H81 N1 O8 P1	11.5794	794.569	content(μg/mL)	0.00589152	0.0050191	0.00106456	0.00912505	0.00361372	0.00358017	0.0115844	0.0101528	0.00460541	0.00270997	0.00114289	0.00151231	0.00345962	0.00567136	0.00693084	0.000670422	0.00561048	0.00536059	0.00555286	0.0048733	0.00551954
688	PC(37:6)	PC(37:6)	M+H	PC	37	6	POS	C45 H79 N1 O8 P1	12.3902	792.554	content(μg/mL)	0.017312	0.0268207	0.00499115	0.0380863	0.0192722	0.0198922	0.065217	0.059042	0.0323809	0.0193998	0.010678	0.013884	0.0545608	0.0655191	0.0592522	0.00592513	0.0299497	0.0305447	0.0330466	0.0305927	0.034398
689	PC(37:7)	PC(37:7)	M+H	PC	37	7	POS	C45 H77 N1 O8 P1	11.8045	790.538	content(μg/mL)	0.00303944	0.00401377	0.000770432	0.00683927	0.002683	0.00450578	0.0112524	0.00902821	0.004313	0.000818078	0.00191326	0.00469124	0.00942042	0.00677735	0.00907727	0.00102329	0.008449	0.0102783	0.0102426	0.0114405	0.0105226
690	PC(37:9)	PC(37:9)	M+H	PC	37	9	POS	C45 H75 N1 O7 P1	12.9134	772.528	content(μg/mL)	0.00512397	0.00609632	0.000498472	0.0179461	0.00504643	0.00850551	0.0229059	0.0128388	0.0136717	0.00581202	0.0118839	0.0123001	0.0199401	0.0179495	0.0187953	0.0026892	0.00832207	0.00969435	0.0168181	0.0167606	0.0183631
691	PC(38:10)	PC(38:10)	M+H	PC	38	10	POS	C46 H73 N1 O7 P1	13.4644	782.512	content(μg/mL)	0.00209343	0.00228928	0.000438035	0.00301406	0.00152897	0.00213896	0.0039149	0.00398921	0.0018759	0.0027997	0.000114669	0.000146046	0.00022911	0.00404356	0.000218639	0.00057488	0.00334039	0.00437818	0.00438166	0.00417725	0.00424411
692	PC(38:2)	PC(38:2)	M+H	PC	38	2	POS	C46 H89 N1 O8 P1	14.0128	814.632	content(μg/mL)	0.0169517	0.0153129	0.00252121	0.0219093	0.00821364	0.00904176	0.0348726	0.0286153	0.0269937	0.0192444	0.0168483	0.0138785	0.0185175	0.0255926	0.0196933	0.0144077	0.0265991	0.0240911	0.0202497	0.0221371	0.0257371
693	PC(38:2CHO)	PC(38:2CHO)	M+H	PC	38	2	POS	C46 H87 N1 O9 P1	12.8356	828.611	content(μg/mL)	0.00793624	0.00457907	0.00189011	0.0165181	0.00394614	0.00587508	0.0150022	0.0143403	0.00675144	0.00612141	0.00559897	0.00533103	0.00588754	0.00794296	0.000251235	0.00662654	0.00425077	0.00338823	0.00413527	0.00381023	0.00373335
694	PC(38:3CHO)	PC(38:3CHO)	M+H	PC	38	3	POS	C46 H85 N1 O9 P1	11.695	826.596	content(μg/mL)	0.00306671	0.00187777	0.00087846	0.00590739	0.00175555	0.00235286	0.00658366	0.0065383	0.00344606	0.00268372	0.00115487	0.00131377	0.00311885	0.00293597	0.000683795	0.000968364	0.00139365	0.00167113	0.00147863	0.00133524	0.00145224
695	PC(38:3COOH)	PC(38:3COOH)	M+Na	PC	38	3	POS	C46 H84 N1 Na1 O10 P1	12.9453	864.573	content(μg/mL)	0.00331607	0.00128552	0.000456908	0.00466583	0.00157792	0.00227009	0.00371341	0.00788493	0.00524843	0.00436288	0.00153228	0.00205559	0.00602246	0.00731248	0.00946674	0.00222981	0.00417045	0.0049322	0.00600986	0.00498509	0.00681098
696	PC(38:4)	PC(38:4)	M+Na	PC	38	4	POS	C46 H84 N1 Na1 O8 P1	11.5114	832.583	content(μg/mL)	0.0129449	0.0117067	0.00181193	0.0308879	0.00990021	0.0084808	0.0317351	0.0297313	0.00773121	0.00466372	0.00466292	0.0115757	0.0272628	0.0128516	0.0260952	0.00155408	0.029497	0.0302436	0.0309764	0.0311727	0.0289345
697	PC(38:4CHO)	PC(38:4CHO)	M+H	PC	38	4	POS	C46 H83 N1 O9 P1	10.9567	824.58	content(μg/mL)	0.000346098	0.000318093	7.78843e-05	0.000635269	0.000188837	0.000145771	0.000908008	0.000859727	0.000855288	0.000397323	0.000717302	0.000354336	0.000686723	0.000702813	7.43526e-05	0.000634431	0.000277826	0.000218843	0.000165793	0.000185506	0.000175292
698	PC(38:5)	PC(38:5)	M+H	PC	38	5	POS	C46 H83 N1 O8 P1	13.5755	808.585	content(μg/mL)	0.00231826	0.00411436	0.000784238	0.00419629	0.00203559	0.00178247	0.0097755	0.00558282	0.00329192	0.00316733	0.000685663	0.00138366	0.00456398	0.00590066	0.00536642	0.000773722	0.00386158	0.00411403	0.00525795	0.00432798	0.00554279
699	PC(38:5COOH)	PC(38:5COOH)	M+H	PC	38	5	POS	C46 H81 N1 O10 P1	12.8952	838.559	content(μg/mL)	0.00329512	0.00344043	0.000621664	0.00697989	0.00211895	0.0029456	0.0114881	0.00540186	0.0254503	0.00726315	0.00602247	0.00673336	0.0048737	0.00250877	0.00184443	0.000248564	0.0147131	0.0163408	0.0182477	0.0159898	0.0155534
700	PC(38:7)	PC(38:7)	M+H	PC	38	7	POS	C46 H79 N1 O8 P1	11.29	804.554	content(μg/mL)	0.0216395	0.00644505	0.0020596	0.0162999	0.00524427	0.0279742	0.0465241	0.0124832	0.00909878	0.00873042	0.0114491	0.00937822	0.01608	0.0183651	0.0254108	0.0126648	0.00810663	0.00899405	0.0114363	0.0101982	0.00931327
701	PC(38:7COOH)	PC(38:7COOH)	M+H	PC	38	7	POS	C46 H77 N1 O10 P1	10.8206	834.528	content(μg/mL)	7.00568e-05	6.92091e-05	5.03541e-05	4.56816e-05	3.53196e-05	9.86934e-05	0.000349921	7.63105e-05	0.000226128	5.95768e-05	0.000742774	0.000215338	0.000603524	0.000294374	0.000240285	0.000251295	0.000526111	0.000555421	0.000570234	0.000665456	0.000570814
702	PC(38:8)	PC(38:8)	M+H	PC	38	8	POS	C46 H77 N1 O8 P1	10.9901	802.538	content(μg/mL)	0.00782631	0.00627196	0.00223204	0.0105051	0.00575745	0.00487735	0.0108129	0.0116989	0.000690218	0.00125941	0.00551449	0.000422821	0.000907862	0.00194007	0.00171198	0.000634331	0.00402585	0.00353091	0.00378096	0.00352358	0.00346695
703	PC(39:1)	PC(39:1)	M+Na	PC	39	1	POS	C47 H94 N1 Na1 O7 P1	15.112	838.666	content(μg/mL)	0.000275945	0.000846424	0.000118843	0.000982127	0.000354373	4.65616e-05	0.00189791	0.00106421	0.000331739	0.00112078	0.00182678	0.00089129	0.0027147	0.0071212	0.000755958	0.000357378	0.000571847	0.000481825	0.00060172	0.000337015	0.000814578
704	PC(39:10)	PC(39:10)	M+H	PC	39	10	POS	C47 H77 N1 O7 P1	13.2509	798.543	content(μg/mL)	0.00735764	0.000456316	0.000906736	0.00733034	0.00389708	0.00557483	0.0111318	0.0133951	0.00521444	0.0039801	0.00308995	0.00225931	0.0093726	0.0108275	0.00842419	0.00327836	0.00547156	0.0103862	0.0139379	0.0113117	0.012301
705	PC(39:3)	PC(39:3)	M+H	PC	39	3	POS	C47 H89 N1 O8 P1	14.1072	826.632	content(μg/mL)	0.00467146	0.00351905	0.000606218	0.0084108	0.00285916	0.00195813	0.00822452	0.00746837	0.00455432	0.0020748	0.000196273	0.00131471	0.00158794	0.000643323	0.00147605	0.00113362	0.00450163	0.00384136	0.00397375	0.00418068	0.00365507
706	PC(39:4)	PC(39:4)	M+H	PC	39	4	POS	C47 H87 N1 O8 P1	13.0345	824.616	content(μg/mL)	0.00110415	0.00151326	0.000183062	0.00248543	0.00109273	0.000624168	0.00334313	0.00360482	0.00575153	0.00352775	0.000653388	0.000731578	0.000646166	0.000656212	0.000782513	0.000288602	0.00243237	0.0024637	0.00248973	0.00269404	0.00261889
707	PC(39:5)	PC(39:5)	M+H	PC	39	5	POS	C47 H85 N1 O8 P1	12.5428	822.601	content(μg/mL)	0.00330596	0.00388219	0.000692497	0.00702908	0.00292357	0.0015898	0.00905323	0.00701538	0.00701562	0.00393639	0.000568577	0.0023399	0.00514298	0.00586395	0.00746569	0.000647041	0.00490919	0.00432594	0.00563295	0.00547567	0.00462687
708	PC(39:6)	PC(39:6)	M+H	PC	39	6	POS	C47 H83 N1 O8 P1	12.7078	820.585	content(μg/mL)	0.00146262	0.00148237	0.000326345	0.0032276	0.0013878	0.0013117	0.00443614	0.00383903	0.0037796	0.00300853	0.00113849	0.00030352	0.000282024	0.000711243	0.00144447	0.000678065	0.00211578	0.00170845	0.00228162	0.00217364	0.00207314
709	PC(39:6COOH)	PC(39:6COOH)	M+Na	PC	39	6	POS	C47 H80 N1 Na1 O10 P1	11.7702	872.541	content(μg/mL)	0.000161465	0.000304212	0.00011706	0.00114341	0.00027033	0.000441858	0.00106615	0.000411547	0.0020173	0.00180359	0.000313416	0.000949106	0.000388172	0.000251193	0.000458849	0.000757928	0.000510312	0.000631329	0.000877298	0.000897327	0.000919288
710	PC(39:7)	PC(39:7)	M+Na	PC	39	7	POS	C47 H82 N1 Na1 O7 P1	14.1029	826.572	content(μg/mL)	0.0152844	0.0118031	0.00240689	0.0285597	0.0111695	0.00937397	0.0304098	0.0337936	0.011522	0.0106805	0.0050456	0.00670626	0.0147168	0.00530732	0.0222918	0.00280725	0.0187047	0.0200098	0.0197842	0.021832	0.0206971
711	PC(39:8)	PC(39:8)	M+H	PC	39	8	POS	C47 H79 N1 O8 P1	14.3266	816.554	content(μg/mL)	4.68704e-05	0.000180278	1.4908e-08	5.46291e-05	2.77748e-05	7.85906e-05	0.000134665	0.000135016	9.06872e-08	0.000102719	0.000144359	1.82699e-06	0.000170448	7.57876e-05	0.000121794	5.84165e-05	0.000218713	0.000107661	0.000203238	0.000127919	0.000206984
712	PC(39:9)	PC(39:9)	M+H	PC	39	9	POS	C47 H79 N1 O7 P1	13.949	800.559	content(μg/mL)	0.00107459	0.00159	0.000227278	0.00243848	0.00110071	0.000782846	0.00360907	0.00277059	0.0018661	0.00166438	0.000593895	0.000854311	0.00238309	0.00177475	0.0018276	0.00121576	0.00157098	0.0019616	0.00181446	0.00172737	0.0015181
713	PC(40:2)	PC(40:2)	M+H	PC	40	2	POS	C48 H93 N1 O8 P1	14.6281	842.663	content(μg/mL)	0.0028882	0.00258089	0.000386322	0.00340093	0.00123134	0.00143735	0.00504971	0.0066984	0.00652557	0.0107705	0.000391602	0.000567709	0.006271	0.00638434	0.00978907	0.00386592	0.00553047	0.00532075	0.00620339	0.00593702	0.00532374
714	PC(40:2CHO)	PC(40:2CHO)	M+H	PC	40	2	POS	C48 H91 N1 O9 P1	14.0411	856.643	content(μg/mL)	0.00532168	0.00335432	0.00121297	0.0129836	0.00333111	0.00320624	0.0106963	0.00726557	0.00483137	0.0047466	0.00489373	0.00310901	0.00411085	0.00598585	0.00552826	0.00617862	0.00263146	0.00237044	0.00238056	0.00290665	0.00232611
715	PC(40:3)	PC(40:3)	M+H	PC	40	3	POS	C48 H93 N1 O7 P1	14.733	826.668	content(μg/mL)	0.000112956	9.00969e-05	0.000100923	0.000500539	6.41708e-05	5.58723e-05	3.68008e-05	0.000242469	0.000791076	0.00217944	6.73602e-05	8.05706e-05	0.000442119	0.000279518	0.000255501	0.000247953	0.000619535	0.000725052	0.000911374	0.000633817	0.00076541
716	PC(40:3COOH)	PC(40:3COOH)	M+Na	PC	40	3	POS	C48 H88 N1 Na1 O10 P1	14.5226	892.604	content(μg/mL)	0.000109978	6.87677e-05	1.18676e-05	6.86102e-05	3.84465e-05	2.276e-05	0.000115929	0.000135172	0.000165757	4.13213e-05	0.000435403	0.000259133	0.000425455	0.000491099	5.88063e-05	0.000265388	0.000160779	0.000126536	0.000185361	0.000232893	0.000177778
717	PC(40:4CHO)	PC(40:4CHO)	M+H	PC	40	4	POS	C48 H87 N1 O9 P1	11.9202	852.611	content(μg/mL)	0.0057902	0.00401268	0.00142168	0.0104564	0.00363633	0.00387315	0.0149845	0.010088	0.00479939	0.00478183	0.00267781	0.00250332	0.00244322	0.00478251	0.000334177	0.00514055	0.00310968	0.00293828	0.00292793	0.00366072	0.00258751
718	PC(40:4COOH)	PC(40:4COOH)	M+Na	PC	40	4	POS	C48 H86 N1 Na1 O10 P1	13.0279	890.588	content(μg/mL)	0.00090346	0.00129916	0.000256054	0.00188239	0.000878037	0.000961533	0.00087683	0.00370351	0.000522443	0.000673038	0.00172375	0.00150643	0.00103338	0.00150284	0.00188508	0.00019852	0.00263136	0.00411579	0.00470729	0.004821	0.00536783
719	PC(40:5)	PC(40:5)	M+H	PC	40	5	POS	C48 H87 N1 O8 P1	13.371	836.616	content(μg/mL)	0.118054	0.116121	0.0240605	0.211619	0.106317	0.0785584	0.33116	0.203694	0.0682372	0.0430982	0.0191283	0.0292292	0.105248	0.107143	0.136964	0.0120889	0.0939209	0.0919967	0.0976441	0.0983306	0.0994766
720	PC(40:6)	PC(40:6)	M+H	PC	40	6	POS	C48 H85 N1 O8 P1	11.987	834.601	content(μg/mL)	0.0412358	0.0425149	0.0114919	0.0985685	0.0272482	0.0135237	0.0994859	0.111898	0.0434942	0.0404174	0.0126737	0.0208296	0.0617895	0.0219805	0.1056	0.00752901	0.0497738	0.0624797	0.0524272	0.0428952	0.0588749
721	PC(40:7)	PC(40:7)	M+H	PC	40	7	POS	C48 H83 N1 O8 P1	11.5504	832.585	content(μg/mL)	0.0106129	0.0104194	0.00070833	0.0305587	0.00978368	0.00497541	0.029674	0.0294372	0.0074176	0.00486591	0.00532946	0.0117811	0.0279781	0.0138312	0.0258803	0.00199855	0.0294053	0.0298503	0.0310008	0.0311104	0.0282262
722	PC(40:8)	PC(40:8)	M+H	PC	40	8	POS	C48 H81 N1 O8 P1	10.8716	830.569	content(μg/mL)	0.00583166	0.0049349	0.0010331	0.00870729	0.00324888	0.0036049	0.0126579	0.0123186	0.00334603	0.00560622	0.000614061	0.00123655	0.00169506	0.00329267	0.00380938	0.00364439	0.00829835	0.00673393	0.00745973	0.00779446	0.00753325
723	PC(40:9)	PC(40:9)	M+H	PC	40	9	POS	C48 H79 N1 O8 P1	10.6198	828.554	content(μg/mL)	0.00104646	0.000894998	0.000382893	0.00140453	0.000574404	0.00043877	0.00288569	0.00150555	0.000127674	0.00014248	2.45309e-06	8.36438e-07	0.000270558	0.000271195	0.000337897	8.49888e-05	0.000446575	0.000296184	0.000473858	0.000329041	0.000527575
724	PC(41:1)	PC(41:1)	M+H	PC	41	1	POS	C49 H97 N1 O8 P1	15.6513	858.695	content(μg/mL)	0.000162983	0.00010602	8.68308e-05	0.000851423	9.36203e-05	8.45956e-05	0.0010457	0.000597167	0.00111585	0.00087822	0.000955926	0.000770851	0.00247233	0.00122542	0.00258119	0.000425954	0.000868552	0.000858067	0.00147273	0.00131223	0.00152187
725	PC(41:11)	PC(41:11)	M+H	PC	41	11	POS	C49 H79 N1 O7 P1	13.3441	824.559	content(μg/mL)	0.0197302	0.011647	0.00307742	0.0308064	0.0115457	0.0143008	0.0380192	0.032792	0.0169238	0.0111703	0.000901919	0.00385054	0.0127751	0.0159201	0.0248098	0.00945001	0.0243468	0.0292604	0.0343802	0.0349353	0.0288312
726	PC(41:12)	PC(41:12)	M+H	PC	41	12	POS	C49 H77 N1 O7 P1	12.0045	822.543	content(μg/mL)	0.00368895	0.00671126	0.00145122	0.0125302	0.00506644	0.00666142	0.0183745	0.0108026	0.00874415	0.0120991	0.000968751	0.00113455	0.00500771	0.00223071	0.00642567	0.00711404	0.00732932	0.00730951	0.00943307	0.0086139	0.00917117
727	PC(41:2)	PC(41:2)	M+H	PC	41	2	POS	C49 H95 N1 O8 P1	15.6717	856.679	content(μg/mL)	0.0014767	0.00132515	0.000234687	0.0024502	0.00105693	0.00106172	0.0040184	0.00255296	0.00228519	0.00187272	0.000557409	0.00198642	0.0025672	0.00182698	0.00380904	0.0013387	0.00182047	0.0015765	0.0018442	0.00189438	0.00110446
728	PC(41:3)	PC(41:3)	M+H	PC	41	3	POS	C49 H93 N1 O8 P1	15.1526	854.663	content(μg/mL)	0.000599661	0.000463857	0.000134469	0.00119505	0.000324719	0.000430021	0.00145298	0.000563668	0.00151052	0.00117162	0.000212178	0.000346121	0.000550495	0.000196434	0.00199131	0.000629942	0.000331942	0.000425578	0.000307304	0.000462555	0.000440219
729	PC(41:5COOH)	PC(41:5COOH)	M+H	PC	41	5	POS	C49 H87 N1 O10 P1	15.0284	880.606	content(μg/mL)	0.00171689	0.00141561	0.000326055	0.00260067	0.00100758	0.00111511	0.00318273	0.0035249	0.00199788	0.00206855	0.000325406	0.00177419	0.00187998	0.000853536	0.00249092	0.000716208	0.0025529	0.00232838	0.00231563	0.00286633	0.00244222
730	PC(41:8COOH)	PC(41:8COOH)	M+H	PC	41	8	POS	C49 H81 N1 O10 P1	10.4189	874.559	content(μg/mL)	0.00160793	0.00199745	0.000271261	0.00308629	0.000792186	0.00106707	0.00261327	0.0030709	0.00282276	0.00281946	0.00665656	0.00532918	0.00593207	0.00645916	0.00466058	0.0029722	0.00262382	0.00257544	0.00268297	0.00252346	0.00248849
731	PC(42:11CHO)	PC(42:11CHO)	M+H	PC	42	11	POS	C50 H77 N1 O9 P1	13.0177	866.533	content(μg/mL)	0.000718418	0.000291879	0.00012349	0.00040985	0.000211643	0.000279971	0.00121629	0.00205734	0.000612265	0.000373948	0.00124752	0.000313739	0.00140288	0.00155287	0.0013079	0.000718363	0.000813171	0.000930567	0.000656223	0.00105124	0.00067692
732	PC(42:11COOH)	PC(42:11COOH)	M+H	PC	42	11	POS	C50 H77 N1 O10 P1	12.4066	882.528	content(μg/mL)	0.00212586	0.000148864	9.75445e-05	0.00316751	0.000321397	0.000818449	0.000320688	0.00383023	0.00150724	0.000772565	0.000979508	0.00276647	0.00568366	0.00603417	0.0077104	0.000102777	0.00175274	0.00178088	0.00285984	0.00205463	0.00245125
733	PC(42:2)	PC(42:2)	M+H	PC	42	2	POS	C50 H97 N1 O8 P1	15.6462	870.695	content(μg/mL)	0.00064922	0.000584962	6.08486e-05	0.00230235	4.03693e-05	0.000483617	0.00123062	0.00131518	0.00277046	0.00144976	0.000148285	0.00103023	0.00138322	0.00252416	0.00158316	0.000812587	0.00170271	0.00128519	0.00159926	0.00200336	0.00117284
734	PC(42:3)	PC(42:3)	M+H	PC	42	3	POS	C50 H95 N1 O8 P1	15.0712	868.679	content(μg/mL)	0.00033193	0.000145647	5.41044e-06	0.000763029	0.000126061	0.000116395	0.00120271	0.000827636	0.00197831	0.00114266	0.000864596	0.000200029	0.000596068	0.000112886	0.000604114	0.000594837	0.00110389	0.000934578	0.00104382	0.000993522	0.000678735
735	PC(42:4)	PC(42:4)	M+H	PC	42	4	POS	C50 H93 N1 O8 P1	15.0905	866.663	content(μg/mL)	0.000151664	0.000173383	9.8061e-06	0.0004626	0.00011416	0.000160596	0.000913544	0.000650157	0.001847	0.00115001	0.00102626	0.000328978	0.000842594	0.00244029	0.00063304	0.000868755	0.000230112	0.000312259	0.000533611	0.000374034	0.000270329
736	PC(42:6)	PC(42:6)	M+H	PC	42	6	POS	C50 H89 N1 O8 P1	13.5288	862.632	content(μg/mL)	0.00161677	0.0019557	0.000276061	0.00420104	0.00150142	0.00121082	0.00478673	0.00344313	0.000342911	0.00034665	0.00019844	0.000335686	0.00049073	0.000376527	0.000588785	0.000500202	0.00166931	0.00079722	0.00121687	0.00127524	0.00102664
737	PC(42:7)	PC(42:7)	M+H	PC	42	7	POS	C50 H87 N1 O8 P1	12.3116	860.616	content(μg/mL)	0.00115741	0.000886757	0.000406298	0.00496215	0.00162783	0.000555329	0.00162524	0.00351785	2.87192e-07	0.000254899	0.00153879	0.00111027	0.00175236	0.00253235	0.00213898	0.000204491	0.00104873	0.000969971	0.00108034	0.000965031	0.000794209
738	PC(46:8)	PC(46:8)	M+Na	PC	46	8	POS	C54 H94 N1 Na1 O7 P1	15.7318	922.666	content(μg/mL)	0.00236798	0.00201834	0.000369076	0.00398512	0.001278	0.00208258	0.00285121	0.00302272	0.000876597	0.000888339	0.00095287	0.00134639	0.00132175	0.000439282	0.000656007	0.000358158	0.00238178	0.00278101	0.00282055	0.00313795	0.00277506
739	PE(12:0/18:0)	PE(30:0)	M+H	PE	30	0	POS	C35 H71 N1 O8 P1	11.855	664.491	content(μg/mL)	0.101215	0.0975462	0.0214856	0.177978	0.0516216	0.0964376	0.196861	0.32136	0.551556	0.700276	0.730816	0.157647	0.543937	0.364483	0.181276	0.483666	0.14865	0.164104	0.170383	0.172453	0.164786
740	PE(14:0/16:1)	PE(30:1)	M+H	PE	30	1	POS	C35 H69 N1 O8 P1	10.5893	662.476	content(μg/mL)	0.213748	0.153349	0.0288567	0.175233	0.0551901	0.0999241	0.183333	0.346853	0.0199925	0.0302212	0.0434575	0.00575638	0.0289088	0.0250245	0.00633007	0.0620105	0.109338	0.120327	0.125313	0.125548	0.115434
741	PE(14:0/18:2)	PE(32:2)	M+H	PE	32	2	POS	C37 H71 N1 O8 P1	10.7168	688.491	content(μg/mL)	0.289815	0.176949	0.042305	0.28609	0.0722736	0.1808	0.32832	0.507414	0.0760636	0.0806538	0.120182	0.0261356	0.0694102	0.0461811	0.0371575	0.25435	0.232048	0.240803	0.236377	0.260109	0.234818
742	PE(14:1/20:2)	PE(34:3)	M+H	PE	34	3	POS	C39 H73 N1 O8 P1	13.105	714.507	content(μg/mL)	0.0116974	0.0108568	0.00188878	0.0195338	0.00591407	0.0100407	0.023753	0.0329304	0.0388501	0.0786913	0.0394483	0.0142942	0.0475359	0.0363394	0.0154512	0.0434299	0.0121172	0.01996	0.0160259	0.0201743	0.0181048
743	PE(14:1/22:5)	PE(36:6)	M+H	PE	36	6	POS	C41 H71 N1 O8 P1	11.228	736.491	content(μg/mL)	0.0201303	0.0107838	0.00306639	0.00959523	0.0048497	0.0115694	0.0378104	0.0357231	0.0162478	0.00635011	3.28643e-05	7.96816e-07	0.0012981	0.0276133	0.0105782	0.0080989	0.0149646	0.0196339	0.0181847	0.0208659	0.0178791
744	PE(15:0/20:4)	PE(35:4)	M+H	PE	35	4	POS	C40 H73 N1 O7 P1	11.9387	710.512	content(μg/mL)	0.0251997	0.0217752	0.00484933	0.0381823	0.0194361	0.0176767	0.0654293	0.0533626	0.0654901	0.0663727	0.0333224	0.149625	0.0520696	0.0706092	0.145203	0.0517735	0.0447586	0.0406282	0.0495833	0.0411474	0.0407951
745	PE(15:0/22:5)	PE(37:5)	M+H	PE	37	5	POS	C42 H75 N1 O7 P1	11.866	736.528	content(μg/mL)	0.0046623	0.0065573	0.00113433	0.00356668	0.00410383	0.00248206	0.0176031	0.0183323	0.0402589	0.0144751	0.0132002	0.0883686	0.0829659	0.182814	0.425925	0.00909001	0.0102981	0.0144473	0.0145579	0.0154236	0.015034
746	PE(15:1/18:1)	PE(33:2)	M+H	PE	33	2	POS	C38 H73 N1 O8 P1	11.6734	702.507	content(μg/mL)	0.0447858	0.0470845	0.0106741	0.0889474	0.0279673	0.0321153	0.107345	0.153703	0.0711144	0.0301933	0.0272076	0.00793709	0.0547213	0.0651609	0.0408833	0.0158888	0.0222884	0.0358547	0.0428452	0.0347621	0.0396564
747	PE(16:0/17:1)	PE(33:1)	M+H	PE	33	1	POS	C38 H75 N1 O8 P1	12.5568	704.522	content(μg/mL)	0.204286	0.161947	0.0337215	0.260036	0.111464	0.125127	0.298233	0.442875	0.427722	0.286442	0.190207	0.0653559	0.217136	0.452529	0.278646	0.149829	0.241981	0.264861	0.267416	0.276303	0.284798
748	PE(16:0/18:2)	PE(34:2)	M+H	PE	34	2	POS	C39 H75 N1 O8 P1	12.231	716.522	content(μg/mL)	3.66172	2.58363	0.534436	4.33966	1.48613	2.68781	4.66029	7.13234	4.56772	4.14838	6.05166	2.72386	4.4805	2.50155	3.77336	6.92446	4.84817	5.56375	5.38489	5.6231	5.47745
749	PE(16:0/18:2CHO)	PE(34:2CHO)	M+H	PE	34	2	POS	C39 H73 N1 O9 P1	9.55386	730.502	content(μg/mL)	6.70078e-05	0.00071189	0.000195898	0.00103544	0.000180564	7.03241e-05	0.00101729	0.00182618	0.017911	0.02517	0.0464145	0.034617	0.0207283	0.0263329	0.0310305	0.0307274	0.000489868	0.000556116	0.000740981	0.000867187	0.000820527
750	PE(16:0/20:4)	PE(36:4)	M+H	PE	36	4	POS	C41 H75 N1 O8 P1	12.035	740.522	content(μg/mL)	0.533914	0.497341	0.0991835	0.911689	0.28418	0.536914	1.11333	1.01359	1.83094	1.32288	0.885221	0.789216	0.82342	0.705716	0.82568	1.07859	0.744743	0.820387	0.865222	0.872098	0.824863
751	PE(16:0/22:4)	PE(38:4)	M+H	PE	38	4	POS	C43 H79 N1 O7 P1	13.5208	752.559	content(μg/mL)	0.213086	0.185513	0.0310291	0.314414	0.0734397	0.131071	0.385821	0.403845	0.133161	0.102233	0.0545781	0.0899888	0.0720273	0.0612715	0.0999955	0.0352973	0.344874	0.340849	0.390511	0.405567	0.36927
752	PE(16:0/22:5)	PE(38:5)	M+H	PE	38	5	POS	C43 H77 N1 O7 P1	12.7651	750.543	content(μg/mL)	0.384583	0.383559	0.0682091	0.671089	0.303504	0.273016	1.18566	0.726711	0.12446	0.112024	0.17135	0.220317	0.211927	0.199951	0.427182	0.169017	0.381758	0.439402	0.514072	0.443457	0.441696
753	PE(16:1/16:0)	PE(32:1)	M+H	PE	32	1	POS	C37 H75 N1 O7 P1	12.7569	676.528	content(μg/mL)	0.0215337	0.0119339	0.00197337	0.0266835	0.00862629	0.00947241	0.0186411	0.0451723	0.0397699	0.0379618	0.0257145	0.00766783	0.0340652	0.0567311	0.023054	0.0223294	0.0183835	0.0335416	0.032923	0.0320193	0.031234
754	PE(16:1/18:1)	PE(34:2)	M+H	PE	34	2	POS	C39 H75 N1 O8 P1	12.0007	716.522	content(μg/mL)	3.79122	2.83064	0.653246	5.30611	1.56152	2.87097	5.7831	10.0171	1.54824	1.50845	1.24711	0.484892	1.24045	3.80339	0.739373	1.43729	4.12429	4.68755	4.75853	4.75114	4.49267
755	PE(17:0/18:3)	PE(35:3)	M+H	PE	35	3	POS	C40 H75 N1 O7 P1	12.5432	712.528	content(μg/mL)	0.0425537	0.0356251	0.00765328	0.0884813	0.0257102	0.0256026	0.109345	0.132844	0.0346105	0.068849	0.0584143	0.0623966	0.0420583	0.093748	0.0974966	0.10799	0.0351857	0.0428552	0.0461897	0.042622	0.0455295
756	PE(17:0/20:1)	PE(37:1)	M+H	PE	37	1	POS	C42 H83 N1 O7 P1	15.0016	744.59	content(μg/mL)	0.00194495	0.00147234	0.000112172	0.00211462	0.000853721	2.49807e-06	0.00717766	0.00433653	0.00429539	0.00367634	3.47297e-05	0.0180154	0.0149049	0.00799928	0.0147046	0.00263268	0.00979311	0.00855704	0.0107222	0.014711	0.0105023
757	PE(17:0COOH/18:0)	PE(35:0COOH)	M+Na	PE	35	0	POS	C40 H78 N1 Na1 O10 P1	11.6882	786.526	content(μg/mL)	1.07411	0.795453	0.136252	1.05578	0.60838	0.666013	1.69114	1.32222	0.16641	0.201574	0.6148	0.382653	0.589538	0.636106	0.32694	0.11159	0.443195	0.60926	0.553673	0.465604	0.555381
758	PE(17:1/18:1)	PE(35:2)	M+H	PE	35	2	POS	C40 H77 N1 O8 P1	12.6573	730.538	content(μg/mL)	0.185382	0.154982	0.0499163	0.381307	0.136347	0.139381	0.307702	0.89942	0.36079	0.31396	0.389519	0.174138	0.551142	0.4079	0.440958	0.0376583	0.594209	0.450677	0.258697	0.547262	0.445529
759	PE(17:3/18:1)	PE(35:4)	M+H	PE	35	4	POS	C40 H73 N1 O8 P1	12.547	726.507	content(μg/mL)	0.0222355	0.0167235	0.00382178	0.0388679	0.00971025	0.0192318	0.0080151	0.0444316	0.0744279	0.0456058	0.0109314	0.0172211	0.0277899	0.0417355	0.0358338	0.012955	0.0322779	0.0381403	0.0455381	0.0435915	0.0355128
760	PE(18:0/16:1)	PE(34:1)	M+H	PE	34	1	POS	C39 H77 N1 O8 P1	13.5112	718.538	content(μg/mL)	0.072357	0.0655891	0.0126018	0.137017	0.051629	0.0533739	0.143329	0.17881	0.253455	0.113383	0.058466	0.0358031	0.334128	0.212873	0.0880462	0.0541888	0.0827871	0.0983371	0.130481	0.0570898	0.0856687
761	PE(18:0/18:1)	PE(36:1)	M+H	PE	36	1	POS	C41 H81 N1 O7 P1	14.6941	730.575	content(μg/mL)	0.282942	0.223972	0.038117	0.639089	0.20874	0.186587	0.62253	0.955801	0.231018	0.679979	0.711416	0.847357	0.956647	0.654724	1.11545	0.321635	0.689579	0.751663	0.787937	0.739597	0.710175
762	PE(18:0/19:1)	PE(37:1)	M+H	PE	37	1	POS	C42 H83 N1 O7 P1	15.0622	744.59	content(μg/mL)	0.00161515	0.00134633	0.000333675	0.00185614	0.000853721	2.49807e-06	0.00677184	0.00433653	0.00430278	0.0036876	3.47297e-05	0.0180154	0.0134625	0.00548073	0.0144148	0.00179041	0.00979311	0.00855704	0.0107222	0.014711	0.0105023
763	PE(18:0/20:4)	PE(38:4)	M+H	PE	38	4	POS	C43 H79 N1 O8 P1	13.3506	768.554	content(μg/mL)	0.888589	0.998486	0.183736	2.02883	0.71681	1.09263	2.66445	1.75433	1.97432	1.34497	0.676896	1.17576	1.2787	0.660639	1.10507	0.621429	1.39862	1.55105	1.65132	1.61244	1.66769
764	PE(18:0/20:5)	PE(38:5)	M+H	PE	38	5	POS	C43 H77 N1 O8 P1	12.5886	766.538	content(μg/mL)	0.356905	0.425868	0.0952816	0.923178	0.464007	0.498647	1.06081	0.969653	0.141687	0.093289	0.0521364	0.0719859	0.166628	0.141035	0.201109	0.0399293	0.257163	0.284525	0.282087	0.296337	0.290662
765	PE(18:0/22:2CHO)	PE(40:2CHO)	M+H	PE	40	2	POS	C45 H85 N1 O9 P1	14.1188	814.596	content(μg/mL)	0.559159	0.380785	0.141309	1.87539	0.481997	0.666224	1.53557	0.934272	0.464543	0.241086	0.159682	0.158096	0.22277	0.284282	0.308371	0.166017	0.260259	0.273514	0.270506	0.291011	0.259436
766	PE(18:0/22:4)	PE(40:4)	M+H	PE	40	4	POS	C45 H83 N1 O8 P1	13.5522	796.585	content(μg/mL)	0.178269	0.238331	0.0476787	0.311413	0.192325	0.0987324	0.313633	0.659166	0.568988	0.482991	0.143296	0.195721	0.463056	0.613872	1.09521	0.269099	0.362902	0.366805	0.426191	0.371981	0.429992
767	PE(18:0/22:5)	PE(40:5)	M+H	PE	40	5	POS	C45 H81 N1 O8 P1	13.3648	794.569	content(μg/mL)	0.554715	0.677571	0.136252	1.18465	0.556547	0.634654	1.82811	1.43955	0.421732	0.267829	0.130122	0.202962	0.64484	0.540149	0.669755	0.0968629	0.451599	0.536608	0.556828	0.519529	0.545563
768	PE(18:0/22:6)	PE(40:6)	M+H	PE	40	6	POS	C45 H79 N1 O7 P1	13.1393	776.559	content(μg/mL)	0.0265747	0.0165342	0.00513318	0.0197879	0.00970476	0.00756733	0.0773722	0.0259899	0.00391347	0.00121786	0.0190162	0.00722109	0.0112893	0.0128651	0.0329152	0.0112655	0.0175228	0.0222667	0.0201765	0.0182342	0.01695
769	PE(18:1/16:1)	PE(34:2)	M+H	PE	34	2	POS	C39 H75 N1 O8 P1	12.1063	716.522	content(μg/mL)	3.79122	2.83064	0.653246	5.30611	1.56152	2.87097	5.7831	10.0171	1.54824	1.50845	1.24711	0.484892	1.24045	3.80339	0.739373	1.43729	4.12429	4.68755	4.75853	4.75114	4.49267
770	PE(18:1/18:0)	PE(36:1)	M+H	PE	36	1	POS	C41 H81 N1 O7 P1	13.9259	730.575	content(μg/mL)	0.00263159	0.000844025	0.000446501	0.00125577	0.000688409	0.000437991	0.00220769	0.00719541	0.0130414	0.0119904	0.00290835	0.00215427	0.00687373	0.0262522	0.0186559	0.000212247	0.0239731	0.0283888	0.0272658	0.0284732	0.0331228
771	PE(18:1/18:2)	PE(36:3)	M+H	PE	36	3	POS	C41 H77 N1 O8 P1	12.276	742.538	content(μg/mL)	4.05002	4.46172	0.872074	6.92132	2.97477	4.12516	9.33898	13.0998	10.5691	11.3094	11.8109	7.99879	13.5951	9.02738	11.1499	11.6016	8.07504	8.82869	8.76049	8.94956	8.84645
772	PE(18:1/18:3)	PE(36:4)	M+H	PE	36	4	POS	C41 H75 N1 O8 P1	11.4751	740.522	content(μg/mL)	1.02237	1.11142	0.262431	1.71598	0.653519	1.18709	2.84468	3.22697	0.739823	0.769682	0.383793	0.202144	0.612468	1.59754	1.53516	0.581774	0.907358	0.972654	0.991712	1.05861	1.07465
773	PE(18:1/20:3)	PE(38:4)	M+H	PE	38	4	POS	C43 H79 N1 O8 P1	13.0158	768.554	content(μg/mL)	0.193759	0.183782	0.031692	0.555325	0.151861	0.285661	0.453448	0.79827	0.937438	0.516151	0.0799863	0.077396	0.165333	0.208564	0.145367	0.0667699	0.353788	0.267243	0.422381	0.337162	0.410562
774	PE(18:1/20:4)	PE(38:5)	M+H	PE	38	5	POS	C43 H77 N1 O8 P1	12.0991	766.538	content(μg/mL)	0.55073	0.594834	0.109411	0.992348	0.360922	0.603264	1.55117	1.35498	1.43443	1.24874	0.0325643	0.987415	1.43194	0.351439	1.37872	0.611617	0.804877	0.831369	0.886133	0.890051	0.898167
775	PE(18:1/20:5)	PE(38:6)	M+H	PE	38	6	POS	C43 H75 N1 O7 P1	11.8801	748.528	content(μg/mL)	0.130274	0.189507	0.0299461	0.304853	0.137842	0.139412	0.392378	0.495615	0.0262959	0.0488842	0.0265355	0.161032	0.128582	0.160876	0.284133	0.0137511	0.144482	0.165094	0.161241	0.160514	0.151614
776	PE(18:1/22:2CHO)	PE(40:3CHO)	M+H	PE	40	3	POS	C45 H83 N1 O9 P1	13.0381	812.58	content(μg/mL)	0.209054	0.158025	0.0641936	0.467302	0.119298	0.31505	0.561908	0.585915	0.212874	0.157555	0.113976	0.117818	0.175064	0.289257	0.279444	0.0990107	0.100542	0.121807	0.100233	0.115129	0.119536
777	PE(18:1/22:4)	PE(40:5)	M+H	PE	40	5	POS	C45 H81 N1 O8 P1	12.536	794.569	content(μg/mL)	0.0999874	0.0888177	0.0172261	0.147566	0.0893279	0.0767215	0.158022	0.216497	0.281662	0.214643	0.0286781	0.0703281	0.0863045	0.0690253	0.252172	0.0691173	0.11552	0.221522	0.14177	0.184428	0.203514
778	PE(18:1/22:6)	PE(40:7)	M+H	PE	40	7	POS	C45 H77 N1 O8 P1	11.8207	790.538	content(μg/mL)	0.024943	0.0327221	0.0059399	0.0656473	0.0256028	0.0415084	0.101465	0.0886737	0.0298437	0.00740554	0.0232595	0.0559098	0.0945935	0.0823623	0.0621654	0.0107708	0.0654627	0.0898228	0.0824359	0.100932	0.0882075
779	PE(18:2/16:0)	PE(34:2)	M+H	PE	34	2	POS	C39 H75 N1 O8 P1	12.6824	716.522	content(μg/mL)	0.0798212	0.064919	0.01501	0.109836	0.033718	0.0490754	0.156252	0.118887	0.0915274	0.0678965	0.0262327	0.0341644	0.0571071	0.0312974	0.0605739	0.120472	0.0727509	0.0825753	0.0599715	0.0725417	0.0986117
780	PE(18:2/20:2)	PE(38:4)	M+H	PE	38	4	POS	C43 H79 N1 O8 P1	12.4233	768.554	content(μg/mL)	0.164114	0.164164	0.0364126	0.363483	0.126786	0.214167	0.297362	0.44581	0.423415	0.225805	0.162388	0.0808188	0.158123	0.515115	0.355621	0.121114	0.214333	0.352124	0.407449	0.363689	0.556596
781	PE(18:2/20:3)	PE(38:5)	M+H	PE	38	5	POS	C43 H77 N1 O8 P1	11.9051	766.538	content(μg/mL)	0.151292	0.149676	0.0342553	0.292024	0.104695	0.178555	0.426124	0.537586	0.20809	0.13453	0.129165	0.118124	0.204576	0.175742	0.283693	0.104246	0.127173	0.169482	0.151515	0.161087	0.154441
782	PE(18:2/20:4)	PE(38:6)	M+H	PE	38	6	POS	C43 H75 N1 O7 P1	11.6794	748.528	content(μg/mL)	0.00124975	0.00458089	0.000239306	0.00199813	0.00262881	0.00133826	0.00557476	2.19125e-05	0.00227165	0.00122103	1.9018e-06	0.00309421	1.64314e-05	0.00463105	0.019761	6.72911e-07	0.00677681	0.00681001	0.0100468	0.00971467	0.0103682
783	PE(18:2/22:4)	PE(40:6)	M+H	PE	40	6	POS	C45 H79 N1 O8 P1	11.8947	792.554	content(μg/mL)	0.053935	0.070807	0.0151376	0.1387	0.0369895	0.0635986	0.171509	0.173672	0.0886275	0.0958657	0.0271852	0.0416345	0.0516546	0.0658276	0.0818834	0.0337397	0.0540109	0.0775012	0.0820683	0.0713585	0.0776173
784	PE(18:3/16:1)	PE(34:4)	M+H	PE	34	4	POS	C39 H71 N1 O7 P1	12.6274	696.496	content(μg/mL)	0.0942911	0.043431	0.0101169	0.10472	0.0289292	0.0461525	0.109362	0.167032	0.0260616	0.0193845	0.0228274	0.0128184	0.0177219	0.024607	0.0351497	0.0319983	0.0736349	0.0697886	0.0830433	0.0820702	0.0786752
785	PE(18:3/18:1)	PE(36:4)	M+H	PE	36	4	POS	C41 H75 N1 O7 P1	13.7506	724.528	content(μg/mL)	0.185115	0.105942	0.0229488	0.276263	0.0840733	0.0863193	0.245408	0.432737	0.00968276	0.0523565	0.229021	0.0689842	0.0608483	0.0237669	0.128928	0.0250379	0.221533	0.236232	0.261878	0.238525	0.26026
786	PE(18:4/16:1)	PE(34:5)	M+H	PE	34	5	POS	C39 H71 N1 O7 P1	12.6492	696.496	content(μg/mL)	0.0922539	0.0453896	0.00923035	0.104225	0.0284073	0.0433035	0.117615	0.165716	0.0256772	0.0192177	0.0236605	0.0122303	0.0178108	0.0260862	0.0348501	0.0322264	0.071871	0.0720205	0.0781414	0.079965	0.0817773
787	PE(19:0/18:2)	PE(37:2)	M+H	PE	37	2	POS	C42 H81 N1 O7 P1	14.2843	742.575	content(μg/mL)	0.0112236	0.0131801	0.00060524	0.0100992	0.00770195	0.00384813	0.0170684	0.0162348	0.00462642	0.00655147	0.00216831	0.0130389	0.00657049	0.000643689	0.0171901	0.00150858	0.0270109	0.0252271	0.0246586	0.0194119	0.0208606
788	PE(19:3/16:0)	PE(35:3)	M+H	PE	35	3	POS	C40 H75 N1 O8 P1	12.3066	728.522	content(μg/mL)	0.021456	0.0187706	0.00358561	0.0361753	0.0130073	0.0319945	0.0349804	0.0695233	0.0568495	0.0306113	0.0170563	0.0057396	0.0259248	0.0507204	0.0276966	0.052738	0.0222139	0.0240911	0.0191902	0.0297509	0.0283853
789	PE(19:3/18:2)	PE(37:5)	M+H	PE	37	5	POS	C42 H75 N1 O7 P1	13.5215	736.528	content(μg/mL)	0.001731	0.00341427	0.000346356	0.00383045	0.00285639	0.000923752	0.00530083	0.00269762	0.0059881	0.0032349	0.000328477	0.00230537	0.00747694	0.00253739	0.00323069	0.00128521	0.00382636	0.00257385	0.00329462	0.00440743	0.00544905
790	PE(20:0/20:4)	PE(40:4)	M+H	PE	40	4	POS	C45 H83 N1 O7 P1	14.7895	780.59	content(μg/mL)	0.000185102	0.000815849	4.41577e-05	0.000387873	3.64616e-06	0.000199923	0.00159487	0.000411119	0.00609995	0.00503492	0.000499457	0.00340191	0.00278375	0.000412397	2.85817e-05	0.0010607	0.00126227	0.0031576	0.00247491	0.00354523	0.00293715
791	PE(20:3/18:1)	PE(38:4)	M+H	PE	38	4	POS	C43 H79 N1 O7 P1	14.7022	752.559	content(μg/mL)	0.051548	0.0428463	0.00739457	0.0979388	0.0356575	0.0280788	0.110211	0.163886	0.0353919	0.0611979	0.110177	0.117854	0.154382	0.099731	0.146352	0.0595488	0.114626	0.118833	0.12659	0.123484	0.121726
792	PE(20:3/18:2)	PE(38:5)	M+H	PE	38	5	POS	C43 H77 N1 O7 P1	14.0782	750.543	content(μg/mL)	0.0940549	0.0948823	0.0179249	0.226746	0.0807687	0.0757866	0.327114	0.285362	0.0295924	0.0590743	0.0330341	0.0848328	0.0491394	0.00638195	0.0505941	0.0169975	0.197957	0.200377	0.215184	0.214618	0.209472
793	PE(20:4/14:0)	PE(34:4)	M+H	PE	34	4	POS	C39 H71 N1 O8 P1	10.7427	712.491	content(μg/mL)	0.014442	0.0154926	0.00343002	0.0222771	0.00669076	0.0174247	0.0335625	0.0211515	0.0404654	0.0282353	0.0149133	0.0193335	0.0146474	0.0113941	0.00674628	0.0396634	0.0183584	0.0181876	0.0197057	0.0199979	0.0206655
794	PE(20:4/15:0)	PE(35:4)	M+H	PE	35	4	POS	C40 H73 N1 O8 P1	11.3664	726.507	content(μg/mL)	0.00376412	0.00491303	0.00121491	0.00748096	0.00272006	0.00404981	0.00975784	0.0104318	0.0191	0.00718655	0.0125525	0.00845041	0.00432661	0.00456766	0.00636487	0.00641656	0.00625406	0.00544752	0.00698843	0.00644041	0.00649769
795	PE(20:5/14:0)	PE(34:5)	M+H	PE	34	5	POS	C39 H69 N1 O8 P1	9.94265	710.476	content(μg/mL)	0.00443581	0.00288232	0.00105896	0.0089319	0.00372276	0.00511344	0.010845	0.013331	4.10338e-07	5.93115e-06	9.33334e-06	0.0199109	1.43078e-05	4.4121e-06	0.00090181	0.000225541	0.00202542	0.0027168	0.00233983	0.00200636	0.00133389
796	PE(20:5/16:0)	PE(36:5)	M+H	PE	36	5	POS	C41 H73 N1 O8 P1	11.2573	738.507	content(μg/mL)	0.108857	0.0883829	0.0268306	0.230006	0.087389	0.127827	0.228393	0.273562	0.0392288	0.0511013	0.0178689	0.0219092	0.0594229	0.035875	0.088864	0.0407633	0.0726109	0.0805476	0.0794088	0.0806819	0.0757389
797	PE(20:5/16:1)	PE(36:6)	M+H	PE	36	6	POS	C41 H71 N1 O8 P1	11.0223	736.491	content(μg/mL)	0.0639249	0.0534457	0.0141527	0.104326	0.0327892	0.0547524	0.144937	0.163619	0.0107659	0.0215401	0.00888886	0.00244274	0.01064	0.0558049	0.0293122	0.0177871	0.0921362	0.10296	0.0998281	0.0988215	0.100965
798	PE(22:3CHO/18:1)	PE(40:4CHO)	M+H	PE	40	4	POS	C45 H81 N1 O9 P1	9.86112	810.564	content(μg/mL)	0.00326237	0.0135133	0.00209824	0.00867094	0.00348798	0.0104268	0.0165078	0.0435239	0.00122881	0.0018111	0.331774	0.00061609	0.000408623	0.0119921	0.0312453	0.000173235	0.0041073	0.00452857	0.00545187	0.00445059	0.00472173
799	PE(22:4/18:0)	PE(40:4)	M+H	PE	40	4	POS	C45 H83 N1 O8 P1	14.2654	796.585	content(μg/mL)	0.00204772	0.00313097	0.00092196	0.00900558	0.00186042	0.00299959	0.00322599	0.00453474	0.0711143	0.16257	0.00167234	0.00903765	0.103965	0.0463628	0.0635667	0.0556637	0.00567099	0.00763702	0.0067945	0.00547724	0.00741687
800	PE(22:5/18:2)	PE(40:7)	M+H	PE	40	7	POS	C45 H77 N1 O8 P1	11.5804	790.538	content(μg/mL)	0.00343138	0.00691668	0.00138608	0.0117581	0.0061704	0.0104136	0.0112943	0.0128161	0.00826894	0.0195243	0.00217714	0.00240394	0.00926496	0.0123763	0.0151612	0.000546779	0.0145469	0.00699733	0.011955	0.0117654	0.0103024
801	PE(28:0)	PE(28:0)	M+H	PE	28	0	POS	C33 H67 N1 O8 P1	10.7378	636.46	content(μg/mL)	0.00114015	0.000163444	0.000242633	4.76e-06	0.000120572	0.000365146	0.000772092	0.000863775	0.00223237	0.00379933	0.00789985	1.01766e-05	0.00371034	0.00157868	3.74921e-06	0.0110212	0.00181113	0.00194144	0.00253454	0.00349783	0.00187502
802	PE(32:0)	PE(32:0)	M+H	PE	32	0	POS	C37 H75 N1 O8 P1	12.8782	692.522	content(μg/mL)	0.00260017	0.00723973	0.00111972	0.00681248	0.00285209	0.00408298	0.0119626	0.0132384	0.0460278	0.061978	0.0122079	0.0146068	0.0270027	0.062021	0.0300104	0.0196525	0.00773791	0.00625675	0.00873442	0.0135921	0.0102594
803	PE(34:2CHO)	PE(34:2CHO)	M+H	PE	34	2	POS	C39 H73 N1 O9 P1	8.91427	730.502	content(μg/mL)	0.000380663	0.000207358	5.41358e-05	0.00157657	0.000352488	0.000200652	0.000336513	0.00195613	0.0174178	0.0363431	0.0603002	0.0292255	0.0198386	0.0269356	0.0307353	0.0278429	0.000681345	0.00124208	0.000820133	0.000678405	0.000791153
804	PE(34:5)	PE(34:5)	M+H	PE	34	5	POS	C39 H69 N1 O8 P1	10.8666	710.476	content(μg/mL)	0.0140502	0.0126513	0.00264268	0.0203318	0.00620368	0.0143842	0.0175269	0.019696	0.00407523	0.0051929	0.00741059	0.000968656	0.00313367	0.00416007	0.00239674	0.00383845	0.0155421	0.0179817	0.0178428	0.0202335	0.0149344
805	PE(36:4)	PE(36:4)	M+H	PE	36	4	POS	C41 H75 N1 O8 P1	13.1995	740.522	content(μg/mL)	0.654776	0.469566	0.0929585	1.06298	0.327395	0.464914	1.02354	1.5926	1.05428	1.01969	0.862151	0.406418	0.945261	1.34283	1.01162	0.817737	0.783714	0.893055	0.854064	0.884202	0.900413
806	PE(36:5)	PE(36:5)	M+H	PE	36	5	POS	C41 H73 N1 O8 P1	12.1746	738.507	content(μg/mL)	0.351354	0.252104	0.0536031	0.457211	0.173523	0.282365	0.492047	0.765564	0.441337	0.385706	0.672905	0.253099	0.430944	0.319609	0.360942	0.775106	0.502849	0.566676	0.542791	0.509172	0.518869
807	PE(36:6)	PE(36:6)	M+H	PE	36	6	POS	C41 H71 N1 O8 P1	11.4136	736.491	content(μg/mL)	0.0785648	0.0516897	0.0146718	0.0706729	0.0329977	0.0726499	0.13908	0.165353	0.0034629	0.0188329	0.00405738	0.0131087	0.0178908	0.0106812	0.00124479	0.014374	0.0358733	0.0408861	0.0412462	0.0385487	0.0389196
808	PE(36:7)	PE(36:7)	M+H	PE	36	7	POS	C41 H69 N1 O8 P1	10.1825	734.476	content(μg/mL)	0.00716535	0.00871432	0.00382036	0.014474	0.00467533	0.0110113	0.0171737	0.0264438	0.0122194	0.0102485	0.0185289	0.00711089	0.00789132	0.0233072	0.0131291	0.00976836	0.00314383	0.00535856	0.00564477	0.00436629	0.00672813
809	PE(38:5)	PE(38:5)	M+H	PE	38	5	POS	C43 H77 N1 O8 P1	13.5143	766.538	content(μg/mL)	0.891766	1.00099	0.184897	1.78177	0.709779	1.03162	2.2055	2.30945	1.12801	0.87092	1.84401	0.499009	0.972644	2.65775	1.27095	0.855761	1.54611	1.71639	1.84658	1.60988	1.71216
810	PE(38:6)	PE(38:6)	M+H	PE	38	6	POS	C43 H75 N1 O8 P1	12.4675	764.522	content(μg/mL)	0.193871	0.230808	0.0579172	0.416815	0.169562	0.296247	0.542451	0.693989	0.640269	0.388576	0.283217	0.122652	0.35699	0.66463	0.480791	0.375128	0.334334	0.403404	0.396859	0.362628	0.531671
811	PE(3:0/19:2)	PE(22:2)	M+H	PE	22	2	POS	C27 H51 N1 O8 P1	4.40447	548.335	content(μg/mL)	0.0809333	0.00323836	0.00171774	0.0608694	0.00907838	0.00493695	0.018936	0.00678381	0.0548249	0.0727522	0.231115	0.093606	0.0780729	0.118141	0.0400961	0.268766	0.0232415	0.0324018	0.0373792	0.0419881	0.0433945
812	PE(40:3CHO)	PE(40:3CHO)	M+H	PE	40	3	POS	C45 H83 N1 O9 P1	10.949	812.58	content(μg/mL)	0.00900444	0.028645	0.00355866	0.0184638	0.00887776	0.0238632	0.0315117	0.0701394	0.00139939	0.000917094	0.000993036	0.00637788	0.00435074	0.0027825	0.00505963	0.0013873	0.00435777	0.00481186	0.00454237	0.00582845	0.00535613
813	PE(42:7)	PE(42:7)	M+H	PE	42	7	POS	C47 H81 N1 O8 P1	14.0558	818.569	content(μg/mL)	0.0109259	0.00805905	0.00145342	0.0156014	0.00426553	0.0090131	0.0177676	0.0121292	0.0346422	0.012798	0.00441036	0.00745635	0.00345524	0.00194735	0.00411232	0.00501709	0.0196484	0.0162298	0.0206168	0.0224797	0.0200871
814	PE(42:8)	PE(42:8)	M+H	PE	42	8	POS	C47 H79 N1 O8 P1	13.3706	816.554	content(μg/mL)	0.00526325	0.00652986	0.000407217	0.00236285	0.00740456	0.0245031	0.0121392	0.0109303	0.0231242	0.0274771	0.00752522	0.00203	0.0142592	0.0187022	0.029056	0.0107872	0.0133258	0.0177888	0.015272	0.013408	0.0129654
815	PE(42:9)	PE(42:9)	M+H	PE	42	9	POS	C47 H77 N1 O8 P1	12.135	814.538	content(μg/mL)	0.00910523	0.0126272	0.00407142	0.0266483	0.0105878	0.0155977	0.0428671	0.0401753	0.0155354	0.0132505	0.00256215	0.0107933	0.0398955	0.0484408	0.0511474	0.00422291	0.0196607	0.02307	0.0251037	0.0170129	0.0258588
816	PEt(13:0/12:0)	PEt(25:0)	M+H	PEt	25	0	POS	C30 H60 O8 P1	9.60796	579.402	content(μg/mL)	0.00903627	0.00495579	0.000261161	0.00193212	0.000537314	0.00265288	0.00579163	0.00481223	0.0126703	0.00979076	0.0101077	0.016093	0.0455407	0.00207921	0.0041781	0.019642	0.0650043	0.0599837	0.0599199	0.0594563	0.0558377
817	PEt(14:0/14:0)	PEt(28:0)	M+H	PEt	28	0	POS	C33 H66 O8 P1	10.1609	621.449	content(μg/mL)	0.0561716	0.00700079	0.00230099	0.0188607	0.00470378	0.000802708	0.00340188	0.00198308	0.0123988	0.0106385	0.0531895	0.0223455	0.0626291	0.0421958	0.00211347	0.0279983	0.0157013	0.0263132	0.0261835	0.026055	0.0404594
818	PEt(16:0/17:0)	PEt(33:0)	M+H	PEt	33	0	POS	C38 H76 O8 P1	13.9638	691.527	content(μg/mL)	0.341759	0.0373117	0.0450935	0.176381	0.0455861	0.0250318	0.040681	0.0464621	0.00920439	6.09265e-05	0.097959	5.19569e-05	0.0070854	0.00817021	8.17802e-05	0.100699	0.127635	0.083801	0.129178	0.12293	0.095071
819	PEt(18:4/21:2)	PEt(39:6)	M+H	PEt	39	6	POS	C44 H76 O8 P1	12.2281	763.527	content(μg/mL)	2.99576	1.49776	0.401093	2.61426	1.03354	1.69262	3.31135	3.84812	1.00774	2.37255	1.82307	0.464905	1.82141	1.3336	1.60824	2.00815	1.99	2.23635	2.51367	2.59038	3.11661
820	PEt(19:4/23:2)	PEt(42:6)	M+Na	PEt	42	6	POS	C47 H83 Na1 O7 P1	13.1236	813.577	content(μg/mL)	0.294647	0.32949	0.0491505	1.84702	0.479994	0.057289	1.82089	0.777647	0.142978	0.186271	0.147383	0.229596	0.234794	0.176014	0.078144	0.340769	0.210293	0.172144	0.274129	0.295315	0.293148
821	PEt(20:0)	PEt(20:0)	M+H	PEt	20	0	POS	C25 H50 O8 P1	7.43614	509.324	content(μg/mL)	0.033046	0.00272376	0.00125205	0.0124458	0.00350485	0.00128312	0.00296062	0.00320631	0.0156658	0.0346981	0.0296878	0.0778347	0.0118971	0.180057	0.235128	0.0615969	0.0549661	0.0453642	0.059805	0.0539109	0.0354332
822	PEt(22:3/16:0)	PEt(38:3)	M+Na	PEt	38	3	POS	C43 H79 Na1 O8 P1	11.4474	777.54	content(μg/mL)	0.0310345	0.0579652	0.0107274	0.0477969	0.0209346	0.0504773	0.098921	0.122316	0.139705	0.116787	0.306054	0.225538	0.370805	0.347543	0.356032	0.115243	0.135877	0.105503	0.117227	0.112694	0.154474
823	PFAA(15:0)	PFAA(15:0)	M+H	PFAA	15	0	POS	C15 H32 N1 O1	3.8241	242.248	content(μg/mL)	0.0551094	0.0442504	0.00912711	0.0815847	0.0340636	0.04988	0.090428	0.143093	0.083568	0.0728288	0.23468	0.153931	0.188172	0.163811	0.168092	0.0794048	0.0787412	0.0810021	0.0784288	0.076048	0.0830588
824	PFAA(20:0)	PFAA(20:0)	M+H	PFAA	20	0	POS	C20 H42 N1 O1	7.97493	312.326	content(μg/mL)	0.135893	0.124888	0.0340344	0.231755	0.0979314	0.128418	0.252564	0.402613	0.192285	0.167534	0.671723	0.400868	0.700723	0.610815	0.496242	0.254685	0.255491	0.231264	0.254191	0.247893	0.271636
825	PFAA(20:3)	PFAA(20:3)	M+H	PFAA	20	3	POS	C20 H36 N1 O1	13.4815	306.279	content(μg/mL)	0.295239	0.300527	0.0697477	0.448644	0.254442	0.269549	0.626866	0.598068	0.256716	0.199406	0.224645	0.135163	0.258653	0.233154	0.233826	0.176997	0.423517	0.464241	0.517487	0.494509	0.559387
826	PFAA(21:0)	PFAA(21:0)	M+H	PFAA	21	0	POS	C21 H44 N1 O1	8.58635	326.342	content(μg/mL)	0.268246	0.25913	0.0804065	0.458191	0.190057	0.260862	0.564717	0.768691	0.415926	0.352806	1.38059	0.877885	1.72385	1.40406	1.2086	0.611053	0.54862	0.523841	0.554075	0.576974	0.633947
827	PFAA(22:0)	PFAA(22:0)	M+H	PFAA	22	0	POS	C22 H46 N1 O1	9.38026	340.357	content(μg/mL)	0.138928	0.141924	0.0499926	0.240393	0.100855	0.143806	0.293552	0.402139	0.221051	0.193367	0.734884	0.48193	1.09089	0.892295	0.769164	0.399439	0.34731	0.318255	0.340249	0.345256	0.378658
828	PI(16:0/18:1)	PI(34:1)	M+H	PI	34	1	POS	C43 H82 O13 P1	12.1933	837.549	content(μg/mL)	0.65248	0.548318	0.017321	1.07551	0.360332	0.448079	1.45952	1.63568	0.929984	0.395024	0.284762	0.442987	1.13626	0.767132	0.920797	0.794768	1.03618	1.25049	1.14457	1.2622	1.35622
829	PI(16:0/20:3)	PI(36:3)	M+H	PI	36	3	POS	C45 H82 O13 P1	11.7594	861.549	content(μg/mL)	0.204528	0.112327	0.0583299	0.326771	0.132769	0.140939	0.350952	0.291515	0.0977811	0.0553501	0.0281077	0.0123489	0.0568478	0.0823072	0.0434183	0.0450805	0.190213	0.203624	0.246607	0.231323	0.221272
830	PI(18:0/16:1)	PI(34:1)	M+H	PI	34	1	POS	C43 H82 O13 P1	12.0357	837.549	content(μg/mL)	0.822564	0.746333	0.169622	1.40435	0.62541	0.597977	1.85758	2.29592	1.22725	0.873318	0.552074	0.686115	1.48691	1.13488	1.38036	0.820476	1.52002	1.677	1.72117	1.66545	1.84576
831	PI(18:0/18:2)	PI(36:2)	M+H	PI	36	2	POS	C45 H84 O13 P1	12.3615	863.564	content(μg/mL)	0.896063	0.604403	0.193696	0.904339	0.440709	0.446197	1.26531	1.38162	1.1939	0.658449	0.557232	0.372303	0.935378	0.740843	0.950185	1.00572	1.26621	1.30951	1.46265	1.40187	1.51757
832	PI(18:1/18:1)	PI(36:2)	M+Na	PI	36	2	POS	C45 H83 Na1 O13 P1	11.2154	885.546	content(μg/mL)	0.0585452	0.0388519	0.0131172	0.0634459	0.0340009	0.0305316	0.126975	0.0834513	0.105392	0.0420898	0.0137487	0.0178098	0.0639165	0.0734866	0.0846608	0.0203933	0.0525969	0.0536876	0.0493366	0.0527747	0.065418
833	PI(20:2/18:0)	PI(38:2)	M+Na	PI	38	2	POS	C47 H87 Na1 O13 P1	13.6892	913.578	content(μg/mL)	0.319872	0.143316	0.0393566	0.381713	0.126204	0.124353	0.398759	0.424624	0.111097	0.0598123	0.113401	0.0232245	0.0296349	0.0213916	0.0217813	0.0557983	0.268826	0.272443	0.281547	0.273897	0.29537
834	PI(20:4/18:0)	PI(38:4)	M+NH4	PI	38	4	POS	C47 H87 N1 O13 P1	12.4234	904.591	content(μg/mL)	0.917547	0.940607	0.137632	1.0676	0.968723	0.473765	2.14743	0.899808	1.8557	0.723993	0.617202	0.894369	1.01291	0.743982	1.20611	0.243648	1.33932	1.21574	0.868804	0.895636	1.37963
835	PI(22:6/18:0)	PI(40:6)	M+H	PI	40	6	POS	C49 H84 O13 P1	11.9215	911.564	content(μg/mL)	0.103216	0.055913	0.00875477	0.0678526	0.0587412	0.0905272	0.145485	0.287641	0.114231	0.0895375	0.162551	0.120399	0.177035	0.173737	0.155582	0.111154	0.0603852	0.0764722	0.122921	0.152487	0.128823
836	PI(22:7/16:0)	PI(38:7)	M+H	PI	38	7	POS	C47 H78 O13 P1	10.9448	881.517	content(μg/mL)	0.0376561	0.0174491	0.00765948	0.0350923	0.0209146	0.0248536	0.0498629	0.0303746	0.0948851	0.0720597	0.0466024	0.0477153	0.0552149	0.0532781	0.0576029	0.03135	0.0417527	0.0551175	0.0536281	0.0622183	0.055823
837	PS(17:0/18:2)	PS(35:2)	M+H	PS	35	2	POS	C41 H77 N1 O10 P1	11.8311	774.528	content(μg/mL)	0.12047	0.111387	0.0195868	0.151837	0.0704191	0.0841545	0.272413	0.354244	0.438762	0.308706	0.500678	0.412868	0.491886	0.491613	0.444565	0.309876	0.180369	0.258689	0.223419	0.247616	0.256624
838	PS(18:1/18:1)	PS(36:2)	M+H	PS	36	2	POS	C42 H79 N1 O10 P1	12.2341	788.544	content(μg/mL)	0.189059	0.159918	0.0260016	0.234672	0.0842482	0.0790394	0.373547	0.442544	2.34183	2.59405	2.6931	1.20995	2.58187	2.80367	2.44954	1.51417	0.706535	0.881095	0.763278	0.829998	0.865577
839	PS(18:1/19:1)	PS(37:2)	M+H	PS	37	2	POS	C43 H81 N1 O10 P1	12.8567	802.559	content(μg/mL)	0.00551597	0.00745496	0.00110825	0.00852625	0.00410645	0.0039139	0.023312	0.0106762	0.0473457	0.0606835	0.0420619	0.0516396	0.0546106	0.0613936	0.0663198	0.0302319	0.0296442	0.0330304	0.0288922	0.0324572	0.0297348
840	PS(18:1/22:4)	PS(40:5)	M+H	PS	40	5	POS	C46 H81 N1 O10 P1	12.1973	838.559	content(μg/mL)	0.0132047	0.013548	0.000880236	0.00485401	5.92851e-05	3.33498e-05	0.00443525	0.00471463	0.182787	0.0359246	0.000233634	0.00512063	0.000124253	0.00894324	0.0236826	0.0193235	0.018817	0.0165261	0.0161939	0.0146403	0.0132306
841	PS(18:3/18:0)	PS(36:3)	M+H	PS	36	3	POS	C42 H77 N1 O10 P1	9.52778	786.528	content(μg/mL)	0.000121992	0.00158229	1.78029e-05	0.000181302	0.000483219	8.81685e-05	0.000494732	0.00241215	0.000610335	0.00153835	0.000901518	0.000651156	0.00185206	0.00447015	0.0029509	0.00335463	0.00208896	0.00213286	0.00220419	0.00215768	0.00221712
842	PS(20:3/22:4)	PS(42:7)	M+H	PS	42	7	POS	C48 H81 N1 O10 P1	13.201	862.559	content(μg/mL)	0.0414851	0.0346813	0.00567918	0.0464973	0.0142848	0.0263513	0.0712927	0.0535152	0.186546	0.0859712	0.0321377	0.0768803	0.0268892	0.0104373	0.0263241	0.0173946	0.0437956	0.0709678	0.063628	0.073313	0.0697642
843	PS(24:0/18:2)	PS(42:2)	M+H	PS	42	2	POS	C48 H91 N1 O10 P1	15.3764	872.638	content(μg/mL)	0.17915	0.140218	0.0361951	0.310325	0.0851227	0.125479	0.347341	0.398742	0.135406	0.0797626	0.0689807	0.0838769	0.0956299	0.0621822	0.131449	0.0627076	0.135027	0.168919	0.159774	0.159161	0.205096
844	PS(40:5)	PS(40:5)	M+H	PS	40	5	POS	C46 H81 N1 O10 P1	13.7575	838.559	content(μg/mL)	0.0159324	0.00993155	0.00265443	0.0236981	0.00921837	0.0091175	0.0260294	0.0419211	0.0712483	0.0461012	0.0318352	0.0506163	0.0585249	0.0242296	0.0486726	0.0480288	0.0306168	0.032882	0.0311654	0.0341533	0.0360738
845	PS(40:7)	PS(40:7)	M+H	PS	40	7	POS	C46 H77 N1 O10 P1	10.7424	834.528	content(μg/mL)	0.00231452	0.00269342	0.000979425	0.00140474	0.000535643	0.001561	0.00902249	0.00124964	0.00441838	0.000962771	0.59885	0.00467202	0.0142961	0.0120363	0.00638797	0.000543529	0.00706486	0.00478888	0.00700655	0.00722551	0.00609258
846	PS(43:4)	PS(43:4)	M+H	PS	43	4	POS	C49 H89 N1 O10 P1	15.3383	882.622	content(μg/mL)	0.0576675	0.0488415	0.00356348	0.0447543	0.0163861	0.0134689	0.066324	0.0600118	0.0480388	0.0204642	0.0348951	0.0404895	0.0757667	0.0447993	0.0914425	0.021911	0.0302832	0.0266398	0.0249793	0.0269635	0.0315631
847	SM(d18:0/18:1)	SM(d36:1)	M+H	SM	36	1	POS	C41 H84 N2 O6 P1	11.8372	731.606	content(μg/mL)	0.00192314	0.00200172	0.000737443	0.00158313	0.00138005	0.000921601	0.00815002	0.00751039	0.0458592	0.0306127	0.0108776	0.00857247	0.0108095	0.0412423	0.0204107	0.0353778	0.0187707	0.0187167	0.0260295	0.026807	0.0280536
848	SM(d18:1/16:1)	SM(d34:2)	M+H	SM	34	2	POS	C39 H78 N2 O6 P1	10.0781	701.559	content(μg/mL)	0.279461	0.253974	0.0577792	0.299022	0.183767	0.161582	0.478921	0.532415	0.300947	0.216125	0.209552	0.106113	0.128381	0.228814	0.166043	0.27009	0.23401	0.230866	0.228999	0.264164	0.228983
849	SM(d18:1/19:0)	SM(d37:1)	M+H	SM	37	1	POS	C42 H86 N2 O6 P1	14.6552	745.622	content(μg/mL)	0.00520136	0.00436011	0.000990392	0.007789	0.00342886	0.00887647	0.00694955	0.017894	0.122462	0.175919	0.649416	0.887205	0.187489	0.080287	0.42821	0.609487	0.00700001	0.00673016	0.007501	0.0044997	0.00587507
850	SM(d18:2/20:1)	SM(d38:3)	M+H	SM	38	3	POS	C43 H84 N2 O6 P1	13.4136	755.606	content(μg/mL)	0.00390179	0.00315862	0.000348112	0.00305422	0.00165665	0.00194715	0.016196	0.0142782	0.114831	0.164665	0.0260207	0.0187619	0.0782235	0.0577991	0.0680524	0.150731	0.0753991	0.0761175	0.104315	0.0868095	0.113951
851	SM(d19:1/24:1)	SM(d43:2)	M+H	SM	43	2	POS	C48 H96 N2 O6 P1	15.4105	827.7	content(μg/mL)	0.0099218	0.00751872	0.00119125	0.0147619	0.00347302	0.00418349	0.0176347	0.0205827	0.0422204	0.0314423	2.90405e-05	0.0304818	0.00633429	0.00918036	0.0451148	0.00343822	0.00831068	0.00820627	0.0133484	0.0138771	0.00833351
852	SM(d26:1)	SM(d26:1)	M+H	SM	26	1	POS	C31 H64 N2 O6 P1	6.44881	591.45	content(μg/mL)	0.000209857	8.28378e-05	0.000166253	0.00138771	0.000290659	3.25943e-05	0.00108611	0.000514496	0.00185674	0.00150425	0.00453671	0.00473515	0.00198781	0.00105425	0.000943017	0.00842407	0.0014602	0.0014954	0.00154793	0.00146457	0.00150072
853	SM(d28:1)	SM(d28:1)	M+H	SM	28	1	POS	C33 H68 N2 O6 P1	7.55718	619.481	content(μg/mL)	0.00619761	0.00272386	0.00066412	0.00309123	0.0013463	0.00258454	0.00729042	0.00975107	0.00167036	0.00296542	0.0122322	0.00570354	0.00450607	0.00051015	0.00394876	0.0245593	0.0420223	0.0409319	0.0417458	0.0412858	0.0465971
854	SM(d28:2)	SM(d28:2)	M+H	SM	28	2	POS	C33 H66 N2 O6 P1	7.30845	617.465	content(μg/mL)	0.000893108	0.000319826	0.000110015	0.000819083	0.000187361	0.000521527	0.00245541	0.00167915	0.00128113	0.00114336	0.00469935	0.00266464	0.00354352	0.00263066	0.00217811	0.00444775	0.00423392	0.0047875	0.00548685	0.00526828	0.00482539
855	SM(d30:1)	SM(d30:1)	M+H	SM	30	1	POS	C35 H72 N2 O6 P1	8.51787	647.512	content(μg/mL)	0.274869	0.0911596	0.0238876	0.213485	0.0605196	0.131308	0.202397	0.326628	0.150094	0.141824	0.20453	0.166851	0.226035	0.0989203	0.194872	0.236812	0.279976	0.310325	0.303618	0.301519	0.326904
856	SM(d31:0)	SM(d31:0)	M+H	SM	31	0	POS	C36 H76 N2 O6 P1	9.98892	663.544	content(μg/mL)	0.000988494	0.000777522	0.000153499	0.000853709	0.000473351	0.000471175	0.00123571	0.00370752	0.0258899	0.017124	0.0265452	0.0078449	0.0273808	0.0327032	0.0187737	0.0188577	0.00327088	0.00331358	0.00310378	0.00292814	0.00330558
857	SM(d32:0)	SM(d32:0)	M+H	SM	32	0	POS	C37 H78 N2 O6 P1	10.1829	677.559	content(μg/mL)	0.1318	0.0820911	0.0151208	0.115116	0.04194	0.0848848	0.18578	0.295482	1.36716	0.989983	1.14818	0.362698	1.10663	1.29402	0.744766	1.18541	0.275567	0.270699	0.259063	0.310977	0.289235
858	SM(d32:3)	SM(d32:3)	M+H	SM	32	3	POS	C37 H72 N2 O6 P1	9.36255	671.512	content(μg/mL)	0.000641703	0.000206777	3.05566e-05	0.000226881	8.72814e-05	0.000332881	0.000892411	0.000585845	0.0041191	0.00480418	0.00574583	0.00182345	0.00571325	0.00286222	0.0021519	0.00730692	0.000393289	0.000487161	0.000478895	0.000365564	0.00064311
859	SM(d33:0)	SM(d33:0)	M+H	SM	33	0	POS	C38 H80 N2 O6 P1	11.308	691.575	content(μg/mL)	0.0175929	0.0159502	0.0029498	0.024157	0.00826958	0.0101939	0.0331602	0.0476091	0.503103	0.271647	0.289365	0.0850486	0.360931	0.766557	0.332547	0.233347	0.0536483	0.0542978	0.0537484	0.0582344	0.0578971
860	SM(d33:1)	SM(d33:1)	M+H	SM	33	1	POS	C38 H78 N2 O6 P1	10.7991	689.559	content(μg/mL)	1.37074	0.998562	0.226619	1.77286	0.734697	0.856553	2.20501	2.82864	3.03882	2.31682	2.34414	1.55341	3.10164	3.57285	3.69051	1.97353	1.84244	2.06679	2.04654	1.96195	1.92181
861	SM(d33:4)	SM(d33:4)	M+H	SM	33	4	POS	C38 H72 N2 O6 P1	9.51723	683.512	content(μg/mL)	0.00360101	0.00202903	0.000330904	0.00279294	0.00130506	0.00207574	0.00344706	0.00405119	0.00552674	0.00458498	0.00219081	0.00200024	0.00378869	0.00339876	0.00632429	0.00438321	0.0039876	0.00390944	0.00487702	0.00541428	0.00416454
862	SM(d34:0)	SM(d34:0)	M+H	SM	34	0	POS	C39 H82 N2 O6 P1	11.9622	705.591	content(μg/mL)	1.3433	1.08261	0.199738	2.05257	0.575067	0.972225	2.53323	3.07298	4.39444	2.32807	3.132	1.01277	2.54546	3.51444	2.16448	3.40252	2.32206	2.57124	2.6741	2.80037	2.69465
863	SM(d34:1)	SM(d34:1)	M+H	SM	34	1	POS	C39 H80 N2 O6 P1	10.9979	703.575	content(μg/mL)	80.2475	53.794	12.2242	110.885	38.8438	54.5161	127.102	163.319	30.3912	26.7594	28.9149	20.0544	28.5827	26.0601	36.468	26.3267	86.349	94.5316	93.2755	90.9135	94.9575
864	SM(d35:1)	SM(d35:1)	M+H	SM	35	1	POS	C40 H82 N2 O6 P1	11.8991	717.591	content(μg/mL)	1.30748	0.793925	0.153356	2.29275	0.684755	0.700568	2.05312	3.09978	3.4227	3.13137	2.60639	2.69403	3.90627	3.09188	5.07827	1.99011	1.98707	2.26807	2.15161	2.27113	2.15934
865	SM(d36:0)	SM(d36:0)	M+H	SM	36	0	POS	C41 H86 N2 O6 P1	13.3515	733.622	content(μg/mL)	0.028796	0.0344576	0.00677582	0.0602598	0.0195438	0.0262259	0.0920454	0.103997	0.530453	0.628529	0.343102	0.181824	0.371605	0.311632	0.352621	0.59903	0.425612	0.476118	0.486085	0.504162	0.522994
866	SM(d36:1)	SM(d36:1)	M+H	SM	36	1	POS	C41 H84 N2 O6 P1	12.3676	731.606	content(μg/mL)	2.81372	2.72782	0.622186	4.64894	2.47636	1.92429	6.84389	7.66663	1.66711	1.80513	2.87088	3.11167	2.52956	1.71285	2.8884	2.03275	7.87259	9.06091	8.16718	9.2034	8.29103
867	SM(d36:2)	SM(d36:2)	M+H	SM	36	2	POS	C41 H82 N2 O6 P1	11.2761	729.591	content(μg/mL)	0.849252	0.783376	0.209629	1.03195	0.557416	0.532518	2.0533	2.07856	0.697721	0.531871	0.544529	0.649077	0.503951	0.440164	0.822395	0.58679	1.16246	1.33123	1.23897	1.34462	1.31619
868	SM(d36:3)	SM(d36:3)	M+H	SM	36	3	POS	C41 H80 N2 O6 P1	12.0288	727.575	content(μg/mL)	0.216634	0.135053	0.0270156	0.318083	0.0721779	0.148643	0.361561	0.431559	0.692316	0.382641	0.228073	0.0433796	0.231237	0.36061	0.238419	0.437643	0.321871	0.427719	0.451503	0.429251	0.445267
869	SM(d36:5)	SM(d36:5)	M+H	SM	36	5	POS	C41 H76 N2 O6 P1	10.4473	723.544	content(μg/mL)	0.0213115	0.00303296	0.00373018	0.0167952	0.00969243	0.0165781	0.0218763	0.0426133	0.0352572	0.0301545	0.0194039	0.0255737	0.0161998	0.0144167	0.0301587	0.0365615	0.0247119	0.0239654	0.0286497	0.0233835	0.0244257
870	SM(d37:4)	SM(d37:4)	M+H	SM	37	4	POS	C42 H80 N2 O6 P1	12.1635	739.575	content(μg/mL)	0.130181	0.130047	0.0239399	0.292311	0.114036	0.0990323	0.268702	0.35035	0.115526	0.118213	0.150219	0.238251	0.150654	0.184369	0.323948	0.0486567	0.183722	0.242392	0.209845	0.217695	0.26547
871	SM(d38:0)	SM(d38:0)	M+H	SM	38	0	POS	C43 H90 N2 O6 P1	14.4848	761.653	content(μg/mL)	0.0260674	0.0249781	0.00323756	0.0350905	0.0132921	0.0229586	0.0688577	0.0732171	2.65229	2.66235	2.90334	1.15523	2.60161	2.89969	2.30255	2.67603	0.230735	0.293088	0.284578	0.298184	0.304554
872	SM(d38:1)	SM(d38:1)	M+H	SM	38	1	POS	C43 H88 N2 O6 P1	14.0699	759.637	content(μg/mL)	0.904037	2.66255	0.683276	1.31417	0.732134	0.541545	7.52684	2.3972	3.22394	10.6119	5.45494	0.404619	0.294973	2.99928	19.3747	7.86484	2.25534	3.37178	2.56454	1.98792	3.27074
873	SM(d38:2)	SM(d38:2)	M+H	SM	38	2	POS	C43 H86 N2 O6 P1	13.2033	757.622	content(μg/mL)	0.290015	0.258801	0.0539339	0.297276	0.189634	0.168985	0.593972	0.818513	0.341418	0.370213	0.154837	0.180525	0.179572	0.191016	0.324217	0.303626	0.482341	0.511675	0.515621	0.546404	0.559939
874	SM(d38:5)	SM(d38:5)	M+H	SM	38	5	POS	C43 H80 N2 O6 P1	11.9036	751.575	content(μg/mL)	0.0373043	0.02737	0.0103002	0.0589743	0.0317246	0.0220806	0.101053	0.100147	0.0309092	0.0362568	0.00339671	0.0527774	0.020187	0.0180809	0.0549981	0.0404352	0.0735424	0.0882023	0.0937922	0.0917829	0.101647
875	SM(d39:4)	SM(d39:4)	M+H	SM	39	4	POS	C44 H84 N2 O6 P1	13.6078	767.606	content(μg/mL)	0.0446047	0.0404788	0.00971553	0.0697187	0.0426308	0.0228977	0.107432	0.112748	0.0406141	0.0530873	0.0343595	0.0405504	0.0518938	0.0284742	0.0401281	0.0475784	0.0911964	0.0863617	0.0882731	0.0935629	0.0995255
876	SM(d39:6)	SM(d39:6)	M+H	SM	39	6	POS	C44 H80 N2 O6 P1	11.9389	763.575	content(μg/mL)	0.00112881	0.000394469	0.000273607	0.0012447	0.000389937	0.000568204	0.00321343	0.00189087	0.00181319	0.00263044	0.00600349	0.00271231	0.00422563	0.00213937	0.00418032	0.00219104	0.00240254	0.00305575	0.00112848	0.00243967	0.00329846
877	SM(d40:1)	SM(d40:1)	M+H	SM	40	1	POS	C45 H92 N2 O6 P1	14.5426	787.669	content(μg/mL)	22.9339	20.5785	4.67788	30.5722	13.5546	17.144	43.6378	45.599	19.5374	30.3062	25.4807	28.3749	28.7806	17.2976	37.446	21.9378	28.2535	30.1999	29.8307	31.4785	29.3302
878	SM(d40:2)	SM(d40:2)	M+H	SM	40	2	POS	C45 H90 N2 O6 P1	13.7632	785.653	content(μg/mL)	1.42565	1.30941	0.372771	1.73939	0.840161	0.880437	2.69848	3.45037	1.3175	1.31113	0.750925	1.01335	0.841756	0.829056	1.60706	1.26341	1.46256	1.55019	1.61426	1.71464	1.96229
879	SM(d41:0)	SM(d41:0)	M+H	SM	41	0	POS	C46 H96 N2 O6 P1	15.2448	803.7	content(μg/mL)	0.0771481	0.082915	0.0105828	0.234416	0.0450061	0.0600101	0.179018	0.153722	0.25599	0.635712	0.540863	0.254173	0.763363	1.02357	0.605616	0.497602	0.159779	0.171833	0.179217	0.195166	0.190755
880	SM(d41:1)	SM(d41:1)	M+H	SM	41	1	POS	C46 H94 N2 O6 P1	15.3585	801.684	content(μg/mL)	20.6745	17.9972	4.32352	26.9999	10.9549	12.0514	37.865	35.2483	9.10414	12.1007	18.1011	16.0214	16.7875	13.687	17.3584	11.5783	17.1428	18.792	19.1808	20.6034	20.8601
881	SM(d41:5)	SM(d41:5)	M+H	SM	41	5	POS	C46 H86 N2 O6 P1	13.7501	793.622	content(μg/mL)	0.00301683	0.00640849	0.000818767	0.00608081	0.00434209	0.00248149	0.015242	0.0155808	0.0408077	0.0453848	0.00112141	0.00292	0.00516045	0.0136788	0.0177582	0.0213831	0.00965204	0.01418	0.0154687	0.0176559	0.0176646
882	SM(d42:8)	SM(d42:8)	M+H	SM	42	8	POS	C47 H82 N2 O6 P1	10.6207	801.591	content(μg/mL)	0.00074904	0.000628949	0.000232142	0.00203873	0.000181716	0.000501834	0.00088291	0.00140002	0.000430035	0.00361286	0.000855288	0.00134765	0.00110896	0.00265301	0.002384	0.00651981	0.00312662	0.00526673	0.0027548	0.00380708	0.00252344
883	SM(d43:1)	SM(d43:1)	M+H	SM	43	1	POS	C48 H98 N2 O6 P1	15.6746	829.716	content(μg/mL)	0.571755	0.622557	0.258387	1.19189	0.371094	0.537289	1.01588	1.45991	0.840519	1.1408	1.44271	1.87392	1.69632	1.34174	2.18828	0.850017	0.61231	0.501288	0.615837	0.629961	0.60313
884	SM(d43:3)	SM(d43:3)	M+H	SM	43	3	POS	C48 H94 N2 O6 P1	14.5647	825.684	content(μg/mL)	0.00437046	0.0145883	0.0036928	0.00987658	0.0119825	0.0084057	0.039559	0.0400033	0.0139117	0.00517858	0.0118477	0.0025178	0.00166814	0.00635032	0.0172693	0.00174053	0.0161451	0.0184445	0.0202303	0.0231063	0.022463
885	SM(d43:4)	SM(d43:4)	M+H	SM	43	4	POS	C48 H92 N2 O6 P1	15.377	823.669	content(μg/mL)	5.73273	4.8866	1.01516	7.40334	2.93974	3.17382	10.7356	10.3612	1.39817	2.85467	1.94344	1.82936	2.7295	2.04278	3.00482	2.01301	4.77198	4.80973	4.998	5.2213	5.76173
886	SM(d43:5)	SM(d43:5)	M+H	SM	43	5	POS	C48 H90 N2 O6 P1	14.6823	821.653	content(μg/mL)	0.0910976	0.0779008	0.00591397	0.045488	0.0404702	0.0260131	0.0834959	0.118218	0.202178	0.185191	0.0770526	0.137289	0.14759	0.100415	0.192631	0.156096	0.0830104	0.0761245	0.112566	0.108606	0.0988157
887	SM(d44:3)	SM(d44:3)	M+H	SM	44	3	POS	C49 H96 N2 O6 P1	14.5483	839.7	content(μg/mL)	0.00693311	0.00950104	0.00320838	0.0155031	0.0119321	0.0077176	0.0443927	0.0880597	0.00858959	0.00532368	0.0134376	0.00316203	0.0155626	0.0110983	0.0072772	0.015987	0.0303131	0.0391608	0.0370425	0.0330612	0.0391451
888	SM(d44:5)	SM(d44:5)	M+H	SM	44	5	POS	C49 H92 N2 O6 P1	14.835	835.669	content(μg/mL)	0.408109	0.360857	0.098091	0.567133	0.252605	0.211664	0.784048	0.870325	0.554188	0.58727	0.0901371	0.132587	0.110115	0.22131	0.403182	0.218423	1.21633	1.29918	1.42725	1.38551	1.36794
889	SM(d44:6)	SM(d44:6)	M+H	SM	44	6	POS	C49 H90 N2 O6 P1	14.1404	833.653	content(μg/mL)	0.0513063	0.0412734	0.0122356	0.0593818	0.0215737	0.0234927	0.0783744	0.0943313	0.0827883	0.0930465	0.0105401	0.0279608	0.00412506	0.00472641	0.0484566	0.0133956	0.182792	0.175056	0.183811	0.167907	0.170935
890	SM(d44:7)	SM(d44:7)	M+H	SM	44	7	POS	C49 H88 N2 O6 P1	13.4438	831.637	content(μg/mL)	0.0180233	0.0157462	0.00434517	0.0264648	0.0127682	0.0151204	0.051915	0.0491722	0.00844888	0.00502618	0.0337152	0.0269881	0.0183569	0.000892879	0.00791421	0.00842549	0.0162782	0.0190171	0.0228946	0.0204631	0.0232664
891	SM(t18:0/22:1)	SM(t40:1)	M+H	SM	40	1	POS	C45 H92 N2 O7 P1	13.2158	803.664	content(μg/mL)	0.0266716	0.015474	0.00365143	0.0218047	0.0112819	0.0110739	0.0343351	0.0343156	0.00141652	0.00103558	0.00338872	0.00231968	0.000929944	0.00207624	0.00643251	0.00499938	0.024388	0.0239417	0.0255687	0.0241843	0.0288655
892	SM(t32:0)	SM(t32:0)	M+H	SM	32	0	POS	C37 H78 N2 O7 P1	9.57867	693.554	content(μg/mL)	0.000532117	0.000270476	2.82855e-05	0.000392696	0.000146609	0.000233028	0.0006715	0.00065377	0.00321502	0.00013025	0.00170638	0.0012077	0.000288525	0.00358127	0.00107423	0.00078306	0.000837705	0.000755823	0.000820879	0.00150613	0.000832723
893	SM(t34:0)	SM(t34:0)	M+H	SM	34	0	POS	C39 H82 N2 O7 P1	10.81	721.585	content(μg/mL)	0.0237546	0.0126654	0.00315208	0.0261978	0.00992546	0.011649	0.033543	0.0381213	0.0159038	0.0156589	0.0135395	0.0126848	0.0103349	0.00940563	0.0174852	0.0123626	0.0284819	0.0300701	0.0291322	0.0310415	0.0309093
894	SM(t35:3)	SM(t35:3)	M+H	SM	35	3	POS	C40 H78 N2 O7 P1	13.1339	729.554	content(μg/mL)	0.00744884	0.00958599	0.00181758	0.011366	0.00566902	0.00804656	0.0212033	0.0336679	0.0108489	0.00148346	0.0111661	0.0119145	0.0104699	0.0112801	0.00961522	0.00593804	0.008424	0.0122193	0.0054772	0.00650167	0.0107818
895	SM(t36:1)	SM(t36:1)	M+H	SM	36	1	POS	C41 H84 N2 O7 P1	12.7981	747.601	content(μg/mL)	0.00272175	0.000205138	0.000162929	0.00240979	0.000823471	0.000368185	0.00284909	0.0059959	0.000445135	0.00494161	0.0047519	0.00437438	0.00704037	0.000985046	0.00409409	0.00371141	0.0101587	0.00759214	0.00694967	0.00871854	0.00739504
896	SM(t38:0)	SM(t38:0)	M+H	SM	38	0	POS	C43 H90 N2 O7 P1	13.6165	777.648	content(μg/mL)	0.00673199	0.00407944	0.000851593	0.00872283	0.00278094	0.00206453	0.0095562	0.00930015	0.00624319	0.0106701	0.0029419	0.00840316	0.00882827	0.0102118	0.00833369	0.00387654	0.0146044	0.0130005	0.0118549	0.0126233	0.0146559
897	SM(t40:1)	SM(t40:1)	M+H	SM	40	1	POS	C45 H92 N2 O7 P1	14.17	803.664	content(μg/mL)	0.809757	0.783444	0.208049	1.0861	0.36443	0.546874	1.54344	2.20662	0.190358	0.414354	0.0286004	0.187353	0.690139	0.497853	0.392498	0.164214	0.693934	0.73032	0.694457	0.71784	0.722483
898	SM(t40:4)	SM(t40:4)	M+H	SM	40	4	POS	C45 H86 N2 O7 P1	13.7556	797.617	content(μg/mL)	0.0100404	0.0108497	0.00195751	0.013858	0.00633282	0.00616768	0.0213867	0.040118	0.00321614	0.00709797	0.0135994	0.000532949	0.00791414	0.00552114	0.00498171	0.00156342	0.010482	0.00943773	0.00762457	0.0104563	0.0107343
899	SM(t42:1)	SM(t42:1)	M+H	SM	42	1	POS	C47 H96 N2 O7 P1	12.8476	831.695	content(μg/mL)	0.00361354	0.00286076	0.00108101	0.00178	0.00245616	0.00220621	0.00865672	0.00458748	0.0358367	0.0673863	0.00286351	0.0287495	0.0635517	0.0619121	0.0867159	0.0204621	0.0133266	0.0161955	0.0172821	0.0180812	0.0184215
900	SM(t42:2)	SM(t42:2)	M+H	SM	42	2	POS	C47 H94 N2 O7 P1	14.3479	829.679	content(μg/mL)	0.0815014	0.0848707	0.0202477	0.118039	0.0207512	0.0509347	0.137049	0.261794	0.00144208	0.0127314	0.0484492	0.00552073	0.0141138	0.00514474	0.0266014	0.066984	0.0417252	0.017281	0.0237302	0.0327006	0.0320732
901	SM(t43:1)	SM(t43:1)	M+H	SM	43	1	POS	C48 H98 N2 O7 P1	15.339	845.711	content(μg/mL)	0.0831151	0.105294	0.0354462	0.13823	0.0479347	0.0570952	0.201487	0.335447	0.00522569	0.0243789	0.0145289	0.0239137	0.0551881	0.0313973	0.054518	0.020175	0.0257484	0.0322662	0.0408138	0.0301034	0.0392977
902	SM(t44:3)	SM(t44:3)	M+H	SM	44	3	POS	C49 H96 N2 O7 P1	15.3253	855.695	content(μg/mL)	0.000815489	0.00205795	0.0012334	0.00102568	0.00089908	0.00187006	0.00138962	0.000828849	0.00293873	0.00262585	0.00310176	0.00250274	0.00346567	0.000580643	0.00321587	0.00205033	0.00312659	0.00223274	0.00193023	0.00395552	0.00365049
903	SM(t44:4)	SM(t44:4)	M+H	SM	44	4	POS	C49 H94 N2 O7 P1	14.389	853.679	content(μg/mL)	0.00106051	0.00754481	2.40823e-06	0.00123119	0.00136341	1.89517e-06	0.000532544	0.0162577	0.00247818	0.0016273	0.00286777	0.00325366	0.00105438	1.67331e-06	0.00331243	0.00147981	0.00565011	0.00585777	0.00830231	0.00849849	0.00801743
904	SM(t44:5)	SM(t44:5)	M+H	SM	44	5	POS	C49 H92 N2 O7 P1	14.7296	851.664	content(μg/mL)	0.00542677	0.00692733	0.00180115	0.00452126	0.00180684	0.00346106	0.00907638	0.0109674	0.000318635	0.00251419	0.00138113	0.00460593	0.00736265	0.0113467	0.00292286	0.00235959	0.00160679	0.00185148	0.00232431	0.00229142	0.00212223
905	SPH(d16:1)	SPH(d16:1)	M+H	SPH	16	1	POS	C16 H34 N1 O2	1.67801	272.258	content(μg/mL)	0.0204706	0.0120364	0.001916	0.0193201	0.00768516	0.0126644	0.0256067	0.0396277	0.0124856	0.00978791	0.0312363	0.023363	0.0205924	0.00947211	0.0177922	0.0140063	0.0212189	0.0183418	0.0212421	0.0190228	0.0298685
906	SPH(d18:1)	SPH(d18:1)	M+H	SPH	18	1	POS	C18 H38 N1 O2	2.55918	300.29	content(μg/mL)	0.0345979	0.011799	0.00306519	0.022594	0.00860662	0.0102973	0.0244582	0.0319763	0.0262282	0.0248349	0.0404731	0.0240508	0.0270732	0.0186159	0.0176939	0.0141231	0.0313374	0.0250378	0.0263223	0.0279426	0.0338994
907	ST(d41:2)	ST(d41:2)	M+H	ST	41	2	POS	C47 H90 N1 O11 S1	14.0367	876.623	content(μg/mL)	0.00198643	0.00204031	0.000626864	0.0014726	0.000592083	0.000986459	0.00617132	0.0051099	0.00756269	0.00805241	0.0130929	0.00147635	0.00881217	0.00271562	0.00394457	0.00256495	0.00306114	0.00210119	0.0036466	0.00489968	0.00298513
908	TG(10:0/10:0/10:1CHO)	TG(30:1CHO)	M+Na	TG	30	1	POS	C33 H58 Na1 O7	8.65436	589.407	content(μg/mL)	0.0024133	5.44959e-05	2.47905e-05	0.0230598	0.000296929	0.000467251	0.0501241	0.166968	0.14197	0.243487	0.718161	0.356828	0.450053	0.187052	0.257328	0.702794	0.0619056	0.0814151	0.0764865	0.0599461	0.0685659
909	TG(10:0/10:0/16:1CHO)	TG(36:1CHO)	M+Na	TG	36	1	POS	C39 H70 Na1 O7	10.072	673.501	content(μg/mL)	0.0101457	0.0013916	3.85481e-05	0.0174798	7.25898e-05	0.000172516	8.62128e-06	0.069923	1.53029	1.03171	1.29632	1.16921	2.58931	1.28425	1.03247	1.74544	0.242171	0.286838	0.266387	0.254225	0.458146
910	TG(10:0/10:0CHO/12:0)	TG(32:0CHO)	M+Na	TG	32	0	POS	C35 H64 Na1 O7	10.6213	619.454	content(μg/mL)	0.00727319	6.76848e-05	1.01331e-06	4.52431e-06	0.000520989	0.00161824	0.00327012	9.19897e-05	0.291153	0.353082	0.668035	1.2677	1.44822	0.167663	0.3601	2.42774	0.227482	0.173205	0.268787	0.302351	0.258399
911	TG(10:0/10:0CHO/16:0)	TG(36:0CHO)	M+Na	TG	36	0	POS	C39 H72 Na1 O7	12.9186	675.517	content(μg/mL)	0.024488	0.00282337	5.35445e-05	0.112505	0.000696035	0.00209218	0.262561	0.505755	3.28316	3.20463	8.43483	3.08328	6.08228	1.43471	1.81369	4.02937	0.65379	0.748801	0.415843	0.60117	0.96835
912	TG(10:0/12:0)	TG(22:0)	M+Na	TG	22	0	POS	C25 H46 Na1 O5	7.67804	449.324	content(μg/mL)	2.45932	0.0168756	0.000900063	1.58872	0.0102141	0.0123621	1.51927	1.15029	12.1007	15.4476	44.6608	44.3787	219.755	98.6153	73.8292	32.017	6.47738	8.59654	8.67666	6.55443	9.89423
913	TG(10:0/12:0/12:0CHO)	TG(34:0CHO)	M+Na	TG	34	0	POS	C37 H68 Na1 O7	11.7686	647.486	content(μg/mL)	0.0596659	0.00416237	8.09262e-05	0.0957608	0.000810832	0.00210161	0.350694	0.370394	5.99367	5.77424	4.72241	1.7894	8.6802	6.09309	3.18216	9.79749	0.650299	1.16972	1.07688	0.699215	0.930857
914	TG(10:0/12:0/16:0CHO)	TG(38:0CHO)	M+Na	TG	38	0	POS	C41 H76 Na1 O7	12.7985	703.548	content(μg/mL)	2.75529e-06	0.000223687	3.68814e-06	0.00252434	0.000677148	0.00199224	0.0120546	0.202001	1.67709	2.3871	12.8827	6.79884	10.2635	5.19081	2.76895	3.29058	0.562429	0.773423	1.19414	0.49696	0.654921
915	TG(10:0/12:0/18:0CHO)	TG(40:0CHO)	M+NH4	TG	40	0	POS	C43 H84 N1 O7	14.1924	726.624	content(μg/mL)	0.0279873	0.00285653	0.000244449	0.0441909	0.000645836	0.00244323	0.108539	0.27468	1.68471	2.1548	8.58264	3.13646	4.78684	2.94598	6.06566	3.40449	0.360933	0.489228	0.61018	0.435349	0.455125
916	TG(10:0/12:0/18:1)	TG(40:1)	M+NH4	TG	40	1	POS	C43 H84 N1 O6	15.8568	710.629	content(μg/mL)	0.00498769	0.00213629	0.0117579	0.0469491	0.00130702	0.0318845	0.0719994	0.0812314	0.14179	1.41334	3.0642	1.639	2.50575	0.506022	0.147101	1.77644	0.145946	0.187825	0.198966	0.1317	0.121946
917	TG(10:0/12:0/18:1CHO)	TG(40:1CHO)	M+Na	TG	40	1	POS	C43 H78 Na1 O7	13.1018	729.564	content(μg/mL)	0.00452517	0.000609293	1.88619e-05	0.00855774	0.000524868	0.000141203	0.0253911	0.0850948	4.22844	4.2783	12.0662	5.59179	5.44784	4.52558	1.50604	5.35516	0.398495	0.587152	0.57987	0.529766	0.764665
918	TG(10:0/12:0CHO/16:0)	TG(38:0CHO)	M+NH4	TG	38	0	POS	C41 H80 N1 O7	14.5001	698.593	content(μg/mL)	0.0284765	0.0138107	8.29435e-05	0.239424	0.00222607	0.00349939	0.159685	0.833315	1.05576	11.3459	4.25384	15.6513	23.1206	24.5361	33.4912	9.34105	1.50628	2.04489	1.93199	1.59636	2.47172
919	TG(10:0/14:0/14:0COOH)	TG(38:0COOH)	M+NH4	TG	38	0	POS	C41 H80 N1 O8	13.3669	714.588	content(μg/mL)	0.0033434	0.000920725	1.26118e-05	0.00862014	0.000128813	0.000905516	0.0308525	0.000197878	0.179413	0.157692	0.588054	0.267992	0.571809	0.276125	0.200419	0.232773	0.016988	0.0403584	0.0411575	0.0406156	0.0559762
920	TG(10:0/14:0/18:1CHO)	TG(42:1CHO)	M+NH4	TG	42	1	POS	C45 H86 N1 O7	13.9685	752.64	content(μg/mL)	0.00890463	0.000342863	8.01711e-05	0.00403618	8.0725e-05	0.00030304	0.0303522	0.024599	0.327995	0.264847	1.8155	0.699649	0.817861	0.566954	0.192666	0.906914	0.0621016	0.0742413	0.0498927	0.0689904	0.0833968
921	TG(10:0/16:0/17:1)	TG(43:1)	M+NH4	TG	43	1	POS	C46 H90 N1 O6	17.0087	752.676	content(μg/mL)	0.0429515	0.0159464	0.00257263	0.0124972	0.00717143	0.00945038	0.0510088	0.072204	0.0303874	0.0563815	0.166285	0.0545582	0.117815	0.0966578	0.108409	0.0661152	0.0444847	0.0531552	0.0368791	0.0237432	0.051714
922	TG(10:0/16:0/22:5)	TG(48:5)	M+NH4	TG	48	5	POS	C51 H92 N1 O6	16.2295	814.692	content(μg/mL)	0.0500347	0.0332852	0.00671503	0.0619057	0.0193167	0.0301778	0.0295202	0.0321956	0.0119213	0.00495355	0.222138	0.011587	0.00047658	0.0136981	0.00953598	0.000155024	0.060418	0.0434695	0.0864647	0.058323	0.123048
923	TG(10:0/16:0CHO/18:1)	TG(44:1CHO)	M+NH4	TG	44	1	POS	C47 H90 N1 O7	14.6287	780.671	content(μg/mL)	0.0519213	0.00584299	0.000388574	0.0891846	0.00091426	0.00300817	0.235791	0.250166	0.271937	0.268081	0.300478	0.0616187	0.425384	0.286078	0.0678505	0.327524	0.198559	0.254737	0.274818	0.217847	0.331856
924	TG(10:0/16:2)	TG(26:2)	M+Na	TG	26	2	POS	C29 H50 Na1 O6	7.65866	517.35	content(μg/mL)	0.0354891	0.000511359	2.42634e-05	0.0311187	0.000146356	0.00026247	0.0417612	0.0394851	0.0225623	0.0180883	0.017796	0.000156386	0.039467	0.0763525	0.129049	0.0185947	0.0566538	0.0488789	0.0522666	0.0417437	0.0656683
925	TG(10:0/18:0/18:3)	TG(46:3)	M+NH4	TG	46	3	POS	C49 H92 N1 O6	16.6246	790.692	content(μg/mL)	0.452852	0.301689	0.177598	0.563207	0.146196	0.354143	0.705253	0.646209	0.401791	0.476654	1.88258	0.617242	1.09899	0.97893	0.526536	0.688133	0.298748	0.524815	0.430281	0.3382	0.46722
926	TG(10:0/18:1)	TG(28:1)	M+Na	TG	28	1	POS	C31 H56 Na1 O5	10.5647	531.402	content(μg/mL)	0.417839	0.0065313	0.000264372	0.224843	0.00156541	0.00327268	0.354469	0.31649	5.33939	2.37713	5.1265	0.758972	7.86423	0.528738	0.14922	2.84117	2.15836	2.30607	2.61022	2.72382	3.20095
927	TG(10:0/18:1/18:3)	TG(46:4)	M+NH4	TG	46	4	POS	C49 H90 N1 O6	16.1895	788.676	content(μg/mL)	0.0559016	0.057588	0.0254424	0.642933	0.025041	0.0519653	0.393852	0.660591	0.34254	0.757512	1.71778	1.42908	0.957832	0.857758	0.670957	0.521749	0.58792	0.84082	0.748921	0.648234	0.853738
928	TG(10:0/18:3)	TG(28:3)	M+H	TG	28	3	POS	C31 H53 O5	10.481	505.389	content(μg/mL)	0.298316	0.00690854	0.000172024	0.169623	0.00116161	0.0038217	0.299811	0.34515	3.86274	1.9576	4.261	1.03119	8.28873	2.65596	1.3613	2.75486	1.66756	2.54832	2.64983	2.2636	2.61847
929	TG(10:0/19:4)	TG(29:4)	M+H	TG	29	4	POS	C32 H53 O5	9.61458	517.389	content(μg/mL)	0.021131	0.000350834	6.06778e-06	0.0118912	1.52935e-05	0.00011748	0.0579769	0.00980283	0.0357135	0.0151637	0.11473	0.0964171	0.112337	0.00879877	0.0444342	0.0722224	0.0994429	0.100967	0.109649	0.0777338	0.127816
930	TG(10:0/20:4)	TG(30:4)	M+H	TG	30	4	POS	C33 H55 O5	10.3621	531.404	content(μg/mL)	0.384728	0.00664948	0.000240902	0.193076	0.00150492	0.00299835	0.322193	0.310237	4.45818	2.07008	3.79675	0.687875	7.8133	0.339773	0.1386	2.26933	1.75388	3.31795	3.02757	2.05563	3.63082
931	TG(10:0/20:5)	TG(30:5)	M+H	TG	30	5	POS	C33 H53 O5	9.59684	529.389	content(μg/mL)	0.102795	0.00048216	3.23693e-05	0.0639219	6.66247e-05	0.000646263	0.0511638	0.0231684	0.203257	0.12583	0.460429	0.0698332	0.548769	0.42276	0.0906745	0.177402	0.232358	0.28536	0.261862	0.30298	0.477642
932	TG(10:0/20:6)	TG(30:6)	M+H	TG	30	6	POS	C33 H51 O5	8.84248	527.373	content(μg/mL)	0.125802	0.000984972	3.38464e-05	0.0766448	0.000335283	0.000336522	0.0520793	0.0280827	0.380633	0.356652	0.572219	0.414854	2.20768	0.219252	0.120535	0.685987	0.667411	0.825822	0.926974	0.69902	1.10326
933	TG(10:0/3:0/20:0)	TG(33:0)	M+Na	TG	33	0	POS	C36 H70 Na1 O5	10.5315	605.512	content(μg/mL)	0.00587048	0.000193945	1.51463e-06	0.00455037	4.07574e-05	0.000263298	0.0101915	0.0215271	0.00689603	0.00914023	0.0698865	0.0411264	0.062465	0.030889	0.0201399	0.0128875	0.0221358	0.0329262	0.0148541	0.0187008	0.0328661
934	TG(10:0/4:0/18:3)	TG(32:3)	M+NH4	TG	32	3	POS	C35 H66 N1 O5	12.3966	580.494	content(μg/mL)	3.0115	0.0685352	0.00263973	2.80712	0.0194634	0.0388311	3.57318	3.08443	3.19462	1.00596	2.42347	0.65689	2.90393	2.75151	1.31026	1.04389	5.14873	7.1966	7.28577	6.10652	7.87396
935	TG(10:0/8:0/17:2)	TG(35:2)	M+Na	TG	35	2	POS	C38 H70 Na1 O5	14.9989	629.512	content(μg/mL)	0.15927	0.00641712	0.000116971	0.151821	0.00175716	0.00106716	0.114689	0.17912	4.25805	0.524919	0.514228	0.0324029	1.01525	1.11652	0.1807	0.168831	0.376904	0.611558	0.5802	0.446119	0.674786
936	TG(10:0/8:0/17:3)	TG(35:3)	M+Na	TG	35	3	POS	C38 H68 Na1 O5	14.4909	627.496	content(μg/mL)	0.227727	0.00231966	6.46333e-05	0.0823756	0.000979592	0.00244587	0.274016	0.26404	0.995337	0.211385	0.192154	0.148697	0.717166	1.01266	0.288848	0.0708476	0.866588	1.07335	1.33629	1.09937	1.47864
937	TG(10:0CHO/12:0/12:0)	TG(34:0CHO)	M+NH4	TG	34	0	POS	C37 H72 N1 O7	12.1374	642.53	content(μg/mL)	0.0219192	0.00106577	8.58674e-06	0.0244631	7.77618e-08	2.97293e-07	0.0604419	0.0336183	1.55402	2.37552	6.27416	2.39639	2.71758	1.47066	1.81819	3.9756	0.697173	0.88361	0.902269	0.755777	1.04055
938	TG(10:0CHO/12:0/14:0)	TG(36:0CHO)	M+NH4	TG	36	0	POS	C39 H76 N1 O7	13.4687	670.562	content(μg/mL)	0.0609559	0.00207025	0.000106692	0.107186	0.000899375	0.00621958	0.118762	0.79195	2.16506	3.85631	10.1307	3.13126	4.79771	3.13794	2.70835	4.83354	1.08773	1.22142	1.35663	1.28397	1.76803
939	TG(10:0CHO/14:0/16:0)	TG(40:0CHO)	M+NH4	TG	40	0	POS	C43 H84 N1 O7	14.8115	726.624	content(μg/mL)	0.109546	0.00970952	0.000549897	0.171148	0.0020392	0.00515702	0.358227	1.30686	1.48494	1.95999	5.46428	3.00254	5.41233	4.75745	9.9971	1.77194	0.488572	0.825196	0.820259	0.675291	0.87651
940	TG(10:0CHO/16:0/16:0)	TG(42:0CHO)	M+NH4	TG	42	0	POS	C45 H88 N1 O7	15.4387	754.656	content(μg/mL)	0.0497324	0.00690021	0.000731876	0.0866545	0.00147383	0.00323555	0.144278	0.720221	0.709087	1.32187	4.4889	1.27137	2.93131	2.67177	1.27224	1.56313	0.405325	0.487478	0.471147	0.348019	0.564029
941	TG(10:0CHO/16:0/18:1)	TG(44:1CHO)	M+NH4	TG	44	1	POS	C47 H90 N1 O7	15.3885	780.671	content(μg/mL)	0.524527	0.0845508	0.00220108	1.78362	0.0242184	0.0481031	4.81631	4.83876	5.64411	6.01058	16.3015	5.17231	14.6817	13.8451	6.82627	12.8009	3.42173	5.32493	5.40375	4.14085	6.56679
942	TG(10:0CHO/6:0/20:4)	TG(36:4CHO)	M+H	TG	36	4	POS	C39 H65 O7	9.61881	645.472	content(μg/mL)	0.00411146	0.00173835	1.83168e-05	0.0290721	0.000269697	0.000143843	0.00700871	0.0045373	0.508828	1.34776	4.76931	1.32382	0.960324	1.62149	0.241775	3.74749	0.1295	0.244165	0.105353	0.172137	0.315793
943	TG(10:0COOH/3:0/13:0)	TG(26:0COOH)	M+H	TG	26	0	POS	C29 H53 O8	2.70612	529.373	content(μg/mL)	0.0559634	0.00133692	4.13299e-05	0.030877	0.000447671	0.000806952	0.288061	0.123983	0.340444	0.0919263	0.433731	0.167683	0.321261	0.846052	0.200948	0.0929242	0.281237	0.462667	0.414722	0.328119	0.471132
944	TG(10:1CHO/18:1/18:2)	TG(46:4CHO)	M+H	TG	46	4	POS	C49 H85 O7	15.4149	785.629	content(μg/mL)	0.0220858	0.00559171	0.00040517	0.0206439	0.00104372	0.00240591	0.0850537	0.470769	0.302208	0.503921	2.49072	0.590425	0.896093	1.16948	0.642194	0.591575	0.0863575	0.150265	0.0761628	0.0778026	0.135983
945	TG(10:2CHO/10:0/14:0)	TG(34:2CHO)	M+H	TG	34	2	POS	C37 H65 O7	11.7093	621.472	content(μg/mL)	0.00417201	0.000468332	1.86821e-06	0.00671927	5.69145e-05	0.000179027	0.0152612	0.0266999	0.967412	1.05095	9.17197	7.01676	1.21345	0.50785	3.30672	3.0254	0.963027	1.35888	1.18762	0.966641	1.61233
946	TG(10:2CHO/10:0/18:1)	TG(38:3CHO)	M+H	TG	38	3	POS	C41 H71 O7	12.9469	675.519	content(μg/mL)	0.00412832	0.000286986	2.36797e-05	0.0495809	0.000172247	0.000819989	0.000891028	0.0450598	0.779326	1.03479	7.36707	1.80499	3.46145	1.88252	0.937986	1.44156	0.141894	0.418759	0.468311	0.432896	0.527671
947	TG(10:2CHO/12:0/12:0)	TG(34:2CHO)	M+H	TG	34	2	POS	C37 H65 O7	10.2822	621.472	content(μg/mL)	0.00322669	0.000144487	4.75535e-06	0.00138777	0.000457648	0.00148445	0.00346688	0.233356	4.24454	6.09646	3.4261	3.17622	8.77823	2.81803	0.490086	12.0916	0.623971	0.717298	1.24964	1.19428	1.78171
948	TG(10:2CHO/12:0/14:0)	TG(36:2CHO)	M+H	TG	36	2	POS	C39 H69 O7	12.2695	649.504	content(μg/mL)	0.00703465	0.00213344	3.9257e-05	0.0532554	0.000897043	0.00147752	0.0958012	0.157454	1.16853	0.743135	4.19451	1.96683	2.34443	0.538444	0.370588	3.37237	0.996426	1.65224	1.66415	1.37827	1.95816
949	TG(10:2CHO/12:0/16:0)	TG(38:2CHO)	M+H	TG	38	2	POS	C41 H73 O7	13.7858	677.535	content(μg/mL)	0.29631	0.0242491	0.000487203	0.442961	0.00434496	0.0112079	0.456273	2.40743	24.8551	32.7746	93.0109	49.1597	74.1948	48.5089	67.473	43.0483	3.52929	5.83097	6.24191	4.55243	7.16295
950	TG(10:2CHO/14:0/16:0)	TG(40:2CHO)	M+H	TG	40	2	POS	C43 H77 O7	14.8859	705.566	content(μg/mL)	0.201534	0.0159393	0.000138418	0.518519	0.00345394	0.010421	0.0777474	2.18819	11.6607	19.6958	72.3061	24.4861	35.4699	24.2112	26.4311	40.2361	2.69521	4.08236	3.98366	3.23219	4.1516
951	TG(10:2CHO/16:0/16:0)	TG(42:2CHO)	M+H	TG	42	2	POS	C45 H81 O7	15.7203	733.598	content(μg/mL)	0.062047	0.00562779	8.80414e-05	0.160595	0.00260679	0.00331227	0.0200841	0.5587	1.5782	3.20316	10.2766	5.45954	5.79613	3.61368	1.64403	3.36655	0.687965	0.76221	0.724852	0.643388	0.888634
952	TG(10:2CHO/16:0/18:2)	TG(44:4CHO)	M+H	TG	44	4	POS	C47 H81 O7	14.9348	757.598	content(μg/mL)	0.118156	0.0146632	8.15063e-05	0.285385	0.00352661	0.00881592	0.365562	1.71139	1.89928	2.9811	8.67587	4.41205	6.0156	9.98638	7.48284	1.25068	0.854621	1.27777	0.706378	1.05969	0.949266
953	TG(10:2CHO/18:1/18:2)	TG(46:5CHO)	M+H	TG	46	5	POS	C49 H83 O7	15.032	783.613	content(μg/mL)	0.0286137	0.0028841	0.000146901	0.0577539	0.000655933	0.00194684	0.154546	0.304619	0.181818	0.19718	0.652425	0.353344	0.475255	0.547179	0.240689	0.313416	0.184844	0.213134	0.17526	0.139172	0.273533
954	TG(10:2CHO/8:0/10:0)	TG(28:2CHO)	M+H	TG	28	2	POS	C31 H53 O7	8.19478	537.379	content(μg/mL)	0.0102201	0.00104377	9.15516e-06	0.00287983	0.000137267	0.000199123	0.0138704	0.0282257	0.164935	1.13883	2.30108	2.85876	0.615547	0.193542	2.37488	3.55954	0.502045	0.506998	0.52598	0.508207	0.776751
955	TG(10:2CHO/8:0/18:2)	TG(36:4CHO)	M+H	TG	36	4	POS	C39 H65 O7	10.3309	645.472	content(μg/mL)	0.011748	0.000870396	1.49313e-05	0.0181351	0.000167246	6.9022e-05	0.0508443	0.0355789	0.687847	0.332266	0.497668	1.00652	0.880558	0.548446	0.13939	0.528971	0.233368	0.332647	0.428109	0.172797	0.247213
956	TG(10:3CHO/16:0/16:0)	TG(42:3CHO)	M+H	TG	42	3	POS	C45 H79 O7	15.1245	731.582	content(μg/mL)	0.0939213	0.0076868	6.75817e-05	0.0857047	0.00275939	0.00767126	0.419251	1.68459	3.59001	4.38092	13.645	14.2622	17.654	14.3336	24.0703	3.01858	1.9528	3.38689	2.54893	2.42965	2.83275
957	TG(10:3CHO/16:0/17:0)	TG(43:3CHO)	M+H	TG	43	3	POS	C46 H81 O7	15.3619	745.598	content(μg/mL)	0.0375641	0.00642615	0.000100769	0.125429	0.00332533	0.00536191	0.597306	1.07887	1.52579	1.20066	6.12328	1.53422	2.97646	2.44376	4.01426	0.865026	0.59563	0.976087	1.02192	0.760103	1.44887
958	TG(11:0/10:0)	TG(21:0)	M+Na	TG	21	0	POS	C24 H44 Na1 O5	7.59255	435.308	content(μg/mL)	0.125056	0.00207593	3.78961e-05	0.0859882	0.000544926	0.000492696	0.109748	0.110586	0.554884	0.856083	2.11902	2.19947	19.849	7.82792	4.75215	1.9782	0.658754	0.98943	1.00217	0.866555	1.28647
959	TG(11:0/14:0/3:0)	TG(28:0)	M+NH4	TG	28	0	POS	C31 H64 N1 O5	12.4377	530.478	content(μg/mL)	0.165259	0.00563387	0.000164543	0.111148	0.000619077	0.00246392	0.186447	0.22174	2.15524	0.798773	1.87233	0.192159	0.627686	0.223228	0.0215387	2.40616	0.924664	1.49558	1.29948	1.14404	1.71864
960	TG(11:0/16:0)	TG(27:0)	M+Na	TG	27	0	POS	C30 H56 Na1 O5	11.0919	519.402	content(μg/mL)	0.0764729	0.00184721	5.88297e-05	0.0361253	0.000253907	0.000585928	0.0690084	0.0166259	0.21261	0.0384988	0.10669	0.086528	0.119082	0.053633	0.120876	0.143848	0.162033	0.16463	0.183104	0.148858	0.294139
961	TG(11:0/17:2/2:0)	TG(30:2)	M+H	TG	30	2	POS	C33 H61 O5	9.59839	537.451	content(μg/mL)	0.0311732	0.000870333	1.19204e-05	0.0327747	0.00017818	0.000467285	0.031009	0.033409	0.192148	0.18317	0.262988	0.15234	0.717351	0.208867	0.0641708	0.284814	0.113268	0.134976	0.121091	0.101733	0.18679
962	TG(11:0/17:3)	TG(28:3)	M+H	TG	28	3	POS	C31 H53 O5	10.2021	505.389	content(μg/mL)	1.30528	0.0184524	0.000623309	1.19364	0.00660703	0.0121846	0.587658	0.689438	12.9629	7.1044	15.8575	4.90302	33.3375	9.58197	4.44818	10.5424	8.18937	11.2049	11.8757	10.4726	12.8944
963	TG(11:0/18:1/18:3)	TG(47:4)	M+NH4	TG	47	4	POS	C50 H92 N1 O6	16.0999	802.692	content(μg/mL)	0.0992388	0.0177126	0.00468107	0.00223434	0.00522934	0.00870464	1.43023	0.791308	2.17952	0.598024	2.62516	1.51774	2.65291	0.960675	1.61871	0.333529	0.68104	1.14766	1.19944	1.08099	1.70667
964	TG(11:0/19:0CHO)	TG(30:0CHO)	M+Na	TG	30	0	POS	C33 H60 Na1 O7	8.43308	591.423	content(μg/mL)	0.00264614	0.00198243	7.98662e-07	0.0306157	3.13514e-05	0.00158692	0.077629	0.194475	0.454724	0.785433	0.698652	0.309032	1.18138	0.786656	0.387687	1.63201	0.195275	0.257032	0.236127	0.210384	0.307753
965	TG(11:0/21:1CHO)	TG(32:1CHO)	M+Na	TG	32	1	POS	C35 H62 Na1 O7	9.62298	617.439	content(μg/mL)	0.015211	0.000465576	8.11405e-06	0.0280117	0.000129091	0.000308912	0.0226459	0.025856	0.462502	0.44943	0.775459	0.203054	1.06636	0.559353	0.153619	1.0646	0.2015	0.306791	0.352985	0.276196	0.462795
966	TG(11:0/4:0/18:1)	TG(33:1)	M+Na	TG	33	1	POS	C36 H68 Na1 O5	14.1999	603.496	content(μg/mL)	2.87941	0.128673	0.00361928	3.02141	0.023071	0.0448745	3.86507	6.26258	41.0762	6.65273	34.4321	6.8279	31.6144	62.8118	16.0421	6.62981	12.0391	18.2572	17.577	14.7245	21.204
967	TG(11:0/4:0/20:4)	TG(35:4)	M+H	TG	35	4	POS	C38 H65 O6	13.6763	617.478	content(μg/mL)	0.0136974	0.00196182	0.000267057	0.0256655	0.000470243	0.000245457	0.00685761	0.258432	3.47564	7.68423	21.6107	7.58946	4.27155	6.00622	2.22013	10.3788	1.00011	1.12211	0.875387	0.72415	0.982814
968	TG(11:0/8:0/10:0)	TG(29:0)	M+NH4	TG	29	0	POS	C32 H64 N1 O6	10.8654	558.473	content(μg/mL)	0.00880363	0.00237667	2.38634e-05	0.0456224	0.000447492	0.000922553	0.100638	0.124619	1.245	0.916465	5.55159	6.40577	1.35424	1.70868	2.22961	5.3097	0.553879	0.938801	1.0524	1.01405	1.41424
969	TG(11:0/8:0/8:0)	TG(27:0)	M+NH4	TG	27	0	POS	C30 H60 N1 O6	9.39433	530.442	content(μg/mL)	0.0210242	0.000973871	1.94106e-05	0.0631506	0.000433901	0.00115861	0.181406	0.222612	1.15698	1.28898	7.31344	5.83038	3.29767	2.404	3.23288	4.27271	0.448596	0.855	0.827481	0.642438	0.849801
970	TG(11:0CHO/14:0)	TG(25:0CHO)	M+NH4	TG	25	0	POS	C28 H54 N1 O7	2.97339	516.389	content(μg/mL)	0.0222399	0.00341003	4.44572e-05	0.0718611	0.000624161	0.00165674	0.176914	0.199801	0.207057	0.143387	0.792667	0.276909	0.643141	0.465041	0.31074	0.180878	0.160822	0.191841	0.174172	0.132484	0.181603
971	TG(11:0CHO/16:0/16:0)	TG(43:0CHO)	M+NH4	TG	43	0	POS	C46 H90 N1 O7	15.8161	768.671	content(μg/mL)	0.0365448	0.00833995	0.000466435	0.119784	0.00157912	0.00419129	0.285394	0.400596	0.371638	0.326467	2.1727	0.753254	1.46398	0.787333	0.749673	0.333066	0.219006	0.290845	0.323906	0.270539	0.359491
972	TG(11:0CHO/4:0/17:3)	TG(32:3CHO)	M+H	TG	32	3	POS	C35 H59 O7	8.33548	591.426	content(μg/mL)	0.00576577	1.05895e-06	7.98116e-07	0.001655	1.3164e-05	0.00142741	0.00329713	0.200303	0.392033	1.20182	0.779588	0.9638	1.69702	1.0888	0.527164	1.83277	0.236053	0.286805	0.142484	0.229216	0.344174
973	TG(11:2CHO/18:1)	TG(29:3CHO)	M+H	TG	29	3	POS	C32 H53 O7	7.9128	549.379	content(μg/mL)	0.0177552	7.54432e-05	1.84467e-06	0.00130073	3.16305e-05	2.90289e-05	0.00339406	0.0227524	0.33516	0.4621	0.96964	0.828023	1.83279	0.8419	0.318118	0.987054	0.093484	0.209462	0.264131	0.220946	0.33623
974	TG(11:3CHO/16:0/16:0)	TG(43:3CHO)	M+H	TG	43	3	POS	C46 H81 O7	15.2493	745.598	content(μg/mL)	0.168557	0.0320122	0.000253584	0.729521	0.00639406	0.0166165	1.83632	2.75017	2.95347	2.52335	15.3477	4.4598	9.0682	7.67172	6.71663	2.95859	1.35719	1.97358	1.87946	1.68343	2.0269
975	TG(11:3CHO/4:0/16:0)	TG(31:3CHO)	M+H	TG	31	3	POS	C34 H57 O7	8.88536	577.41	content(μg/mL)	0.00332477	0.000485083	4.49792e-06	0.00634896	0.000188043	3.66216e-07	0.011208	0.0182707	0.800168	0.576322	2.07753	1.13576	2.11439	1.73352	0.833766	0.599365	0.0536198	0.0770995	0.0850915	0.0802134	0.117557
976	TG(12:0/10:0/13:0)	TG(35:0)	M+Na	TG	35	0	POS	C38 H72 Na1 O6	11.7939	647.522	content(μg/mL)	0.0381692	0.000594693	9.4109e-05	0.0286124	0.000573451	0.000673435	0.0859304	0.0378341	0.973202	0.503425	0.358931	0.0125771	0.782806	2.11088	0.560114	0.0955437	0.321238	0.513253	0.542156	0.469764	0.729148
977	TG(12:0/10:0CHO/20:1)	TG(42:1CHO)	M+Na	TG	42	1	POS	C45 H82 Na1 O7	15.5159	757.595	content(μg/mL)	0.0205956	0.0032771	1.49078e-05	0.0379215	0.00053988	0.00113555	0.0808467	0.21447	0.556684	0.36595	0.197697	0.122156	0.0815602	0.0899041	0.105295	0.613246	0.138215	0.215333	0.228753	0.15891	0.210961
978	TG(12:0/14:0/10:1CHO)	TG(36:1CHO)	M+Na	TG	36	1	POS	C39 H70 Na1 O7	11.3546	673.501	content(μg/mL)	0.0324847	0.00628751	9.05152e-05	0.0621412	0.000760244	0.0020452	0.349409	0.144739	0.954177	0.838152	5.75498	2.30942	1.63624	3.35431	0.481521	0.899956	0.510745	0.572779	0.602788	0.525112	0.322294
979	TG(12:0/14:0/18:0COOH)	TG(44:0COOH)	M+Na	TG	44	0	POS	C47 H88 Na1 O8	14.523	803.637	content(μg/mL)	0.092034	0.00655632	0.000110123	0.290674	0.00399265	0.00344935	0.581616	0.503364	1.61829	0.68707	3.94886	0.493656	1.43972	0.47208	1.43671	0.714265	0.563491	1.12978	1.03818	1.21715	1.61842
980	TG(12:0/15:0/16:0)	TG(43:0)	M+NH4	TG	43	0	POS	C46 H92 N1 O6	17.3391	754.692	content(μg/mL)	0.296278	0.141113	0.00713771	0.0998759	0.067037	0.133981	0.1538	0.42819	0.263686	0.21397	1.18413	0.471163	0.966695	0.670789	0.416231	0.379383	0.15326	0.0979505	0.238787	0.181133	0.367258
981	TG(12:0/16:0/10:1CHO)	TG(38:1CHO)	M+Na	TG	38	1	POS	C41 H74 Na1 O7	13.3627	701.533	content(μg/mL)	0.0809336	0.0104324	3.5016e-05	0.0435972	0.000454117	0.00476976	0.620562	0.26549	1.6138	2.44325	11.1152	4.0482	4.9841	2.53451	2.05043	4.15148	0.372629	0.451246	0.633649	0.447013	0.599266
982	TG(12:0/16:0/12:2CHO)	TG(40:2CHO)	M+Na	TG	40	2	POS	C43 H76 Na1 O7	13.1617	727.548	content(μg/mL)	1.21461	0.209204	0.00314713	4.18435	0.0504469	0.0800002	10.7283	12.9769	4.06249	3.99766	6.24648	4.4869	5.81968	4.62346	5.36802	3.76002	6.04413	9.25289	9.48612	8.08222	11.9056
983	TG(12:0/16:0/18:1CHO)	TG(46:1CHO)	M+NH4	TG	46	1	POS	C49 H94 N1 O7	15.361	808.702	content(μg/mL)	0.0922189	0.0164346	0.00147126	0.144467	0.00266856	0.00703751	0.298818	0.492009	0.285876	0.549699	1.28494	0.354804	1.65842	0.874412	0.895147	0.600982	0.303549	0.425233	0.375118	0.291086	0.306233
984	TG(12:0/16:0/18:4)	TG(46:4)	M+NH4	TG	46	4	POS	C49 H90 N1 O6	16.6596	788.676	content(μg/mL)	0.109643	0.0364662	0.020946	0.367833	0.0280257	0.0325131	0.107791	0.325547	0.156113	0.181134	0.437632	0.281314	0.212126	0.351291	0.308328	0.161023	0.11941	0.1971	0.249333	0.144644	0.129253
985	TG(12:0/16:1/18:3)	TG(46:4)	M+NH4	TG	46	4	POS	C49 H90 N1 O6	16.1426	788.676	content(μg/mL)	0.135568	0.0643106	0.0261539	0.604306	0.0260427	0.041026	0.889214	0.863333	1.4596	0.348024	2.65013	1.67486	1.0902	0.878074	0.55359	0.521749	0.770325	0.998754	0.891436	0.603949	1.13609
986	TG(12:0/17:1/18:1)	TG(47:2)	M+NH4	TG	47	2	POS	C50 H96 N1 O6	17.3751	806.723	content(μg/mL)	0.402006	0.133299	0.00727018	0.440894	0.0446752	0.115042	0.759128	0.804208	0.699956	0.563432	3.11594	1.04475	2.50309	1.34572	1.04256	0.702293	0.417161	0.661628	0.498587	0.517971	0.782665
987	TG(12:0/18:1/18:3)	TG(48:4)	M+NH4	TG	48	4	POS	C51 H94 N1 O6	16.8286	816.708	content(μg/mL)	0.147729	0.260714	0.0556408	0.354056	0.0452679	0.0583641	0.706494	0.308203	0.52363	0.339699	1.05334	0.498581	1.41392	0.44223	1.14223	0.685162	0.303	0.533018	0.477577	0.229017	0.843191
988	TG(12:0/18:2/18:2)	TG(48:4)	M+NH4	TG	48	4	POS	C51 H94 N1 O6	16.552	816.708	content(μg/mL)	0.374361	0.181433	0.146016	0.777355	0.128111	0.264523	1.37132	0.931849	0.85398	1.11025	1.55167	0.99896	0.657676	1.22709	1.74214	0.880868	0.979153	0.58468	0.965274	0.919363	1.08529
989	TG(12:0/22:2CHO)	TG(34:2CHO)	M+Na	TG	34	2	POS	C37 H64 Na1 O7	10.2017	643.454	content(μg/mL)	0.000950764	0.00179502	1.97837e-05	0.0313769	0.000378946	0.000868027	0.00899878	0.0976354	0.338041	0.329275	0.506271	0.356283	0.563125	0.47257	0.461794	0.621367	0.173379	0.19033	0.241419	0.195053	0.258499
990	TG(12:0CHO/14:0/16:0)	TG(42:0CHO)	M+NH4	TG	42	0	POS	C45 H88 N1 O7	15.2781	754.656	content(μg/mL)	0.0119599	0.00127205	0.000132798	0.0519133	0.000316162	0.00121867	0.129681	0.174798	0.824574	0.749444	3.18559	1.73581	0.76407	0.65051	2.42555	0.556649	0.19015	0.159642	0.167623	0.128794	0.189455
991	TG(12:0CHO/4:0/20:4)	TG(36:4CHO)	M+H	TG	36	4	POS	C39 H65 O7	10.0765	645.472	content(μg/mL)	0.0154895	0.00110324	1.93983e-05	0.0191513	0.000215067	0.000164479	0.0117668	0.0316255	0.914683	1.47173	0.705755	1.64891	2.41966	1.47482	0.340655	1.19086	0.219034	0.396808	0.366897	0.198105	0.312965
992	TG(12:1/12:0/14:0CHO)	TG(38:1CHO)	M+Na	TG	38	1	POS	C41 H74 Na1 O7	13.0896	701.533	content(μg/mL)	0.589037	0.0632196	0.000832921	1.09066	0.0115709	0.0263185	3.79948	7.52282	1.09659	1.06807	4.38133	2.13338	3.30863	1.62781	1.39301	2.27261	2.66676	4.91448	3.86003	3.28876	5.20968
993	TG(12:1/16:0/18:3)	TG(46:4)	M+NH4	TG	46	4	POS	C49 H90 N1 O6	16.8477	788.676	content(μg/mL)	0.0545177	0.0240571	0.0088174	0.132519	0.0117128	0.0127499	0.133778	0.225027	0.204114	0.126289	0.236853	0.108871	0.165097	0.216651	0.296787	0.113405	0.0838915	0.0811975	0.150664	0.117708	0.185498
994	TG(12:1/4:0/18:0CHO)	TG(34:1CHO)	M+Na	TG	34	1	POS	C37 H66 Na1 O7	9.5158	645.47	content(μg/mL)	0.0207428	0.000547423	2.11543e-05	0.0241165	0.000135399	0.000158714	0.013964	0.0241218	0.32135	0.514635	0.7294	0.738873	0.920719	0.614527	0.341165	0.388232	0.124809	0.164006	0.156251	0.104403	0.178449
995	TG(12:1/6:0/17:3)	TG(35:4)	M+NH4	TG	35	4	POS	C38 H68 N1 O5	13.8275	618.509	content(μg/mL)	0.0638989	0.00692848	0.000233887	0.21517	0.00207408	0.00268148	0.272305	0.306746	0.5562	0.362569	1.25409	0.257736	0.585072	0.818634	0.0978208	0.223436	0.186037	0.205239	0.257526	0.247303	0.578353
996	TG(12:1/6:0/19:4)	TG(37:5)	M+H	TG	37	5	POS	C40 H69 O5	14.7888	629.514	content(μg/mL)	0.144687	0.00523717	0.000114386	0.104134	0.0014707	0.00137	0.0414122	0.105855	4.32851	0.303624	0.140717	0.42677	0.582625	0.838283	0.114413	0.5578	0.361287	0.547683	0.464853	0.40136	0.606812
997	TG(12:1/6:0/6:0)	TG(24:1)	M+Na	TG	24	1	POS	C27 H48 Na1 O6	8.04037	491.334	content(μg/mL)	0.00267053	0.000286383	6.1315e-06	0.00508097	3.78557e-05	4.05766e-05	0.00946722	0.0162412	0.0213639	0.02358	0.0853833	0.0415273	0.403599	0.233547	0.307669	0.0611199	0.024339	0.0179335	0.0269161	0.0234283	0.0333573
998	TG(12:1/8:0/8:0)	TG(28:1)	M+H	TG	28	1	POS	C31 H57 O6	8.7708	525.415	content(μg/mL)	0.000558657	4.98609e-05	2.15636e-06	0.0212683	6.52035e-05	3.28162e-05	0.0423052	0.0463167	0.00483808	0.00391417	0.14766	0.0509479	0.0597865	0.0434811	0.0460798	0.0313208	0.0110215	0.012075	0.0207661	0.0120362	0.0200602
999	TG(12:2CHO/12:0/16:0)	TG(40:2CHO)	M+H	TG	40	2	POS	C43 H77 O7	13.4945	705.566	content(μg/mL)	0.0221478	0.00165512	2.95322e-05	0.0270055	0.000138284	0.000620642	0.0575318	0.0946169	13.8579	20.2079	42.0148	22.6614	46.5395	3.28057	4.68074	27.641	1.12024	1.66099	1.79031	1.23236	2.07931
1000	TG(12:2CHO/15:2)	TG(27:4CHO)	M+NH4	TG	27	4	POS	C30 H50 N1 O7	8.92973	536.358	content(μg/mL)	0.0156081	0.00139084	3.05511e-05	0.0701536	0.000543896	0.000971423	0.0752073	0.0733694	0.103736	0.0625755	0.404981	0.0643649	0.56094	0.203836	0.199227	0.0987084	0.103264	0.163217	0.175796	0.127361	0.197985
1001	TG(12:2CHO/16:0/16:0)	TG(44:2CHO)	M+H	TG	44	2	POS	C47 H85 O7	15.9226	761.629	content(μg/mL)	0.00526603	0.000742719	0.000695741	4.52566e-05	0.000625513	0.0010878	0.000117155	0.0552151	0.0923645	0.342264	0.346577	0.144433	0.230406	0.0599048	0.151276	0.173992	0.0922086	0.112092	0.0866357	0.0749788	0.107804
1002	TG(12:2CHO/6:0/12:0)	TG(30:2CHO)	M+H	TG	30	2	POS	C33 H57 O7	9.04013	565.41	content(μg/mL)	0.00234756	0.000423971	3.83021e-06	0.0488049	2.9562e-05	3.64418e-05	0.0642678	0.00903642	0.586358	1.67023	5.05513	3.55411	0.183617	0.102398	1.61178	5.2802	1.18529	1.37629	1.42544	1.36321	1.95978
1003	TG(12:2CHO/6:0/8:0)	TG(26:2CHO)	M+H	TG	26	2	POS	C29 H49 O7	7.38934	509.347	content(μg/mL)	0.0140707	0.00139119	1.66197e-05	0.0417429	0.000189818	0.000680374	0.0405373	0.0541451	0.0504657	0.122381	0.159753	0.991621	3.34962	0.22949	1.52917	0.863747	0.221015	0.15972	0.187119	0.153068	0.242513
1004	TG(12:2CHO/8:0/10:0)	TG(30:2CHO)	M+H	TG	30	2	POS	C33 H57 O7	8.84476	565.41	content(μg/mL)	0.0114638	8.69526e-05	1.07101e-05	0.00427763	0.000294782	0.00149535	0.00722079	0.0135148	0.204218	0.446649	1.0792	0.687629	0.329876	0.0649735	0.328355	0.619147	1.15358	1.02106	1.50335	0.852806	1.25247
1005	TG(12:2CHO/8:0/8:0)	TG(28:2CHO)	M+H	TG	28	2	POS	C31 H53 O7	7.88863	537.379	content(μg/mL)	0.0211595	0.000888129	1.88496e-05	0.0153513	0.000340351	0.00026667	0.0217924	0.0297681	0.132574	0.66967	1.60424	1.79344	0.266757	0.0612023	0.746008	2.17141	0.760131	0.810019	0.924493	0.742879	1.1925
1006	TG(12:3CHO/10:0/10:0)	TG(32:3CHO)	M+H	TG	32	3	POS	C35 H59 O7	9.61225	591.426	content(μg/mL)	0.00153794	0.000107744	6.01027e-05	0.0415635	8.04687e-05	3.02058e-05	0.050488	0.133827	0.562516	0.398044	0.549709	0.169987	0.329138	0.233089	0.968166	0.728338	0.278192	0.3034	0.417751	0.347936	0.4776
1007	TG(12:3CHO/6:0/14:0)	TG(32:3CHO)	M+H	TG	32	3	POS	C35 H59 O7	9.85116	591.426	content(μg/mL)	0.00318431	0.00011134	2.89704e-06	0.00118174	7.98567e-05	3.89956e-05	0.0745634	0.194834	1.63109	2.60353	5.16508	3.73282	3.18784	2.37827	2.57057	4.38123	0.641332	0.788874	0.820273	0.650046	0.937293
1008	TG(13:0/14:2/3:0)	TG(30:2)	M+Na	TG	30	2	POS	C33 H60 Na1 O5	12.546	559.433	content(μg/mL)	0.22734	0.00697557	0.000234833	0.241448	0.000686277	0.00242944	0.260665	0.26557	0.132034	0.170048	0.884105	0.434104	0.0496991	0.498023	0.260803	0.391019	0.319048	0.553155	0.438907	0.42012	0.537007
1009	TG(13:0/16:0/3:0)	TG(32:0)	M+NH4	TG	32	0	POS	C35 H72 N1 O5	14.6614	586.541	content(μg/mL)	0.444095	0.0284633	0.00105349	0.646424	0.0058511	0.0123143	1.08335	1.70002	10.7438	4.80694	22.355	2.59575	5.50662	6.39739	1.64083	13.4087	2.89335	3.68795	3.37771	2.60881	3.55536
1010	TG(13:0/16:3/2:0)	TG(31:3)	M+H	TG	31	3	POS	C34 H61 O5	12.7725	549.451	content(μg/mL)	0.921462	0.0480744	0.000852984	1.04267	0.0094965	0.0152491	1.66063	2.13628	11.7634	2.35882	6.70352	1.7822	6.61463	4.68037	1.82172	2.65205	3.58982	4.80537	5.0851	4.08021	6.34579
1011	TG(13:0/17:0CHO)	TG(30:0CHO)	M+Na	TG	30	0	POS	C33 H60 Na1 O7	7.61646	591.423	content(μg/mL)	0.0131331	0.00127558	1.34381e-06	0.00337135	5.86714e-05	0.000450078	0.0551286	0.0290578	0.0300349	0.026413	0.000545286	0.00670116	0.236178	0.000237564	0.17942	0.0972101	0.102357	0.148607	0.12185	0.0927655	0.161031
1012	TG(13:0/18:1/9:2COOH)	TG(40:3COOH)	M+Na	TG	40	3	POS	C43 H74 Na1 O8	11.4365	741.528	content(μg/mL)	4.71653	0.826657	0.0146355	15.3957	0.164115	0.405895	43.3526	52.2746	16.2279	14.3392	10.8162	3.78208	16.2942	24.6928	22.3579	10.8766	23.9021	36.2086	27.521	23.5163	35.7143
1013	TG(13:0/19:0CHO)	TG(32:0CHO)	M+Na	TG	32	0	POS	C35 H64 Na1 O7	8.95435	619.454	content(μg/mL)	0.00521967	5.04317e-05	5.48844e-06	0.00349846	5.81202e-05	1.00597e-07	0.00312541	0.0881942	0.579429	1.37249	1.40491	0.90914	0.976679	0.812447	0.413276	0.172515	0.100642	0.101811	0.0928267	0.0823215	0.203457
1014	TG(13:0/20:4/3:0)	TG(36:4)	M+NH4	TG	36	4	POS	C39 H72 N1 O5	13.8275	634.541	content(μg/mL)	0.746863	0.0406334	0.000820947	0.958651	0.00768457	0.0154937	1.65494	0.878008	2.73811	1.20009	4.67317	1.77043	3.77605	2.3082	0.783881	1.34521	2.72726	2.43101	3.37766	1.49308	3.23629
1015	TG(13:0/21:1CHO)	TG(34:1CHO)	M+Na	TG	34	1	POS	C37 H66 Na1 O7	9.10669	645.47	content(μg/mL)	0.0158817	0.00106587	1.95065e-05	0.0282641	0.000206261	0.000231626	0.0229571	0.0135742	0.161973	0.0446972	0.0984373	0.100046	0.351124	0.165668	0.0911363	0.164714	0.124776	0.167916	0.200439	0.15856	0.220831
1016	TG(13:0/3:0/14:2)	TG(30:2)	M+Na	TG	30	2	POS	C33 H60 Na1 O5	12.3323	559.433	content(μg/mL)	0.129876	0.00192935	0.000111122	0.128179	0.000718339	0.00103333	0.0392956	0.0554887	0.352888	0.155414	0.327909	0.107705	0.0501373	0.0252159	0.122599	0.0184645	0.479667	0.731216	0.703171	0.628192	0.936008
1017	TG(13:0/3:0/15:0)	TG(31:0)	M+Na	TG	31	0	POS	C34 H66 Na1 O5	14.1909	577.48	content(μg/mL)	0.821404	0.0698732	0.0014669	1.06808	0.00833986	0.0213101	2.12295	3.85902	36.3191	5.70608	0.434444	6.54331	21.5825	0.179805	9.2637	0.163605	4.48763	6.61288	6.39448	4.93253	7.87923
1018	TG(13:0/3:0/16:2)	TG(32:2)	M+Na	TG	32	2	POS	C35 H64 Na1 O5	12.9596	587.465	content(μg/mL)	0.43356	0.0103583	0.000208926	0.352823	0.00156742	0.00322009	0.142294	0.622755	1.0704	0.488536	1.16426	0.201698	1.0804	1.15852	0.212711	0.621071	0.611396	1.32767	1.50389	0.881423	1.00064
1019	TG(13:0/3:0/19:3)	TG(35:3)	M+H	TG	35	3	POS	C38 H69 O5	10.5043	605.514	content(μg/mL)	0.00741865	8.82868e-05	4.55762e-09	0.00155437	8.07025e-05	0.000260755	0.00967966	0.0058944	0.0263224	0.0103836	0.0200894	0.0184778	0.0977009	0.00853646	0.016124	0.00817626	0.0571363	0.0799992	0.0572348	0.0525706	0.0884773
1020	TG(13:0/8:0/8:0)	TG(29:0)	M+NH4	TG	29	0	POS	C32 H64 N1 O6	11.0404	558.473	content(μg/mL)	0.0453922	0.00807408	8.37963e-05	0.116074	0.00156712	0.0039741	0.401071	0.492072	3.5889	2.89078	12.408	6.32343	5.36169	3.68646	5.1837	10.1858	0.839514	2.45303	2.30794	1.24646	2.844
1021	TG(13:0CHO/4:0/17:2)	TG(34:2CHO)	M+H	TG	34	2	POS	C37 H65 O7	10.1302	621.472	content(μg/mL)	0.000397959	7.80156e-05	9.34904e-07	0.00290303	1.66805e-05	0.00130572	0.0736724	0.194834	3.31461	6.01742	4.55032	3.47173	6.48224	4.62795	1.54038	15.4716	0.8646	1.13922	1.30487	1.1077	1.46549
1022	TG(13:1/3:0/16:1)	TG(32:2)	M+NH4	TG	32	2	POS	C35 H68 N1 O5	12.7476	582.509	content(μg/mL)	1.09614	0.0140322	0.000429091	0.605884	0.00822888	0.00652294	0.75814	0.699016	3.81086	1.26271	3.04157	0.605122	2.28082	2.06571	0.222662	1.94811	5.10096	6.56049	6.35038	5.36318	6.77206
1023	TG(13:1/3:0/20:5)	TG(36:6)	M+H	TG	36	6	POS	C39 H65 O5	13.7767	613.483	content(μg/mL)	0.309179	0.00450994	0.000323192	0.269765	0.00220126	0.000336665	0.543784	0.0249625	0.557832	0.0193235	0.0432055	0.0287036	0.000630154	0.16525	0.0724869	0.014594	0.423056	0.707535	0.574115	0.637048	0.66867
1024	TG(13:1COOH/26:1/26:1)	TG(65:3COOH)	M+NH4	TG	65	3	POS	C68 H128 N1 O8	12.7615	1086.96	content(μg/mL)	0.156381	0.0112485	0.000280379	0.295014	0.0021204	0.00479201	0.367151	0.441268	0.319405	0.0750438	1.33946	0.48305	2.31268	0.941322	0.701699	0.662519	0.385339	0.606927	0.594134	0.450164	0.652462
1025	TG(14:0/12:0)	TG(26:0)	M+Na	TG	26	0	POS	C29 H56 Na1 O5	11.0477	507.402	content(μg/mL)	1.98189	0.0773207	0.00189003	1.44799	0.00891662	0.0301689	3.50195	3.21297	27.8496	11.9986	49.9647	7.65708	35.9032	10.3124	5.19538	28.0202	17.1236	24.1232	25.5405	20.3368	28.1081
1026	TG(14:0/14:0/15:0)	TG(43:0)	M+NH4	TG	43	0	POS	C46 H92 N1 O6	16.9739	754.692	content(μg/mL)	1.02879	0.20075	0.0506574	0.697308	0.108256	0.16729	0.683676	1.36841	0.794677	1.19084	3.02513	0.81175	5.06009	2.80516	1.7378	0.79691	0.705361	0.594292	1.07997	0.879167	1.15308
1027	TG(14:0/14:0/18:0CHO)	TG(46:0CHO)	M+Na	TG	46	0	POS	C49 H92 Na1 O7	15.7984	815.674	content(μg/mL)	0.0815539	0.0118786	0.00258387	0.0541818	0.00450321	0.0165271	0.49471	1.16277	0.0468291	0.475455	1.91541	0.165416	0.312767	0.288497	0.266467	1.20317	0.445632	0.435761	0.493375	0.322022	0.453783
1028	TG(14:0/14:0/18:0COOH)	TG(46:0COOH)	M+Na	TG	46	0	POS	C49 H92 Na1 O8	14.8935	831.668	content(μg/mL)	0.00159268	0.000534632	1.06695e-05	0.0393495	0.000173192	0.00110836	0.047355	0.038701	0.426396	0.266706	1.44225	0.202234	0.969355	3.28379e-05	1.36758	0.429723	0.430654	0.780373	1.01204	0.64823	1.05769
1029	TG(14:0/14:0/18:1CHO)	TG(46:1CHO)	M+NH4	TG	46	1	POS	C49 H94 N1 O7	15.5587	808.702	content(μg/mL)	0.0114691	0.00424457	0.00153098	0.0139677	0.00120688	0.0023297	0.0375549	0.0396761	0.0679366	0.233773	0.44589	0.393358	0.361065	0.525906	0.256658	0.144816	0.0856639	0.0607611	0.081677	0.06153	0.085439
1030	TG(14:0/14:0/18:1COOH)	TG(46:1COOH)	M+Na	TG	46	1	POS	C49 H90 Na1 O8	14.879	829.653	content(μg/mL)	0.00722524	0.000489952	1.22317e-05	0.0217891	0.000129225	0.00017867	0.042885	0.0182302	1.02337	0.366461	0.738518	0.287941	1.75265	0.419295	0.822544	0.572401	0.66859	0.970899	1.02939	0.772778	1.04739
1031	TG(14:0/14:0CHO/16:0)	TG(44:0CHO)	M+NH4	TG	44	0	POS	C47 H92 N1 O7	15.5505	782.687	content(μg/mL)	0.0182634	0.0048777	0.000798404	0.0481663	0.00162204	0.00240645	0.102688	0.16508	0.314383	0.335535	0.930432	0.289892	0.141157	0.365458	0.496025	0.295278	0.124306	0.27785	0.145535	0.136122	0.30543
1032	TG(14:0/14:0CHO/18:1)	TG(46:1CHO)	M+NH4	TG	46	1	POS	C49 H94 N1 O7	15.9368	808.702	content(μg/mL)	0.0223087	0.00501278	0.000882182	0.0790918	0.00218162	0.00360885	0.24624	0.339026	0.165693	0.153601	0.901028	0.637753	0.208369	0.014312	0.18244	0.417467	0.137287	0.185608	0.153322	0.131993	0.205701
1033	TG(14:0/14:0COOH)	TG(28:0COOH)	M+Na	TG	28	0	POS	C31 H56 Na1 O8	7.21143	579.387	content(μg/mL)	0.00177428	0.000183898	4.62572e-06	0.00732979	0.000115177	5.06263e-05	0.00680401	0.0300407	0.0546962	0.100441	0.1726	0.163545	0.249957	0.000175384	0.0799136	0.156385	0.0228757	0.0228858	0.0314527	0.0238252	0.0339447
1034	TG(14:0/15:0/18:1)	TG(47:1)	M+NH4	TG	47	1	POS	C50 H98 N1 O6	17.4502	808.739	content(μg/mL)	5.93789	1.56747	0.227254	9.10313	0.84854	2.03506	2.69073	5.3879	4.04273	3.57817	9.18495	4.09793	11.7057	10.0227	3.39456	2.03488	2.16765	2.91622	4.13084	3.90869	5.02511
1035	TG(14:0/15:0/18:2)	TG(47:2)	M+NH4	TG	47	2	POS	C50 H96 N1 O6	17.0863	806.723	content(μg/mL)	1.22277	0.6094	0.193966	1.62844	0.387416	0.511034	2.35134	3.10295	2.17027	1.91849	10.4501	3.82366	7.95425	5.22966	4.20804	2.33662	1.9478	2.11625	1.93949	1.42653	2.50256
1036	TG(14:0/15:0/18:3)	TG(47:3)	M+NH4	TG	47	3	POS	C50 H94 N1 O6	16.7394	804.708	content(μg/mL)	0.246887	0.154642	0.0550201	0.508193	0.106272	0.127129	0.565985	0.57378	0.426063	0.356091	2.08533	0.584538	1.42006	0.995206	0.70354	0.484785	0.407018	0.389316	0.345748	0.326967	0.452119
1037	TG(14:0/15:1/16:1)	TG(45:2)	M+NH4	TG	45	2	POS	C48 H92 N1 O6	16.7314	778.692	content(μg/mL)	0.290933	0.104378	0.0474317	0.328706	0.0375393	0.0748632	0.576465	0.716654	0.612777	0.62288	3.40614	0.979623	1.96582	1.04991	0.924321	0.610961	0.473437	0.77176	0.714598	0.391112	0.836793
1038	TG(14:0/16:0)	TG(30:0)	M+NH4	TG	30	0	POS	C33 H66 N1 O6	10.5437	572.488	content(μg/mL)	0.0195583	0.00063316	1.67792e-05	0.00529792	2.02545e-05	0.000513315	0.043511	0.00817599	0.0448824	0.0154088	0.462925	0.31642	0.27965	0.076747	0.0398745	0.162357	0.0911038	0.15968	0.136614	0.0623188	0.157437
1039	TG(14:0/16:0/14:1)	TG(44:1)	M+Na	TG	44	1	POS	C47 H88 Na1 O6	17.0753	771.647	content(μg/mL)	1.1714	0.208243	0.00422941	0.669061	0.127071	0.314805	1.11289	0.962058	0.408588	0.640317	0.85856	0.761902	1.40388	0.995348	0.781284	1.07781	0.823865	0.831186	0.618408	0.797634	0.722081
1040	TG(14:0/16:0/14:4COOH)	TG(44:4COOH)	M+Na	TG	44	4	POS	C47 H80 Na1 O8	13.7759	795.575	content(μg/mL)	0.0382819	0.0085353	9.74542e-05	0.161502	0.00147936	0.00385696	0.573973	0.224858	1.19339	0.142694	1.05979	0.112192	0.201409	0.341701	0.322545	1.23995	0.763877	1.04857	1.21113	0.994008	1.42165
1041	TG(14:0/16:0/15:1CHO)	TG(45:1CHO)	M+NH4	TG	45	1	POS	C48 H92 N1 O7	15.6979	794.687	content(μg/mL)	0.421642	0.0619728	0.00192993	1.80201	0.0167266	0.0549359	3.56132	3.86724	5.0078	3.61489	10.1609	4.13147	6.92026	7.06874	3.98531	7.05816	2.46798	3.67369	3.79653	3.17456	4.39857
1042	TG(14:0/16:0/16:0CHO)	TG(46:0CHO)	M+NH4	TG	46	0	POS	C49 H96 N1 O7	15.7922	810.718	content(μg/mL)	0.0427841	0.00771146	0.00496678	0.1078	0.0055773	0.0114925	0.147548	0.492349	0.30874	0.367966	1.27402	0.532311	0.609754	0.216889	0.235323	0.707082	0.280238	0.498934	0.245151	0.369992	0.421217
1043	TG(14:0/16:0/17:1)	TG(47:1)	M+NH4	TG	47	1	POS	C50 H98 N1 O6	17.7739	808.739	content(μg/mL)	0.970795	0.149279	0.0176619	0.707259	0.140367	0.123295	0.396036	0.938224	0.735406	0.546086	2.78391	1.15763	2.53383	1.67341	0.51512	0.547658	0.440372	0.503085	0.572633	0.578719	0.723027
1044	TG(14:0/16:0/18:0CHO)	TG(48:0CHO)	M+Na	TG	48	0	POS	C51 H96 Na1 O7	16.4468	843.705	content(μg/mL)	0.686483	0.106279	0.0163185	0.949616	0.0380247	0.0829062	2.67149	3.50685	2.2856	3.06192	5.91598	1.12079	1.56054	1.13258	0.328287	3.83093	3.54088	3.34713	2.93505	2.53517	3.33407
1045	TG(14:0/16:0/18:0COOH)	TG(48:0COOH)	M+Na	TG	48	0	POS	C51 H96 Na1 O8	15.3992	859.7	content(μg/mL)	0.0477267	0.00786004	0.000151205	0.097107	0.00138897	0.003192	0.35111	0.597428	0.976345	0.643735	2.53188	0.77335	1.59317	0.202459	0.0277811	1.03805	1.95365	2.14999	2.61931	2.25536	2.70286
1046	TG(14:0/16:0/18:1COOH)	TG(48:1COOH)	M+Na	TG	48	1	POS	C51 H94 Na1 O8	15.1516	857.684	content(μg/mL)	0.0488167	0.00638216	0.000164842	0.21415	0.00253073	0.00433181	0.496951	0.231185	0.531616	0.395569	0.596261	0.521042	1.07416	0.413681	0.664597	0.50094	2.01061	2.76708	2.56589	2.33493	3.16255
1047	TG(14:0/16:0/19:4)	TG(49:4)	M+NH4	TG	49	4	POS	C52 H96 N1 O6	17.2593	830.723	content(μg/mL)	0.0548038	0.0126267	0.00254571	0.130605	0.0104831	0.017235	0.123797	0.105713	0.0471012	0.050092	0.0319002	0.033946	0.071331	0.000399244	0.0886394	0.0221989	0.0202575	0.0223198	0.0217864	0.0219886	0.0322209
1048	TG(14:0/16:0/20:4)	TG(50:4)	M+NH4	TG	50	4	POS	C53 H98 N1 O6	17.1403	844.739	content(μg/mL)	0.355342	0.516917	0.136892	1.55618	0.441968	0.559785	0.792236	0.560505	0.240153	0.309473	1.19732	0.532135	1.0456	0.650033	0.479975	0.302057	0.437106	0.354206	0.295584	0.288651	0.479319
1049	TG(14:0/16:0/22:0CHO)	TG(52:0CHO)	M+NH4	TG	52	0	POS	C55 H108 N1 O7	16.2724	894.812	content(μg/mL)	0.00533963	0.00236588	2.7426e-05	0.3058	0.00118756	0.00107953	0.0393734	0.050728	0.0694511	0.129343	0.0851151	0.0588826	0.633321	0.0455384	0.212692	0.13537	0.0579743	0.169822	0.129566	0.0871762	0.106579
1050	TG(14:0/16:1/18:1COOH)	TG(48:2COOH)	M+Na	TG	48	2	POS	C51 H92 Na1 O8	14.6207	855.668	content(μg/mL)	0.00510159	0.00192053	6.04771e-05	0.0237031	0.000324809	0.000820269	0.0537549	0.0569028	0.175699	0.193028	0.101597	0.000781686	0.137828	0.832433	0.0435308	0.105285	0.360082	0.506492	0.652323	0.587885	0.528839
1051	TG(14:0/17:1/18:3)	TG(49:4)	M+NH4	TG	49	4	POS	C52 H96 N1 O6	17.1721	830.723	content(μg/mL)	0.0656496	0.00822338	0.00377069	0.124254	0.00526246	0.0258087	0.189971	0.112925	0.0276331	0.0965376	0.194479	0.0406509	0.220748	0.0599146	0.0993421	0.0515967	0.0348607	0.0320449	0.0299579	0.025257	0.0428937
1052	TG(14:0/18:0/18:1CHO)	TG(50:1CHO)	M+NH4	TG	50	1	POS	C53 H102 N1 O7	16.086	864.765	content(μg/mL)	0.024073	0.0127402	0.00715182	0.00426251	0.00390605	0.0109636	0.124128	0.276733	0.107542	0.293025	0.319509	0.170982	0.16295	0.181898	0.04683	0.244133	0.314272	0.309892	0.301014	0.21557	0.314998
1053	TG(14:0/18:0CHO/16:1)	TG(48:1CHO)	M+NH4	TG	48	1	POS	C51 H98 N1 O7	15.2368	836.734	content(μg/mL)	0.0284147	0.00557839	0.000535882	0.0377793	0.00146054	0.00422474	0.181211	0.259639	0.0137169	0.385689	0.000105234	0.134719	0.269175	0.0251488	0.0303003	0.0272029	0.173976	0.16865	0.304635	0.199434	0.26754
1054	TG(14:0/18:0COOH/16:1)	TG(48:1COOH)	M+Na	TG	48	1	POS	C51 H94 Na1 O8	14.7725	857.684	content(μg/mL)	0.0267196	0.00405399	2.98259e-05	0.0721926	0.00102533	0.00224163	0.110593	0.259872	0.728191	0.399466	0.423654	0.398681	1.37069	0.0356086	0.479139	0.35725	0.707646	1.16129	0.813575	0.899314	0.95445
1055	TG(14:0/18:1)	TG(32:1)	M+Na	TG	32	1	POS	C35 H64 Na1 O6	10.7277	603.46	content(μg/mL)	0.117474	0.00690526	0.000152924	0.206072	0.00181897	0.00240914	0.275715	0.387011	0.436093	0.19984	0.336128	0.113632	0.618228	0.217205	0.134507	0.307734	1.12136	1.44186	1.36936	1.16987	1.7513
1056	TG(14:0/18:1/18:1CHO)	TG(50:2CHO)	M+Na	TG	50	2	POS	C53 H96 Na1 O7	15.885	867.705	content(μg/mL)	0.127284	0.0104363	0.00434934	0.10147	0.0119606	0.0114142	0.620292	0.558188	0.517279	0.187	0.362155	0.160534	0.566779	0.866058	0.0646036	0.495161	0.728323	0.848806	0.75574	0.633815	0.799995
1057	TG(14:0/18:1/18:1COOH)	TG(50:2COOH)	M+Na	TG	50	2	POS	C53 H96 Na1 O8	15.1103	883.7	content(μg/mL)	0.0190303	0.00768758	0.000276152	0.0722782	0.00137344	0.00314838	0.224937	0.292359	0.0554173	0.0293552	0.11546	0.0960246	0.0770237	0.0323902	0.20989	0.0499716	1.6125	2.18212	1.6982	1.7307	2.69096
1058	TG(14:0/18:2)	TG(32:2)	M+Na	TG	32	2	POS	C35 H62 Na1 O6	8.99259	601.444	content(μg/mL)	0.271848	0.00221591	7.64262e-05	0.128132	0.00122143	0.00101696	0.151722	0.0970336	0.376991	0.306425	0.640935	0.234488	2.42434	0.630749	0.178872	0.749526	0.850587	1.21813	1.19275	0.981563	1.48303
1059	TG(14:0/18:3/20:4)	TG(52:7)	M+NH4	TG	52	7	POS	C55 H96 N1 O6	16.3971	866.723	content(μg/mL)	0.0344543	0.0171666	0.012594	0.0503093	0.0200522	0.016941	0.0505609	0.0207222	0.08009	0.00878808	0.021691	0.0172791	0.206002	0.173085	0.129555	0.0211396	0.0198887	0.045653	0.0658032	0.0377736	0.0445652
1060	TG(14:0/20:6)	TG(34:6)	M+H	TG	34	6	POS	C37 H61 O5	11.4822	585.451	content(μg/mL)	5.53561	0.00666723	0.00792564	9.36437	0.0599924	0.131401	5.67304	9.59554	12.3202	4.04699	10.1696	2.96902	12.37	11.9327	4.76754	4.02062	16.051	23.5215	24.7672	21.4281	28.5971
1061	TG(14:0/4:0/22:7)	TG(40:7)	M+H	TG	40	7	POS	C43 H71 O5	14.6737	667.53	content(μg/mL)	0.506781	0.0922476	0.00167528	1.14689	0.0172501	0.0363739	3.12042	2.8751	4.1605	1.36348	3.69504	2.84268	3.10253	1.86126	1.65633	0.62371	1.89571	2.53723	2.52665	2.13578	2.85111
1062	TG(14:0/4:0/2:0)	TG(20:0)	M+Na	TG	20	0	POS	C23 H44 Na1 O5	8.0453	423.308	content(μg/mL)	1.05886	0.012939	0.000378472	0.671134	0.00502572	0.00647588	0.912514	0.644877	0.166468	2.96403	0.530654	0.390583	0.824242	0.732166	0.565286	0.302751	5.22273	7.34204	7.29076	6.03179	9.30012
1063	TG(14:0/6:0/15:1)	TG(35:1)	M+Na	TG	35	1	POS	C38 H70 Na1 O5	14.7696	629.512	content(μg/mL)	0.156613	0.0063631	0.000118487	0.168094	0.00178191	0.00104026	0.109788	0.188085	4.14177	0.53608	0.497435	0.032661	1.06447	1.14362	0.18599	0.168023	0.387358	0.604638	0.588463	0.418227	0.717166
1064	TG(14:0/6:0/8:0CHO)	TG(28:0CHO)	M+Na	TG	28	0	POS	C31 H56 Na1 O7	9.25274	563.392	content(μg/mL)	0.00109883	0.00196058	3.75216e-05	0.0236116	0.000451657	0.00131083	0.0886472	0.194834	0.513531	0.88875	1.57447	1.68691	1.29985	1.2505	3.08312	1.45773	0.152191	0.402064	0.214467	0.184707	0.293732
1065	TG(14:0CHO/4:0/18:1)	TG(36:1CHO)	M+Na	TG	36	1	POS	C39 H70 Na1 O7	10.4625	673.501	content(μg/mL)	0.0130374	0.00155214	3.04838e-05	0.00248502	4.03359e-05	0.000322394	0.0430375	0.102241	2.2803	1.83102	3.23917	2.11616	2.86557	2.34544	1.25635	2.33825	0.260473	0.516284	0.470604	0.335436	0.331225
1066	TG(14:0CHO/8:0/10:0)	TG(32:0CHO)	M+Na	TG	32	0	POS	C35 H64 Na1 O7	9.53264	619.454	content(μg/mL)	0.00975147	0.0018768	2.88584e-06	0.0307098	0.000432166	0.00116012	0.0699416	8.90964e-05	0.799711	1.30738	1.63916	1.14421	2.30842	1.00458	0.561811	4.38788	0.29714	0.472113	0.455535	0.338807	0.50762
1067	TG(14:0COOH/16:0/18:0)	TG(48:0COOH)	M+Na	TG	48	0	POS	C51 H96 Na1 O8	15.7208	859.7	content(μg/mL)	0.00341655	0.000690588	2.56502e-05	0.00649367	3.12655e-05	6.09553e-05	0.020359	0.0256034	0.0513275	1.65401e-05	0.0380044	0.0465435	0.0436646	0.0275768	0.565864	0.0404829	0.0684689	0.0697527	0.070911	0.0714546	0.0541798
1068	TG(14:1/15:1/16:1)	TG(45:3)	M+Na	TG	45	3	POS	C48 H86 Na1 O6	16.3296	781.632	content(μg/mL)	0.0426115	0.0296109	0.00410793	0.0263896	0.0110969	0.0174603	0.140848	0.141294	0.0611842	0.10374	0.346463	0.139464	0.239918	0.169547	0.110302	0.0996979	0.0607222	0.0979012	0.0756546	0.0737413	0.0983227
1069	TG(14:1/16:1/17:1)	TG(47:3)	M+NH4	TG	47	3	POS	C50 H94 N1 O6	16.6392	804.708	content(μg/mL)	0.102912	0.0202599	0.0469366	0.408939	0.0544453	0.0129234	0.44174	0.400729	0.294558	0.239479	1.62763	0.44442	1.0331	0.690262	0.363926	0.312378	0.269225	0.29809	0.261314	0.249659	0.189826
1070	TG(14:1/16:1/18:1)	TG(48:3)	M+Na	TG	48	3	POS	C51 H92 Na1 O6	16.8022	823.679	content(μg/mL)	0.919472	0.413768	0.0289096	0.757907	0.204585	0.378511	0.837479	0.815387	0.295317	0.492001	1.98702	0.633599	1.56971	0.897156	0.661077	0.437508	0.647582	0.480552	0.486538	0.549897	0.635708
1071	TG(14:1/18:1)	TG(32:2)	M+NH4	TG	32	2	POS	C35 H66 N1 O6	10.5691	596.488	content(μg/mL)	0.0141435	0.00234135	1.68988e-06	0.0305637	0.000480117	0.00156314	0.0878901	0.258432	2.05487	4.4199	13.1545	8.80447	5.3818	4.36919	2.99402	8.00843	0.348393	1.16787	1.08764	0.831806	0.998441
1072	TG(14:1CHO/8:0/8:0)	TG(30:1CHO)	M+Na	TG	30	1	POS	C33 H58 Na1 O7	9.03325	589.407	content(μg/mL)	0.00109778	0.000180497	1.04304e-05	0.00130411	1.15895e-05	2.7943e-05	0.0111708	0.0183516	0.198599	0.28536	0.669678	0.419116	0.409434	0.350728	0.578231	0.553261	0.0593698	0.145997	0.130072	0.103821	0.183762
1073	TG(14:2/2:0/18:1)	TG(34:3)	M+H	TG	34	3	POS	C37 H65 O6	14.844	605.478	content(μg/mL)	0.301647	0.0606837	0.00267929	0.181281	0.00232162	0.0138867	1.29072	1.00336	30.1668	40.9119	86.8134	67.468	40.9251	16.7645	9.08537	86.1743	8.39824	8.72099	9.0553	7.43913	11.3549
1074	TG(14:2/4:0/10:0CHO)	TG(28:2CHO)	M+H	TG	28	2	POS	C31 H53 O7	7.41363	537.379	content(μg/mL)	0.0149763	0.000512401	2.93878e-06	0.0182383	0.000202415	0.000156973	0.0116289	0.0175393	0.166698	0.24824	0.213706	0.397655	0.824682	0.210887	0.423578	0.370555	0.170912	0.180788	0.180607	0.189016	0.266961
1075	TG(14:2/4:0/12:0CHO)	TG(30:2CHO)	M+H	TG	30	2	POS	C33 H57 O7	7.50397	565.41	content(μg/mL)	0.0220275	9.03795e-05	3.19941e-06	0.0116452	0.000107001	0.000152234	0.00366083	0.00593587	0.201243	0.921503	0.824332	2.07044	0.590536	0.00900775	1.18315	1.5184	0.272573	0.370061	0.460172	0.206638	0.552416
1076	TG(14:2/6:0/10:0CHO)	TG(30:2CHO)	M+H	TG	30	2	POS	C33 H57 O7	8.92525	565.41	content(μg/mL)	0.00696366	0.000181914	9.64585e-06	0.00422603	0.000198674	7.77874e-07	0.076881	0.0134013	0.224029	0.375552	5.4974	3.80534	0.247392	0.0407312	1.95167	0.369095	1.54234	2.05463	1.89794	1.68114	2.46424
1077	TG(14:2/6:0/18:0)	TG(38:2)	M+Na	TG	38	2	POS	C41 H74 Na1 O5	15.2049	669.543	content(μg/mL)	0.158082	0.0339732	0.000478741	0.634344	0.00640865	0.0165169	0.936788	1.58646	0.163738	0.015866	0.52841	0.318945	0.0898802	0.279434	0.0521245	0.121307	1.30304	2.01458	1.80447	1.51695	1.93576
1078	TG(14:2CHO/10:0/18:0)	TG(42:2CHO)	M+Na	TG	42	2	POS	C45 H80 Na1 O7	14.5673	755.58	content(μg/mL)	0.11973	0.0196887	0.000274964	0.599339	0.00546637	0.00950617	0.93526	1.55401	1.08754	1.45193	1.55113	2.43591	2.76568	1.85468	2.33819	0.592241	0.7626	1.07467	1.04208	0.714665	1.30354
1079	TG(14:2CHO/18:3)	TG(32:5CHO)	M+H	TG	32	5	POS	C35 H55 O7	8.40105	587.394	content(μg/mL)	0.00087002	7.15351e-05	7.98766e-07	0.00267338	0.000111093	4.59578e-05	0.025719	0.0355735	0.00765714	6.39415e-05	0.0991859	0.00783038	0.0781954	0.0143835	0.0716739	0.0419593	0.0168436	0.0291728	0.0170386	0.0195883	0.0438426
1080	TG(14:2CHO/4:0/10:0)	TG(28:2CHO)	M+H	TG	28	2	POS	C31 H53 O7	6.67788	537.379	content(μg/mL)	0.00535369	0.000531749	7.03505e-06	0.0101905	3.33716e-05	0.000105391	0.0117245	0.0212983	0.0146707	0.349441	0.386738	0.819601	0.171135	0.0408479	0.520296	0.595203	0.167626	0.258388	0.278208	0.142954	0.238914
1081	TG(14:2CHO/6:0/10:0)	TG(30:2CHO)	M+H	TG	30	2	POS	C33 H57 O7	9.41887	565.41	content(μg/mL)	0.00276224	0.000277855	3.6969e-06	0.00469085	1.52791e-05	9.29588e-05	0.0113893	0.0127746	0.533509	4.76964	9.48764	7.8776	1.73861	0.5015	5.74411	12.5799	1.35458	1.70448	1.7735	1.29303	2.05617
1082	TG(14:2CHO/6:0/6:0)	TG(26:2CHO)	M+H	TG	26	2	POS	C29 H49 O7	8.07288	509.347	content(μg/mL)	0.00491606	0.000929135	1.41681e-05	0.0274245	0.000120453	0.000671382	0.0411233	0.0304972	0.0803564	0.10476	0.337953	0.72442	0.212806	0.561505	0.0409808	0.460232	0.0581562	0.0836702	0.0982626	0.0709254	0.0863174
1083	TG(14:2CHO/8:0/14:0)	TG(36:2CHO)	M+H	TG	36	2	POS	C39 H69 O7	12.8842	649.504	content(μg/mL)	0.0471773	0.00498243	0.000112058	0.0973456	0.000900514	0.00567048	0.13871	0.636111	6.39299	10.0013	71.0232	25.8704	25.1643	6.55444	11.5474	36.5952	1.09548	2.52588	2.65679	1.77788	2.95298
1084	TG(15:0/16:0/16:1)	TG(47:1)	M+NH4	TG	47	1	POS	C50 H98 N1 O6	17.3628	808.739	content(μg/mL)	4.15426	0.634827	0.146008	6.47807	0.500532	0.517293	1.8786	5.3879	3.81387	3.31851	9.8731	3.23077	6.91151	8.97117	4.62439	2.28922	1.87164	1.74493	3.40645	3.82081	4.66516
1085	TG(15:0/16:0/18:1)	TG(49:1)	M+NH4	TG	49	1	POS	C52 H102 N1 O6	17.778	836.77	content(μg/mL)	10.818	4.06119	0.451358	26.6424	2.45171	3.53074	5.18578	5.75673	3.95257	3.53695	17.8393	6.58244	12.3492	9.0278	4.22015	4.17439	3.78836	3.71241	3.77498	5.05765	3.80329
1086	TG(15:0/16:0/18:1COOH)	TG(49:1COOH)	M+Na	TG	49	1	POS	C52 H96 Na1 O8	15.8615	871.7	content(μg/mL)	0.0100104	0.00133402	1.19923e-05	0.113942	0.000665578	0.00111	0.0312663	0.0768582	0.355553	0.239283	0.609879	0.179035	0.403613	0.12398	0.498768	0.148238	0.305356	0.466597	0.217398	0.335969	0.4604
1087	TG(15:0/16:0/18:3)	TG(49:3)	M+NH4	TG	49	3	POS	C52 H98 N1 O6	17.7212	832.739	content(μg/mL)	1.00653	0.578977	0.163036	1.70172	0.411075	0.463685	1.25841	1.49717	0.976554	0.851866	4.59233	1.65062	3.51938	2.47222	1.58783	1.0127	0.946339	0.925423	0.932218	0.773178	1.33597
1088	TG(15:0/16:1/18:2)	TG(49:3)	M+NH4	TG	49	3	POS	C52 H98 N1 O6	17.6827	832.739	content(μg/mL)	1.00653	0.578977	0.163036	1.10896	0.358481	0.406449	1.25841	1.49717	0.976554	0.851866	4.59233	1.65062	3.51938	2.47222	1.58783	1.0127	0.946339	0.925423	0.932218	0.773178	1.33597
1089	TG(15:0/16:1/20:4)	TG(51:5)	M+H	TG	51	5	POS	C54 H95 O6	17.4979	839.712	content(μg/mL)	0.601476	0.668932	0.0159962	2.12432	0.219535	0.381945	2.57345	1.7796	1.43914	1.84985	9.04727	3.86191	8.07216	4.96346	3.52503	1.3583	1.96593	2.14262	2.22245	1.91445	1.46876
1090	TG(15:0/17:0CHO)	TG(32:0CHO)	M+Na	TG	32	0	POS	C35 H64 Na1 O7	8.70162	619.454	content(μg/mL)	0.0274562	0.000716392	2.73338e-05	0.050391	0.000620125	0.000546471	0.0782875	0.0199638	0.0983609	0.0972791	0.0843314	0.0339249	0.566665	0.0779951	0.229519	0.14297	1.49773	1.94746	2.08638	1.64634	2.58885
1091	TG(15:0/18:0/18:2)	TG(51:2)	M+NH4	TG	51	2	POS	C54 H104 N1 O6	17.8917	862.786	content(μg/mL)	0.933318	0.427628	0.0281872	1.35448	0.0434756	0.385843	0.583358	0.624217	0.340429	0.253026	1.42882	0.802066	1.31626	0.854863	0.61073	0.39148	0.291372	0.309906	0.32694	0.318739	0.411114
1092	TG(15:0/18:1/18:1)	TG(51:2)	M+NH4	TG	51	2	POS	C54 H104 N1 O6	17.6546	862.786	content(μg/mL)	4.8619	0.937272	0.284652	5.84248	0.278051	1.69662	2.54581	2.80557	2.02228	0.536986	9.30831	3.52131	7.41853	4.79526	3.4093	2.02142	2.04139	1.92251	1.95254	2.22667	2.23743
1093	TG(15:0/18:1/18:2)	TG(51:3)	M+NH4	TG	51	3	POS	C54 H102 N1 O6	17.5485	860.77	content(μg/mL)	2.20534	1.07645	0.181755	2.92528	0.827254	0.877529	1.40412	1.72126	1.17395	1.0445	4.7214	1.98157	4.75765	2.47222	2.23269	1.16712	1.13143	1.13521	1.06674	1.11566	1.27068
1094	TG(15:0/18:1/18:3)	TG(51:4)	M+NH4	TG	51	4	POS	C54 H100 N1 O6	17.1993	858.755	content(μg/mL)	0.587212	0.370842	0.0797588	2.88004	0.289233	0.296517	0.996258	0.513064	0.258009	0.202629	1.30392	0.421514	1.06014	0.626441	0.445112	0.304414	0.283091	0.231686	0.244049	0.227982	0.344155
1095	TG(15:0/18:1/22:5)	TG(55:6)	M+H	TG	55	6	POS	C58 H101 O6	17.3872	893.759	content(μg/mL)	0.414782	0.169583	0.00308827	0.398847	0.0557792	0.0834766	0.244378	0.353437	0.250211	0.247835	1.2125	0.494697	0.986968	0.481722	0.335345	0.307382	0.248699	0.255897	0.312637	0.338692	0.346036
1096	TG(15:0/18:3/2:0)	TG(35:3)	M+H	TG	35	3	POS	C38 H69 O5	14.8761	605.514	content(μg/mL)	0.834801	0.0796473	0.00143143	1.37466	0.0152602	0.0209086	2.57861	4.2008	27.9616	5.88418	19.7197	5.07373	15.7178	21.9815	6.48259	6.27419	4.43364	6.16665	6.26289	5.22649	7.1654
1097	TG(15:0/19:0CHO)	TG(34:0CHO)	M+Na	TG	34	0	POS	C37 H68 Na1 O7	9.74702	647.486	content(μg/mL)	0.0382131	0.00233352	5.52648e-05	0.0952262	0.00122257	0.000948425	0.14404	0.0805988	0.0896359	0.114678	0.160537	0.0669427	0.720518	0.144996	0.196025	0.193562	1.84742	2.32167	2.38364	2.21492	3.35576
1098	TG(15:0/19:0CHO/18:1)	TG(52:1CHO)	M+NH4	TG	52	1	POS	C55 H106 N1 O7	15.8786	892.796	content(μg/mL)	0.0236665	0.00358529	0.0020323	0.0579115	0.00486844	0.00422769	0.02487	0.0243749	0.0139585	0.0571807	0.112746	0.000215727	0.0181916	2.24363e-05	0.332243	0.0147535	0.014436	0.0472671	0.0374347	0.0326642	0.0404564
1099	TG(15:0/20:0)	TG(35:0)	M+Na	TG	35	0	POS	C38 H72 Na1 O6	11.1896	647.522	content(μg/mL)	0.113675	0.000361223	2.80143e-05	0.0500218	0.000563359	8.49548e-08	0.0315362	0.00916863	0.184573	0.064013	0.50474	0.0224057	0.94073	0.406161	0.111665	0.120706	0.3011	0.427235	0.389755	0.266448	0.427787
1100	TG(15:0/21:0CHO)	TG(36:0CHO)	M+Na	TG	36	0	POS	C39 H72 Na1 O7	10.5016	675.517	content(μg/mL)	0.0131659	0.000896961	2.19619e-05	0.0360696	0.000514408	0.000132619	0.0483346	0.0243752	0.0353579	0.296355	0.0508824	0.0231638	0.0998961	0.022844	0.132833	0.537422	1.02453	1.50733	1.46325	1.20293	1.8046
1101	TG(15:0/21:1CHO)	TG(36:1CHO)	M+Na	TG	36	1	POS	C39 H70 Na1 O7	8.97076	673.501	content(μg/mL)	0.0230199	0.00190736	3.19899e-05	0.0581177	0.000876179	0.000618154	0.0926627	0.0152685	0.0479181	0.028386	0.0226817	0.0389484	0.375401	0.0694075	0.0224659	0.0558484	1.13143	1.50666	1.53616	1.37574	2.12762
1102	TG(15:0/21:3CHO)	TG(36:3CHO)	M+Na	TG	36	3	POS	C39 H66 Na1 O7	8.48965	669.47	content(μg/mL)	0.0027648	0.00126582	3.01049e-05	0.00207253	8.86707e-05	8.72138e-05	0.00782692	0.00447631	0.278575	0.193837	0.614131	0.103199	0.297848	0.219179	0.0784854	0.435534	0.0547017	0.0855304	0.0684353	0.0708493	0.0964288
1103	TG(15:1/17:0CHO)	TG(32:1CHO)	M+Na	TG	32	1	POS	C35 H62 Na1 O7	8.60231	617.439	content(μg/mL)	0.0166166	0.00066647	1.51771e-05	0.0198446	0.000237125	0.00041304	0.0417791	0.0265661	0.234239	0.475042	0.717579	0.654812	0.348588	0.117998	0.2221	0.241467	0.0743331	0.182666	0.182594	0.145126	0.183538
1104	TG(15:1/18:1/2:0)	TG(35:2)	M+NH4	TG	35	2	POS	C38 H74 N1 O5	14.4521	624.556	content(μg/mL)	0.0278569	0.00139728	5.07976e-05	0.0179061	2.87655e-05	9.30685e-05	0.00722991	0.0106819	0.102437	0.0379556	0.115768	0.0257771	0.0256468	0.230122	0.0684531	0.0442579	0.159484	0.222802	0.106818	0.145693	0.219086
1105	TG(15:1/18:3/19:4)	TG(52:8)	M+Na	TG	52	8	POS	C55 H92 Na1 O5	17.4168	855.684	content(μg/mL)	0.086602	0.0306975	0.000160508	0.310734	0.0112102	0.0182499	0.0813834	0.105628	0.0752731	0.052844	0.357605	0.100745	0.296627	0.114118	0.110716	0.0940839	0.0672854	0.0685065	0.10274	0.0781977	0.0647628
1106	TG(15:1/19:0CHO)	TG(34:1CHO)	M+Na	TG	34	1	POS	C37 H66 Na1 O7	9.62344	645.47	content(μg/mL)	0.0105023	0.0007109	2.26117e-05	0.0250788	0.000163219	0.00024604	0.0237818	0.045711	0.21239	0.791208	0.644426	0.937127	0.841497	0.780199	0.399293	0.335454	0.08502	0.112213	0.119584	0.0844228	0.110606
1107	TG(15:1/20:0)	TG(35:1)	M+Na	TG	35	1	POS	C38 H70 Na1 O6	11.0603	645.506	content(μg/mL)	0.0872589	0.000140244	3.07869e-05	0.0428748	0.000132334	0.000434491	0.00850136	0.0547251	0.289262	0.0349515	0.374134	0.0907026	0.650986	0.329316	0.0534071	0.0301223	0.271918	0.381376	0.381812	0.267182	0.46978
1108	TG(15:1/21:1CHO)	TG(36:2CHO)	M+H	TG	36	2	POS	C39 H69 O7	9.21983	649.504	content(μg/mL)	0.023724	0.00101087	3.30218e-05	0.0540114	0.000484491	0.00059804	0.0781691	0.0449111	0.116063	0.0940343	0.134161	0.0656397	0.588497	0.0830127	0.0201556	0.169196	0.928716	1.47399	0.879349	0.9093	1.7642
1109	TG(15:1/3:0/14:2)	TG(32:3)	M+Na	TG	32	3	POS	C35 H62 Na1 O5	12.6461	585.449	content(μg/mL)	0.534914	0.0127408	0.000408838	0.418966	0.00301269	0.00351357	0.47883	0.498388	1.23913	0.425484	0.443988	0.721377	0.26166	1.19344	0.925933	0.385703	0.893581	1.00891	1.18451	0.950265	1.45503
1110	TG(15:1/3:0/16:2)	TG(34:3)	M+Na	TG	34	3	POS	C37 H66 Na1 O5	13.2267	613.48	content(μg/mL)	0.156646	0.00155941	2.66836e-05	0.000144066	0.00227832	0.00033552	0.0220733	0.000293122	0.391594	0.0191948	0.0437544	0.028561	4.42422e-05	0.144064	0.257884	0.0140697	0.424131	0.509295	0.526767	0.519396	1.21534
1111	TG(15:1/3:0/18:1)	TG(36:2)	M+NH4	TG	36	2	POS	C39 H76 N1 O5	14.8613	638.572	content(μg/mL)	1.08911	0.0750109	0.00209511	1.38016	0.0156391	0.0286791	2.89951	3.34999	7.54033	1.98635	8.29587	3.4447	5.89427	7.69284	4.04191	2.98478	3.95772	4.30459	4.04459	2.93846	4.21219
1112	TG(15:1/3:0/18:2)	TG(36:3)	M+H	TG	36	3	POS	C39 H71 O5	13.9436	619.53	content(μg/mL)	0.267554	0.00971934	0.000260536	0.26417	0.00270652	0.00339656	0.460284	0.41605	1.53634	0.619653	2.30199	0.667947	1.93101	2.32741	0.542035	0.702435	2.27718	2.90465	2.69743	2.45323	3.8545
1113	TG(15:1/3:0/18:3)	TG(36:4)	M+H	TG	36	4	POS	C39 H69 O5	13.0702	617.514	content(μg/mL)	1.10453	0.0575075	0.00133053	1.60788	0.0129413	0.0237082	2.1544	2.43645	3.15702	1.51614	7.20495	2.65557	6.55588	5.67402	2.75923	2.0135	7.91551	9.83714	9.36915	8.11872	10.8699
1114	TG(15:1/3:0/20:6)	TG(38:7)	M+NH4	TG	38	7	POS	C41 H70 N1 O5	11.7724	656.525	content(μg/mL)	0.236536	0.00362782	0.000224969	0.198336	0.00211955	0.00112223	0.16765	0.271035	0.860603	1.08174	3.65963	1.20137	0.0784249	1.1905	0.417574	1.5751	0.259571	0.381573	0.284849	0.295747	0.355368
1115	TG(15:2/12:0/17:2CHO)	TG(44:4CHO)	M+H	TG	44	4	POS	C47 H81 O7	13.9916	757.598	content(μg/mL)	0.00503695	0.00261322	0.000174925	0.00640177	0.000508842	0.00104331	0.0303957	0.139959	0.843297	1.28181	3.89489	1.5291	2.47815	1.18221	0.665472	1.13466	0.304238	0.55302	0.331023	0.342504	0.579224
1116	TG(15:2/12:0/3:0)	TG(30:2)	M+H	TG	30	2	POS	C33 H59 O5	8.50543	535.436	content(μg/mL)	0.00769761	0.000713515	2.40877e-06	0.00514068	3.47777e-05	3.02133e-05	0.00385405	0.00467447	0.0228505	0.0229095	0.0937962	0.0594558	0.257093	0.0550958	0.0058696	0.0765856	0.0782013	0.0901626	0.141134	0.0902042	0.15042
1117	TG(15:2/16:2/3:0)	TG(34:4)	M+Na	TG	34	4	POS	C37 H62 Na1 O5	11.22	609.449	content(μg/mL)	0.721695	0.0110919	0.000486278	0.579745	0.00376943	0.00431199	0.546111	0.270331	0.238494	0.0723188	0.118457	0.0344166	1.16879	0.251557	0.46906	0.129309	1.01879	1.47645	1.38333	1.238	1.72212
1118	TG(15:2/3:0/17:3)	TG(35:5)	M+H	TG	35	5	POS	C38 H65 O5	14.0787	601.483	content(μg/mL)	0.0218546	0.00403263	0.00019887	0.199926	0.00123695	0.0015547	0.146999	0.246598	0.00113523	0.30576	0.801273	0.374561	1.09908	1.01043	0.31823	0.58349	0.392073	0.823175	0.810328	0.717508	1.07188
1119	TG(15:2/3:0/18:2)	TG(36:4)	M+NH4	TG	36	4	POS	C39 H72 N1 O5	13.2266	634.541	content(μg/mL)	2.86178	0.0730131	0.00249489	2.42813	0.0192799	0.0379279	4.06569	4.70817	5.79856	2.23289	11.3776	3.60009	7.99123	8.29639	5.28891	2.97917	15.1417	18.9947	19.3074	14.8273	21.6018
1120	TG(15:2CHO/10:0)	TG(25:2CHO)	M+H	TG	25	2	POS	C28 H47 O7	7.60096	495.332	content(μg/mL)	0.0244226	0.00328431	3.02448e-05	0.0879867	0.000579323	0.000727349	0.0878683	0.092583	0.192556	0.0989482	0.289839	0.193193	0.958285	0.353097	0.339929	0.10288	0.258955	0.305861	0.282826	0.203956	0.353132
1121	TG(15:2CHO/8:0/8:0)	TG(31:2CHO)	M+H	TG	31	2	POS	C34 H59 O7	9.45812	579.426	content(μg/mL)	0.00916657	0.000279412	7.70505e-06	0.00553499	9.09041e-05	0.000158242	0.0232396	0.0345389	0.431243	0.586727	1.36897	1.0886	0.895566	0.194079	0.441477	2.70003	0.327494	0.446817	0.376205	0.431332	0.560582
1122	TG(16:0/10:0/7:2CHO)	TG(33:2CHO)	M+H	TG	33	2	POS	C36 H63 O7	11.158	607.457	content(μg/mL)	0.0144017	0.00203146	8.10419e-06	0.022296	0.000245611	0.00105207	0.0875655	0.0396601	1.01437	1.0541	6.70257	4.67289	2.04909	0.46911	1.1719	2.02285	0.983977	1.23419	1.31714	0.925354	1.61991
1123	TG(16:0/14:1)	TG(30:1)	M+Na	TG	30	1	POS	C33 H60 Na1 O6	8.39117	575.428	content(μg/mL)	0.0738525	0.000373338	2.59386e-05	0.0502553	0.000328056	0.000219052	0.0451299	0.0212032	0.0956313	0.112171	0.0821865	0.063682	0.78036	0.158935	0.0360373	0.368914	0.467085	0.502284	0.573957	0.456433	0.627557
1124	TG(16:0/14:2/18:3)	TG(48:5)	M+NH4	TG	48	5	POS	C51 H92 N1 O6	16.5116	814.692	content(μg/mL)	0.0212545	0.0218037	0.010253	0.0698643	0.00557502	0.00784234	0.0652392	0.0316861	0.00698747	0.00588555	0.184568	0.161701	0.383534	0.0348293	0.0230892	0.0863302	0.0400478	0.0519408	0.0315093	0.0396966	0.0563114
1125	TG(16:0/15:0)	TG(31:0)	M+Na	TG	31	0	POS	C34 H64 Na1 O6	10.0095	591.46	content(μg/mL)	0.0407916	0.000751997	3.56467e-05	0.0562017	0.000387239	0.000393925	0.0509034	0.0294244	0.630277	0.168144	0.162298	0.0075987	0.865661	0.66536	0.116499	0.232031	0.150847	0.220884	0.13466	0.17527	0.25306
1126	TG(16:0/15:1/18:3)	TG(49:4)	M+NH4	TG	49	4	POS	C52 H96 N1 O6	17.0171	830.723	content(μg/mL)	0.083003	0.0435614	0.0142574	0.15561	0.0298673	0.0384037	0.483222	0.295375	0.0613342	0.125164	0.490053	0.332753	0.595346	0.286443	0.226636	0.132388	0.149751	0.124801	0.127063	0.115558	0.125487
1127	TG(16:0/15:2/18:3)	TG(49:5)	M+NH4	TG	49	5	POS	C52 H94 N1 O6	17.841	828.708	content(μg/mL)	0.262437	0.054	0.00293567	0.665191	0.0323072	0.0583769	0.3399	0.302722	0.177074	0.185079	0.757421	0.21442	0.450108	0.186306	0.264033	0.179662	0.21374	0.151568	0.198929	0.158403	0.206457
1128	TG(16:0/16:0)	TG(32:0)	M+Na	TG	32	0	POS	C35 H66 Na1 O6	9.91005	605.475	content(μg/mL)	1.24484	0.0264214	0.000545679	1.03467	0.00662173	0.0130084	1.56357	1.2049	2.50512	2.23762	2.92662	1.05307	10.0973	3.20592	1.24017	4.27981	4.9109	5.83363	6.14972	4.93	7.16152
1129	TG(16:0/16:0/14:3COOH)	TG(46:3COOH)	M+Na	TG	46	3	POS	C49 H86 Na1 O8	14.9751	825.621	content(μg/mL)	0.702856	0.123488	0.00158735	2.23037	0.0264886	0.0554886	6.8916	6.00584	2.10873	2.78777	0.771611	0.676754	2.60362	1.42951	2.93639	1.26722	3.42052	4.86192	5.25022	4.63596	6.28433
1130	TG(16:0/16:0/16:0CHO)	TG(48:0CHO)	M+NH4	TG	48	0	POS	C51 H100 N1 O7	17.1664	838.749	content(μg/mL)	0.0399267	0.00774674	0.00258814	0.052772	0.00209883	0.00789355	0.0199245	0.0636266	0.0482244	0.0516876	0.100377	0.099586	0.18538	0.113085	0.0814315	0.0732347	0.0955593	0.0827728	0.0775874	0.0765004	0.113825
1131	TG(16:0/16:0/18:0COOH)	TG(50:0COOH)	M+Na	TG	50	0	POS	C53 H100 Na1 O8	15.9178	887.731	content(μg/mL)	0.101213	0.0151495	0.000364201	0.12275	0.0032995	0.00680523	0.806286	1.28424	0.360004	0.31542	1.23078	0.417039	0.909577	0.306659	0.0457828	0.438882	1.47488	1.74387	1.87069	1.42244	2.03769
1132	TG(16:0/16:0/18:1COOH)	TG(50:1COOH)	M+Na	TG	50	1	POS	C53 H98 Na1 O8	15.6729	885.715	content(μg/mL)	0.0153566	0.0037096	0.000140151	0.000214863	0.00198526	0.00111692	0.029479	0.349483	0.285231	0.0480657	0.219907	0.359217	0.596765	0.133022	0.0467974	0.219234	1.545	2.46189	2.3438	1.95464	1.49695
1133	TG(16:0/16:0/20:1COOH)	TG(52:1COOH)	M+NH4	TG	52	1	POS	C55 H106 N1 O8	16.0123	908.791	content(μg/mL)	0.000751844	0.000121834	5.98463e-05	0.0322476	0.000112671	0.0020613	0.109985	0.436018	0.018726	0.00638523	0.86073	0.00942774	0.0397237	0.0369219	0.824875	0.0130344	0.168579	0.182317	0.218082	0.182967	0.277061
1134	TG(16:0/16:0CHO/18:1)	TG(50:1CHO)	M+Na	TG	50	1	POS	C53 H98 Na1 O7	16.1629	869.72	content(μg/mL)	0.172413	0.0463785	0.00601234	0.151329	0.0123057	0.0265911	1.02737	1.15836	0.757675	0.826683	1.87749	0.611827	1.04502	1.14896	0.405248	0.532416	1.11149	1.08536	0.907832	0.867263	1.17344
1135	TG(16:0/16:1/18:1CHO)	TG(50:2CHO)	M+Na	TG	50	2	POS	C53 H96 Na1 O7	15.7778	867.705	content(μg/mL)	0.146108	0.0263957	0.00282076	0.29698	0.0123662	0.0215483	0.949061	0.42341	0.614208	0.495808	0.829918	0.297303	0.71535	0.986478	0.0757464	0.687315	0.727089	1.01118	0.926556	0.818419	0.86595
1136	TG(16:0/17:0/20:0)	TG(53:0)	M+NH4	TG	53	0	POS	C56 H112 N1 O6	19.0182	894.848	content(μg/mL)	1.0257	0.248238	0.0540496	2.74084	0.227707	0.226753	0.332241	0.28025	0.207025	0.20803	1.14468	0.387265	0.79793	0.777237	0.498624	0.242035	0.186208	0.18598	0.213232	0.252733	0.342104
1137	TG(16:0/17:0/20:2)	TG(53:2)	M+Na	TG	53	2	POS	C56 H104 Na1 O6	18.2352	895.773	content(μg/mL)	0.141756	0.0537126	0.000248515	0.192664	0.0111099	0.0110923	0.0556901	0.097386	0.0143314	0.0333077	0.17771	0.046489	0.0539477	0.127296	0.0535071	0.028442	0.0384214	0.0491108	0.0400944	0.073695	0.0671561
1138	TG(16:0/17:1/18:1)	TG(51:2)	M+NH4	TG	51	2	POS	C54 H104 N1 O6	17.7924	862.786	content(μg/mL)	5.57916	2.75615	0.309215	7.42059	1.68962	1.92703	2.87345	3.47507	2.34199	1.91302	11.3597	4.03656	7.6285	5.44446	3.97215	2.35743	2.26225	2.2254	2.30304	2.80085	2.82307
1139	TG(16:0/18:0/18:1CHO)	TG(52:1CHO)	M+NH4	TG	52	1	POS	C55 H106 N1 O7	16.5305	892.796	content(μg/mL)	0.0432578	0.0100863	0.00595832	0.283122	0.00400702	0.00882789	0.141221	0.216168	0.173979	0.249604	0.327522	0.194532	0.220692	0.307241	0.0822661	0.181312	0.243781	0.269105	0.195217	0.159519	0.225864
1140	TG(16:0/18:0/18:1COOH)	TG(52:1COOH)	M+Na	TG	52	1	POS	C55 H102 Na1 O8	16.4172	913.747	content(μg/mL)	0.016219	0.00625511	0.000158476	0.0139492	0.00118004	0.000570249	0.154612	0.207335	0.0136631	0.0110465	0.0247419	0.0862936	0.0365603	0.0164607	0.0556646	0.170363	0.513034	0.675609	0.489329	0.518784	0.780385
1141	TG(16:0/18:0/20:0)	TG(54:0)	M+NH4	TG	54	0	POS	C57 H114 N1 O6	19.0624	908.864	content(μg/mL)	1.82349	0.508478	0.19484	3.96683	0.497316	0.679584	0.943366	0.722005	0.628511	0.527218	2.89426	0.946928	2.48245	1.83413	1.24575	0.590464	0.464084	0.591776	0.621273	0.483378	0.741786
1142	TG(16:0/18:0/22:0)	TG(56:0)	M+NH4	TG	56	0	POS	C59 H118 N1 O6	19.5334	936.895	content(μg/mL)	0.328272	0.0621773	0.0299881	0.825995	0.0640332	0.103556	0.227082	0.287243	0.171526	0.167344	0.941158	0.358932	0.717292	0.750986	0.359296	0.228741	0.16394	0.196151	0.164212	0.182057	0.146192
1143	TG(16:0/18:0CHO/16:1)	TG(50:1CHO)	M+Na	TG	50	1	POS	C53 H98 Na1 O7	15.9583	869.72	content(μg/mL)	0.238469	0.0712634	0.00939719	0.298789	0.0263923	0.0490648	1.7825	2.54794	1.57015	1.75488	3.82981	1.07469	1.765	2.04734	0.684263	1.83483	2.0144	1.95134	1.93873	1.18488	2.30852
1144	TG(16:0/18:0COOH/16:1)	TG(50:1COOH)	M+Na	TG	50	1	POS	C53 H98 Na1 O8	15.3872	885.715	content(μg/mL)	0.040507	0.00937387	9.69426e-05	0.0712615	0.00146886	0.00394223	0.352372	0.816625	0.547844	0.5508	1.54425	0.532765	1.54734	0.228034	0.0527863	0.497465	0.796945	2.47972	2.39063	1.52884	2.73321
1145	TG(16:0/18:0COOH/18:1)	TG(52:1COOH)	M+Na	TG	52	1	POS	C55 H102 Na1 O8	16.1304	913.747	content(μg/mL)	0.0244185	0.00434646	0.000371764	0.0746028	0.000916769	0.0019912	0.402075	0.672432	0.315289	0.208413	0.983105	0.360091	0.882972	0.144834	0.0904684	0.289801	1.34058	1.76945	1.722	1.36333	2.10009
1146	TG(16:0/18:1)	TG(34:1)	M+NH4	TG	34	1	POS	C37 H72 N1 O6	13.0335	626.535	content(μg/mL)	0.0391964	0.00431734	0.00011762	0.0732347	0.000703011	0.00328896	0.165371	0.283169	5.70769	10.1183	61.2243	24.7195	19.8882	10.4643	5.95893	20.8144	1.43792	4.15731	3.30118	2.47815	2.60242
1147	TG(16:0/18:1/18:1CHO)	TG(52:2CHO)	M+Na	TG	52	2	POS	C55 H100 Na1 O7	16.0628	895.736	content(μg/mL)	0.134564	0.0291126	0.00556358	0.173928	0.00988361	0.0195449	0.580163	0.594165	0.542395	0.626814	1.60774	0.295483	0.593813	0.789227	0.288428	0.591817	0.90451	0.743324	0.725325	0.580182	0.839276
1148	TG(16:0/18:1/18:1COOH)	TG(52:2COOH)	M+Na	TG	52	2	POS	C55 H100 Na1 O8	15.7531	911.731	content(μg/mL)	0.0134818	0.00407603	0.000164784	0.0807592	0.00142995	0.00139301	0.171011	0.453438	0.189312	0.0465589	0.248227	0.297794	0.550908	0.0148365	0.0664229	0.0845811	1.63069	2.08007	2.09361	1.8655	2.47581
1149	TG(16:0/18:1/19:1)	TG(53:2)	M+NH4	TG	53	2	POS	C56 H108 N1 O6	18.0196	890.817	content(μg/mL)	3.02346	1.49578	0.167399	5.0109	1.01325	1.10579	1.05895	1.56649	0.912416	0.849581	3.60347	1.45845	3.57245	2.18543	1.3003	1.02908	0.924733	0.992304	1.07234	1.54446	1.00708
1150	TG(16:0/18:1/20:4)	TG(54:5)	M+NH4	TG	54	5	POS	C57 H104 N1 O6	17.4144	898.786	content(μg/mL)	2.6088	0.36924	0.10372	2.7305	1.13371	0.89453	1.56554	1.86568	1.33427	1.08762	5.67868	2.08013	4.74493	2.89874	2.02173	1.27183	1.29743	1.15455	1.15897	1.1647	1.3083
1151	TG(16:0/18:1/23:1)	TG(57:2)	M+NH4	TG	57	2	POS	C60 H116 N1 O6	18.7571	946.88	content(μg/mL)	0.172257	0.0531753	0.0165135	0.235079	0.0426872	0.0348957	0.0954881	0.102546	0.0748564	0.119602	0.571752	0.18269	0.354882	0.313696	0.247205	0.113077	0.0855149	0.123003	0.0889058	0.144414	0.129373
1152	TG(16:0/18:1COOH/18:2)	TG(52:3COOH)	M+Na	TG	52	3	POS	C55 H98 Na1 O8	15.923	909.715	content(μg/mL)	0.00318655	0.00111706	5.98395e-05	0.0119077	0.000331858	0.000290746	0.00712602	0.0201717	0.0191236	0.00648346	0.0560506	0.013535	0.592496	0.0335265	0.024062	0.800213	0.70296	0.549974	0.937544	0.814803	0.59215
1153	TG(16:0/18:2/20:4)	TG(54:6)	M+NH4	TG	54	6	POS	C57 H102 N1 O6	17.1109	896.77	content(μg/mL)	0.665687	0.144579	0.0590132	0.747567	0.219267	0.170446	0.618205	0.840848	0.477481	0.435094	2.1807	0.92484	1.54658	1.13162	0.897295	0.501421	0.516403	0.476342	0.586287	0.413692	0.471615
1154	TG(16:0/24:8)	TG(40:8)	M+H	TG	40	8	POS	C43 H69 O5	14.1131	665.514	content(μg/mL)	0.0608019	0.0076947	0.000692312	0.22743	0.00548507	0.00524946	0.309307	0.440763	0.346275	0.0684184	0.412422	0.000522209	0.00125389	0.158939	0.141057	0.020234	0.332293	0.644526	0.464317	0.283429	0.745366
1155	TG(16:0/5:0/6:0)	TG(27:0)	M+NH4	TG	27	0	POS	C30 H60 N1 O6	8.81047	530.442	content(μg/mL)	0.0539666	0.00266195	4.1379e-05	0.091973	0.000576555	0.00138099	0.129433	0.169009	0.529493	0.689094	3.20148	2.6296	1.13659	0.604974	0.714452	1.88065	0.579543	0.706723	0.901452	0.483822	0.832703
1156	TG(16:0/6:0CHO/15:0)	TG(37:0CHO)	M+NH4	TG	37	0	POS	C40 H78 N1 O7	14.1483	684.577	content(μg/mL)	0.0199282	0.0084426	0.000119214	0.10309	0.00150751	0.00101198	0.326021	0.226611	1.87817	1.60992	5.39757	3.07239	4.80431	5.35493	8.33067	1.50225	0.473768	0.571723	0.337317	0.617817	0.885854
1157	TG(16:0CHO/18:1)	TG(34:1CHO)	M+Na	TG	34	1	POS	C37 H66 Na1 O7	11.238	645.47	content(μg/mL)	0.00337402	0.000572619	1.8644e-06	0.00489966	5.9026e-05	0.000113604	0.00669189	0.0134379	0.619827	0.756761	2.05687	0.368878	1.19935	1.09685	1.41369	1.64085	0.190304	0.24224	0.283184	0.224859	0.357767
1158	TG(16:0COOH/10:0/10:0)	TG(36:0COOH)	M+Na	TG	36	0	POS	C39 H72 Na1 O8	9.75109	691.512	content(μg/mL)	0.00363106	0.00133495	2.90447e-05	0.00579359	0.000262865	0.000297985	0.0373076	0.093523	0.14408	0.109637	0.101827	0.0305608	0.141277	0.195561	0.0240723	0.409074	0.0494518	0.0652462	0.0687772	0.0650232	0.100043
1159	TG(16:0COOH/18:0/18:1)	TG(52:1COOH)	M+Na	TG	52	1	POS	C55 H102 Na1 O8	16.3115	913.747	content(μg/mL)	0.0212792	0.00425252	0.000165576	0.010675	0.000806406	0.00053697	0.180714	0.156173	0.0110017	0.0178354	0.0266204	0.0561904	0.0365603	0.0167968	0.0443146	2.30898e-05	0.342779	0.369585	0.356108	0.317162	0.606018
1160	TG(16:1/10:0)	TG(26:1)	M+Na	TG	26	1	POS	C29 H52 Na1 O6	7.57597	519.366	content(μg/mL)	0.0404204	0.000936389	1.54455e-05	0.0186703	0.000162463	0.000368892	0.0210122	0.0227641	0.0542514	0.216475	0.856772	0.364046	3.67287	0.739943	0.302474	0.61371	0.104961	0.114871	0.184057	0.117285	0.174105
1161	TG(16:1/12:0)	TG(28:1)	M+Na	TG	28	1	POS	C31 H56 Na1 O6	8.9297	547.397	content(μg/mL)	0.0569717	0.000648058	2.43791e-05	0.0370295	0.000243167	0.000648849	0.0231212	0.0232691	0.0797551	0.035515	0.099601	0.0376676	0.459683	0.179412	0.0411121	0.159533	0.140949	0.228681	0.236405	0.161527	0.294759
1162	TG(16:1/14:0)	TG(30:1)	M+Na	TG	30	1	POS	C33 H60 Na1 O6	8.97836	575.428	content(μg/mL)	0.210498	0.00129977	7.61585e-05	0.114163	0.00143229	0.000708781	0.110614	0.0633543	0.646236	0.328191	0.620243	0.189707	2.49713	0.522202	0.15477	0.843057	0.685978	0.970323	1.01496	0.800963	1.14592
1163	TG(16:1/14:0/18:0CHO)	TG(48:1CHO)	M+NH4	TG	48	1	POS	C51 H98 N1 O7	15.3144	836.734	content(μg/mL)	0.0329485	0.00732739	0.000576091	0.0329251	0.00172926	0.00369909	0.162941	0.308533	0.0139299	0.358648	0.00142507	0.134719	0.332439	0.0251097	0.0302796	0.201574	0.218491	0.257717	0.262146	0.199149	0.286401
1164	TG(16:1/16:0)	TG(32:1)	M+NH4	TG	32	1	POS	C35 H68 N1 O6	10.1542	598.504	content(μg/mL)	0.00829239	6.68556e-05	8.73468e-07	0.00582	0.000196267	0.000377099	0.0232101	0.123309	0.383746	0.235632	0.775047	0.444305	0.487698	0.216523	0.0393748	0.574396	0.193539	0.311507	0.206537	0.148204	0.235795
1165	TG(16:1/17:1/18:1)	TG(51:3)	M+NH4	TG	51	3	POS	C54 H102 N1 O6	17.7456	860.77	content(μg/mL)	0.678988	0.0990837	0.0238042	0.779891	0.189409	0.294054	0.378221	0.506593	0.266367	0.260625	1.31357	0.448605	1.2229	0.663919	0.593272	0.305018	0.298664	0.315076	0.286225	0.22626	0.394262
1166	TG(16:1/18:1)	TG(34:2)	M+H	TG	34	2	POS	C37 H67 O6	11.1383	607.493	content(μg/mL)	0.557937	0.0155164	0.000412083	0.563121	0.00551604	0.00731643	0.858053	0.952568	4.26223	2.41096	2.46187	0.789899	12.1597	3.05673	1.02749	5.80736	3.29454	4.61683	4.47902	3.69299	5.59983
1167	TG(16:1/18:1/18:1COOH)	TG(52:3COOH)	M+Na	TG	52	3	POS	C55 H98 Na1 O8	15.82	909.715	content(μg/mL)	0.00233798	0.00209206	0.000126458	0.000112024	0.000339166	0.000688354	0.00702148	0.0324238	9.90084e-05	1.08176e-05	0.0561313	0.0135351	0.19005	0.01932	0.000292095	0.198963	0.45476	0.586149	0.607301	0.484485	0.638784
1168	TG(16:1/18:1/18:2)	TG(52:4)	M+NH4	TG	52	4	POS	C55 H102 N1 O6	17.283	872.77	content(μg/mL)	4.88721	1.81706	0.448717	3.68769	0.474155	0.538709	1.61576	1.93751	1.17137	1.06394	5.37785	2.15199	3.60579	2.94512	1.89963	1.33946	1.74563	1.38167	1.22991	1.32785	1.57087
1169	TG(16:1/18:3)	TG(34:4)	M+H	TG	34	4	POS	C37 H63 O6	10.5468	603.462	content(μg/mL)	0.226105	0.00747687	0.000200192	0.229498	0.00192226	0.00144716	0.313582	0.442073	0.6415	0.289485	0.652297	0.152007	0.485065	0.439769	0.242601	0.363065	0.885214	1.1643	1.01745	0.751103	2.08642
1170	TG(16:2/4:0/4:0)	TG(24:2)	M+Na	TG	24	2	POS	C27 H46 Na1 O6	7.49802	489.319	content(μg/mL)	0.015774	0.000987003	1.89497e-05	0.0166364	6.49736e-05	0.000213793	0.059553	0.0473636	0.0248483	0.0249922	0.0788266	0.0500188	0.266131	0.114142	0.0865447	0.0756798	0.0346663	0.0608385	0.0880964	0.0551448	0.0878662
1171	TG(16:2/6:0/6:0)	TG(28:2)	M+Na	TG	28	2	POS	C31 H54 Na1 O6	9.02876	545.381	content(μg/mL)	0.0451642	0.000725381	2.93762e-05	0.0394111	0.000193916	0.000286498	0.0420366	0.024309	0.10046	0.143788	0.380125	0.000125646	0.0137562	0.00877143	0.000128102	0.17192	0.0583725	0.090974	0.0850614	0.0621296	0.0440861
1172	TG(16:2/6:0/8:0CHO)	TG(30:2CHO)	M+H	TG	30	2	POS	C33 H57 O7	9.94674	565.41	content(μg/mL)	0.0046067	0.000309616	1.04136e-06	0.0115125	2.94299e-05	3.66205e-05	0.00768423	0.00920173	0.148607	0.660986	0.774691	1.31678	3.08774	1.35989	1.50603	0.213517	0.0683553	0.135454	0.128999	0.104633	0.13963
1173	TG(16:2CHO/14:0)	TG(30:2CHO)	M+H	TG	30	2	POS	C33 H57 O7	7.39363	565.41	content(μg/mL)	0.00329342	9.03795e-05	6.81946e-06	0.00286587	4.75911e-05	7.374e-05	0.00365551	0.0511965	0.0374281	0.0599526	0.0938634	0.685625	0.452218	0.089247	0.444072	0.0549179	0.14473	0.264471	0.234562	0.196212	0.263888
1174	TG(16:2CHO/18:1)	TG(34:3CHO)	M+H	TG	34	3	POS	C37 H63 O7	10.9574	619.457	content(μg/mL)	0.0115521	0.000540017	3.97081e-06	0.00227362	5.83835e-05	0.000224196	0.00632624	0.0160156	6.0878	8.27546	13.9056	7.08776	6.67533	7.0414	0.589392	12.0756	0.991261	1.20872	1.26291	1.01439	1.42152
1175	TG(16:2CHO/4:0/10:0)	TG(30:2CHO)	M+H	TG	30	2	POS	C33 H57 O7	8.15858	565.41	content(μg/mL)	0.0114492	0.000158839	1.33607e-05	0.0026486	0.000127375	3.15764e-05	0.0645951	0.0122506	0.0982929	0.926888	0.965828	1.33034	1.26305	1.12508	0.469263	2.24345	0.188481	0.243396	0.261141	0.204835	0.312811
1176	TG(16:2CHO/4:0/14:0)	TG(34:2CHO)	M+H	TG	34	2	POS	C37 H65 O7	10.8392	621.472	content(μg/mL)	0.000582084	0.00199151	3.85219e-05	0.0275308	0.000580747	0.00156314	0.109835	0.197624	1.67915	1.33396	2.44229	1.92524	2.54884	1.26574	1.82229	3.79063	0.301242	0.451173	0.464707	0.487741	0.576772
1177	TG(16:2CHO/4:0/18:1)	TG(38:3CHO)	M+H	TG	38	3	POS	C41 H71 O7	12.3723	675.519	content(μg/mL)	0.00250695	0.0024106	8.85418e-06	0.00966571	0.000474289	0.000158361	0.0396766	0.0838143	3.98003	2.99512	21.2087	8.60052	20.1593	6.79578	4.06192	3.12935	0.271817	0.306904	0.297318	0.345967	0.464672
1178	TG(16:2CHO/4:0/8:0)	TG(28:2CHO)	M+H	TG	28	2	POS	C31 H53 O7	7.23756	537.379	content(μg/mL)	0.00477471	0.000505047	5.1361e-06	0.0105365	5.39447e-05	0.000119382	0.0177117	0.0182611	0.159689	0.382782	0.4977	0.766942	1.68094	0.392716	0.548479	1.00565	0.247378	0.359253	0.432066	0.28963	0.472886
1179	TG(16:3/4:0/18:0)	TG(38:3)	M+Na	TG	38	3	POS	C41 H74 Na1 O5	15.1498	669.543	content(μg/mL)	0.176872	0.00623987	0.000183452	0.166482	0.00120362	0.00217143	0.249622	0.271233	0.000348838	0.0155632	0.117531	0.180422	0.000850911	0.70802	0.262202	0.0900019	0.850302	0.957314	1.1135	1.0706	1.11284
1180	TG(16:3CHO/8:0/10:0)	TG(34:3CHO)	M+H	TG	34	3	POS	C37 H63 O7	10.1564	619.457	content(μg/mL)	0.00493252	1.39075e-06	3.38654e-06	5.7969e-05	0.000463145	7.6146e-07	0.00324575	9.03557e-05	0.585532	0.404768	1.70646	1.04926	1.63824	0.448843	0.144558	0.626388	0.271325	0.321956	0.39754	0.294905	0.480304
1181	TG(17:0/16:1/18:1)	TG(51:2)	M+NH4	TG	51	2	POS	C54 H104 N1 O6	17.6111	862.786	content(μg/mL)	4.86267	0.937272	0.0424704	5.58361	0.278051	1.5535	2.64324	3.00155	2.19385	0.536986	9.36435	3.76386	8.0325	5.08106	3.59472	2.20154	1.75891	1.99299	2.12045	2.28567	2.45471
1182	TG(17:0/18:0/18:0)	TG(53:0)	M+NH4	TG	53	0	POS	C56 H112 N1 O6	18.8194	894.848	content(μg/mL)	1.40722	0.392855	0.121269	3.70745	0.383653	0.346662	0.569872	0.706721	0.404527	0.453051	2.54713	0.839684	1.74778	1.55513	0.401002	0.361123	0.353822	0.469099	0.441396	0.54234	0.620566
1183	TG(17:0/18:0/20:4)	TG(55:4)	M+NH4	TG	55	4	POS	C58 H108 N1 O6	17.9503	914.817	content(μg/mL)	0.192705	0.0858301	0.00516294	0.4007	0.0510658	0.0527744	0.121507	0.0837527	0.0368806	0.0416752	0.188241	0.0556326	0.205523	0.0626178	0.0942807	0.0452505	0.0495448	0.0394857	0.0416036	0.0628981	0.0695874
1184	TG(17:0/18:1)	TG(35:1)	M+Na	TG	35	1	POS	C38 H70 Na1 O6	10.8964	645.506	content(μg/mL)	0.120464	0.00014027	3.01968e-05	0.0428827	0.000205007	0.00086752	0.00867228	0.0805772	0.252432	0.0443445	0.306273	0.0659701	0.444665	0.362262	0.0229301	0.0301222	0.303798	0.455312	0.386909	0.27301	0.438937
1185	TG(17:0/18:1/18:2)	TG(53:3)	M+NH4	TG	53	3	POS	C56 H106 N1 O6	18.2509	888.801	content(μg/mL)	1.12881	0.804727	0.0837305	2.39209	0.551315	0.513903	0.959826	1.044	0.842323	0.705119	3.50865	1.24682	1.60001	1.83629	1.05099	0.792459	0.593242	0.734725	0.727807	0.930662	0.989584
1186	TG(17:0/19:1/19:1)	TG(55:2)	M+NH4	TG	55	2	POS	C58 H112 N1 O6	18.5781	918.848	content(μg/mL)	0.0394097	0.0137087	0.00149837	0.223976	0.0109553	0.00488214	0.0770759	0.0477713	0.0708831	0.0937502	0.157197	0.105558	0.315263	0.210224	0.0875228	0.0651174	0.0333704	0.064105	0.0542799	0.0472677	0.0490995
1187	TG(17:0CHO/18:1/17:3)	TG(52:4CHO)	M+H	TG	52	4	POS	C55 H97 O7	15.9457	869.723	content(μg/mL)	0.30998	0.0679751	0.00805767	0.00430904	0.0248574	0.0460807	1.41037	2.05279	1.51806	1.70717	2.94994	1.0815	1.64975	2.24462	0.683725	1.74808	2.14512	1.89437	1.88171	1.34148	2.22109
1188	TG(17:1/15:2/17:2)	TG(49:5)	M+NH4	TG	49	5	POS	C52 H94 N1 O6	15.5119	828.708	content(μg/mL)	0.0919806	0.0103679	0.000313521	1.29293	0.00140713	0.0114072	0.775788	1.19586	1.01671	0.574868	0.387548	1.63394	0.385271	1.73316	0.315	0.569573	1.11125	2.31638	2.17138	2.07132	3.94707
1189	TG(17:1/15:2CHO/18:2)	TG(50:5CHO)	M+H	TG	50	5	POS	C53 H91 O7	15.4397	839.676	content(μg/mL)	0.0228497	0.00417985	0.000761383	0.0781869	0.00276111	0.00401986	0.135604	0.136381	0.156763	0.130101	0.69205	0.0343571	0.346798	0.389019	0.03939	0.343249	0.0994621	0.105222	0.0831801	0.146953	0.176554
1190	TG(17:1/16:1/17:2)	TG(50:4)	M+NH4	TG	50	4	POS	C53 H98 N1 O6	16.2702	844.739	content(μg/mL)	0.225814	0.0743556	0.00135771	2.7786	0.016267	0.0329231	4.22313	7.69206	0.971493	1.62213	2.00026	3.21599	2.72674	1.62384	3.1486	1.4644	1.40667	2.0611	2.14674	1.80624	2.75193
1191	TG(17:1/18:1/18:1)	TG(53:3)	M+NH4	TG	53	3	POS	C56 H106 N1 O6	18.5499	888.801	content(μg/mL)	0.631588	0.27789	0.00743586	0.919059	0.120623	0.234001	0.280288	0.2831	0.280402	0.167699	0.95086	0.326879	0.794708	0.451467	0.24433	0.215623	0.20135	0.221284	0.164028	0.317336	0.249964
1192	TG(17:1/18:1/18:2)	TG(53:4)	M+NH4	TG	53	4	POS	C56 H104 N1 O6	17.5015	886.786	content(μg/mL)	0.695135	0.342356	0.0480149	2.73883	0.275059	0.287441	0.664931	0.421377	0.320577	0.27105	1.40175	0.484647	1.16989	0.650428	0.638499	0.26901	0.292591	0.262169	0.283934	0.30837	0.57746
1193	TG(17:1COOH/15:0/15:0)	TG(47:1COOH)	M+Na	TG	47	1	POS	C50 H92 Na1 O8	15.1593	843.668	content(μg/mL)	0.0571225	0.000482914	1.86482e-05	0.155254	0.00127335	0.00130335	0.386506	0.301656	1.23592	0.61848	0.361943	0.771271	0.580736	0.611022	0.720423	0.391867	0.408877	0.510663	0.628295	0.429624	0.728977
1194	TG(17:2/14:0/17:2COOH)	TG(48:4COOH)	M+H	TG	48	4	POS	C51 H89 O8	14.9687	829.655	content(μg/mL)	0.0183019	0.000240293	1.20232e-05	0.0255319	0.000176825	0.00104265	0.0461423	2.52091e-05	0.250124	0.0561874	0.555534	0.141455	0.719279	0.111317	0.22367	0.281154	0.304438	0.360446	0.240546	0.453111	0.544653
1195	TG(17:2/16:0/17:2COOH)	TG(50:4COOH)	M+H	TG	50	4	POS	C53 H93 O8	15.6433	857.686	content(μg/mL)	0.0269615	0.00481403	0.000101042	0.132157	0.00145718	0.00215568	0.204528	0.224971	0.373277	0.337947	0.478028	0.208085	0.57835	0.182574	0.349496	0.321399	1.21667	1.74218	1.57661	1.36751	1.93473
1196	TG(17:2/16:1/17:1COOH)	TG(50:4COOH)	M+H	TG	50	4	POS	C53 H93 O8	15.2585	857.686	content(μg/mL)	0.00112196	0.000231749	7.15227e-06	0.0722284	0.000600451	0.00118914	0.0908302	0.0316787	0.34506	0.103485	0.363951	0.246156	0.397168	0.0342897	0.113686	0.0979334	0.433959	0.638877	0.794179	0.687265	0.912128
1197	TG(17:2/18:1/17:2CHO)	TG(52:5CHO)	M+H	TG	52	5	POS	C55 H95 O7	15.7794	867.707	content(μg/mL)	0.0851139	0.0187404	0.00297067	0.0593339	0.00596166	0.0115197	0.313242	0.429586	0.429402	0.377909	0.249341	0.242544	0.210812	0.248622	0.0510177	0.327589	0.436006	0.637483	0.768849	0.349522	0.694026
1198	TG(17:2/4:0/15:0CHO)	TG(36:2CHO)	M+H	TG	36	2	POS	C39 H69 O7	10.3077	649.504	content(μg/mL)	0.00258016	0.00206871	4.1831e-05	0.00569883	2.38435e-05	0.00130572	0.0745924	0.194834	0.513979	1.01954	1.42424	1.0381	1.13796	0.210594	0.206091	2.74798	0.457948	0.517843	0.345948	0.319395	0.575215
1199	TG(17:2/4:0/15:1CHO)	TG(36:3CHO)	M+H	TG	36	3	POS	C39 H67 O7	10.2217	647.488	content(μg/mL)	0.0020286	0.000556968	8.64323e-06	0.0496308	1.99706e-05	0.000136125	0.00674582	0.239079	3.61848	4.66747	4.49419	2.13302	2.95779	3.00181	1.40314	8.07186	0.574244	0.783645	0.807024	0.632298	0.9619
1200	TG(17:2/9:1CHO/18:1)	TG(44:4CHO)	M+H	TG	44	4	POS	C47 H81 O7	14.7671	757.598	content(μg/mL)	0.0373524	0.0089898	2.70991e-05	0.113781	0.00161121	0.00236595	0.187782	0.878305	0.841133	1.20308	3.31327	0.463821	1.72912	0.826047	1.10743	1.50838	0.2404	0.544692	0.570977	0.363384	0.699092
1201	TG(17:2CHO/4:0/8:0)	TG(29:2CHO)	M+H	TG	29	2	POS	C32 H55 O7	7.71563	551.394	content(μg/mL)	0.00988447	0.00143276	4.13123e-06	0.0187502	4.20778e-05	0.000820326	0.00350498	0.00592356	0.196041	0.489366	0.941153	0.649817	0.527399	0.191831	0.754905	0.977546	0.173934	0.252498	0.314514	0.222051	0.347368
1202	TG(17:2CHO/6:0/10:0)	TG(33:2CHO)	M+H	TG	33	2	POS	C36 H63 O7	9.68473	607.457	content(μg/mL)	0.000740877	0.000192013	1.73802e-06	0.00292766	2.99428e-05	0.00152717	0.00338427	0.201832	3.53695	9.13818	8.01509	4.76056	4.50107	2.72712	1.61185	13.0775	1.27676	1.05653	0.98453	0.867703	1.49582
1203	TG(17:3/14:1/16:1)	TG(47:5)	M+H	TG	47	5	POS	C50 H87 O6	16.7186	783.65	content(μg/mL)	0.203812	0.120291	0.0106356	0.372801	0.0475684	0.0765931	0.97761	1.20219	1.03667	0.753661	4.59246	1.60401	2.86656	2.1212	1.54952	0.898766	0.913464	0.538951	0.899804	0.710349	0.870187
1204	TG(17:3/15:0/10:3CHO)	TG(42:6CHO)	M+NH4	TG	42	6	POS	C45 H76 N1 O7	11.6269	742.562	content(μg/mL)	0.29831	0.0430322	0.00065104	0.970817	0.00823977	0.0216999	2.37524	2.56478	2.91647	2.4629	11.0687	4.25793	9.79396	7.20959	4.72331	3.11748	1.55389	2.2048	2.27888	1.87637	2.88126
1205	TG(17:3/3:0/16:0)	TG(36:3)	M+H	TG	36	3	POS	C39 H71 O5	15.4101	619.53	content(μg/mL)	1.83564	0.22284	0.00393379	3.7461	0.0392499	0.0920106	5.77273	14.8422	64.713	31.8193	180.152	34.4851	73.9714	87.9991	26.0019	43.5371	12.2359	20.8315	21.0985	16.244	22.5335
1206	TG(17:3/3:0/2:0)	TG(22:3)	M+H	TG	22	3	POS	C25 H43 O5	2.20625	423.311	content(μg/mL)	0.0355556	0.0023876	5.25623e-05	0.0635642	0.000670769	0.000680758	0.127766	0.140953	0.0545256	0.0380733	0.218769	0.0856765	0.297318	0.155953	0.162538	0.066931	0.148569	0.118831	0.159213	0.1394	0.118686
1207	TG(17:3/7:0COOH/16:0)	TG(40:3COOH)	M+Na	TG	40	3	POS	C43 H74 Na1 O8	11.9834	741.528	content(μg/mL)	1.47488	0.232653	0.00370169	4.41968	0.0436067	0.114096	12.2533	9.88839	22.8885	16.4721	13.5649	7.67213	13.2645	8.38438	8.80719	11.685	7.34152	11.2509	10.1057	8.20156	14.2152
1208	TG(18:0/14:1)	TG(32:1)	M+Na	TG	32	1	POS	C35 H64 Na1 O6	8.88152	603.46	content(μg/mL)	0.169339	0.00323363	8.53264e-05	0.121046	0.00101505	0.00110808	0.193739	0.128679	0.312458	0.312674	0.454642	0.163115	1.26346	0.420262	0.100795	0.728959	0.709847	0.936722	0.889361	0.673108	1.00611
1209	TG(18:0/16:1)	TG(34:1)	M+Na	TG	34	1	POS	C37 H68 Na1 O6	9.74744	631.491	content(μg/mL)	0.673916	0.00910662	0.000311785	0.335112	0.00486371	0.00354329	0.503945	0.423242	0.909569	0.653599	1.10774	0.394697	2.2494	1.32118	0.623674	1.01986	2.0025	2.63005	2.24293	1.96146	2.72836
1210	TG(18:0/16:1/15:2)	TG(49:3)	M+NH4	TG	49	3	POS	C52 H98 N1 O6	17.9261	832.739	content(μg/mL)	0.581324	0.295478	0.0197352	1.26043	0.21897	0.266687	0.745459	0.785986	0.552229	0.533383	2.5531	1.09719	1.93985	1.37305	0.925287	0.583102	0.475897	0.603068	0.505779	0.367422	0.911787
1211	TG(18:0/17:1/18:1)	TG(53:2)	M+NH4	TG	53	2	POS	C56 H108 N1 O6	18.0452	890.817	content(μg/mL)	3.02346	1.49578	0.167399	5.0109	1.01325	1.10579	1.05895	1.56649	0.912416	0.849581	3.60347	1.45845	3.57245	2.18543	1.3003	1.02908	0.924733	0.992304	1.07234	1.54446	1.00708
1212	TG(18:0/18:0/18:0CHO)	TG(54:0CHO)	M+NH4	TG	54	0	POS	C57 H112 N1 O7	16.7362	922.843	content(μg/mL)	0.000804789	0.00037892	0.00214549	0.237073	0.001074	0.00345178	0.0713948	0.0739637	0.272343	0.201386	0.517303	0.227942	0.333147	0.406562	0.200068	0.0142665	0.016066	0.0317227	0.0199614	0.0143734	0.0296208
1213	TG(18:0/18:1)	TG(36:1)	M+Na	TG	36	1	POS	C39 H72 Na1 O6	11.0554	659.522	content(μg/mL)	1.64447	0.0290056	0.000932489	1.73522	0.0118062	0.010447	2.80038	2.05435	2.95472	1.68751	2.27239	1.664	19.6962	9.20757	3.14367	4.47768	6.4291	8.85148	9.1972	7.63374	11.8518
1214	TG(18:0/18:3)	TG(36:3)	M+Na	TG	36	3	POS	C39 H68 Na1 O6	9.61339	655.491	content(μg/mL)	0.0731489	0.00059488	3.88963e-05	0.0491743	0.000539738	0.000213165	0.0507813	0.00887409	0.00569807	0.00703151	0.596736	0.00613624	0.312331	0.0352627	0.0190794	0.038928	0.261138	0.288531	0.28938	0.251401	0.372654
1215	TG(18:0/20:0)	TG(38:0)	M+Na	TG	38	0	POS	C41 H78 Na1 O5	15.9988	673.574	content(μg/mL)	0.0637014	0.0057035	7.49485e-05	0.109967	0.000763493	0.00128153	0.128936	0.226084	0.618822	0.211193	0.678395	0.184359	0.491954	0.49384	0.225304	0.142549	0.351172	0.415986	0.329818	0.2823	0.312138
1216	TG(18:0/21:0/18:2)	TG(57:2)	M+NH4	TG	57	2	POS	C60 H116 N1 O6	18.9563	946.88	content(μg/mL)	0.0696925	0.020271	0.00629286	0.084179	0.0159163	0.0194779	0.0326691	0.0452431	0.0403109	0.0435018	0.146446	0.064192	0.275757	0.059774	0.057076	0.015394	0.0468157	0.0405327	0.0322133	0.0478197	0.0503798
1217	TG(18:0/23:0/18:1)	TG(59:1)	M+NH4	TG	59	1	POS	C62 H122 N1 O6	19.5804	976.927	content(μg/mL)	0.0568904	0.0142515	0.0070692	0.214167	0.0120575	0.0168553	0.0878247	0.0404209	0.0529467	0.0512449	0.285638	0.0771475	0.170531	0.180789	0.109208	0.0226408	0.0413811	0.0360962	0.0288622	0.0376341	0.0627291
1218	TG(18:0/4:0COOH/19:1)	TG(41:1COOH)	M+Na	TG	41	1	POS	C44 H80 Na1 O8	14.6972	759.575	content(μg/mL)	0.0211551	0.00310045	2.97887e-06	0.0750804	0.000581043	0.00122439	0.206033	0.136301	0.335247	0.16111	0.314073	0.0407481	0.24064	0.297124	0.135449	0.0748241	0.12672	0.229822	0.253723	0.116471	0.293791
1219	TG(18:0/6:0COOH/18:1)	TG(42:1COOH)	M+Na	TG	42	1	POS	C45 H82 Na1 O8	14.1532	773.59	content(μg/mL)	0.211591	0.0443503	0.000641633	0.95862	0.00885348	0.0127537	2.44047	2.86716	4.60244	1.53927	2.60257	1.20407	3.86223	2.70189	3.51373	2.0181	1.56988	2.28318	2.31463	2.0854	2.8158
1220	TG(18:0CHO/10:0/14:0)	TG(42:0CHO)	M+Na	TG	42	0	POS	C45 H84 Na1 O7	14.872	759.611	content(μg/mL)	0.0300134	0.00396592	0.000612367	0.0504163	0.00157695	0.00231064	0.336545	0.336487	0.927011	0.949283	0.796568	0.351664	1.43505	0.45636	0.363366	0.296475	0.15464	0.323607	0.238438	0.222819	0.503676
1221	TG(18:0CHO/14:0/15:0)	TG(47:0CHO)	M+Na	TG	47	0	POS	C50 H94 Na1 O7	15.7269	829.689	content(μg/mL)	0.0344167	0.0063705	0.000361831	0.309437	0.00176491	0.00503421	0.0510359	0.367887	0.156329	0.282418	0.03719	0.0346972	0.388515	0.401064	0.33536	0.102977	0.115406	0.160408	0.161551	0.154831	0.156842
1222	TG(18:0CHO/16:1/18:1)	TG(52:2CHO)	M+Na	TG	52	2	POS	C55 H100 Na1 O7	15.8722	895.736	content(μg/mL)	0.0692846	0.0183983	0.00284742	0.094072	0.00254198	0.012681	0.325864	0.429019	0.265242	0.231165	0.733808	0.317796	0.412017	0.591932	0.171002	0.298254	0.418022	0.418115	0.344523	0.264618	0.367573
1223	TG(18:0CHO/18:1/18:2)	TG(54:3CHO)	M+Na	TG	54	3	POS	C57 H102 Na1 O7	16.5974	921.752	content(μg/mL)	0.021948	0.00897927	0.00061754	0.0255038	0.00400934	0.00507785	0.135707	0.0895501	0.0678706	0.16077	0.0515053	0.0829171	0.093266	0.241677	0.029048	0.0632241	0.232457	0.273821	0.179639	0.158974	0.211082
1224	TG(18:0CHO/4:0/16:1)	TG(38:1CHO)	M+Na	TG	38	1	POS	C41 H74 Na1 O7	11.2968	701.533	content(μg/mL)	0.022412	0.00168384	1.69504e-05	0.00276968	0.000471803	0.000122545	0.0738844	0.0855338	2.89132	3.24562	4.57502	3.45982	5.32555	3.08736	1.40967	5.38179	0.33303	0.390727	0.381071	0.32531	0.455554
1225	TG(18:0CHO/4:0/4:0)	TG(26:0CHO)	M+Na	TG	26	0	POS	C29 H52 Na1 O7	8.27066	535.361	content(μg/mL)	0.00219485	0.00128779	8.31882e-07	0.0254795	0.000224086	0.000401406	0.0374291	0.166968	0.0908814	0.231871	0.425811	1.16964	4.29934	1.0879	2.22215	0.480619	0.168301	0.198707	0.164523	0.143122	0.23163
1226	TG(18:0COOH/14:0/14:0)	TG(46:0COOH)	M+Na	TG	46	0	POS	C49 H92 Na1 O8	14.7499	831.668	content(μg/mL)	0.00159022	0.000530505	1.06624e-05	0.0769473	0.000339964	0.00137586	0.0830777	0.0383262	0.250491	0.14062	1.28653	0.401196	0.662997	0.0214716	0.0511259	0.523182	0.439629	0.477957	0.806903	0.577167	0.654451
1227	TG(18:0COOH/15:0/16:0)	TG(49:0COOH)	M+Na	TG	49	0	POS	C52 H98 Na1 O8	15.5422	873.715	content(μg/mL)	0.00197064	0.000609889	5.19574e-06	0.0224143	0.000150068	0.000161388	0.0304378	0.0331909	0.116537	0.0222726	0.101306	0.0482282	0.0975767	0.0158169	0.0116918	0.0869217	0.243145	0.319226	0.474899	0.292174	0.361079
1228	TG(18:0COOH/16:0/16:0)	TG(50:0COOH)	M+Na	TG	50	0	POS	C53 H100 Na1 O8	15.4902	887.731	content(μg/mL)	0.00924508	4.42979e-06	7.37608e-06	0.0314543	0.000292459	0.000830792	0.0741989	0.0144611	0.133381	0.0285934	0.197686	0.0483629	0.38684	0.0261752	0.0354946	0.142011	0.300656	0.344205	0.404738	0.309088	0.44334
1229	TG(18:0COOH/18:0/18:1)	TG(54:1COOH)	M+Na	TG	54	1	POS	C57 H106 Na1 O8	16.2006	941.778	content(μg/mL)	0.013411	0.00332268	0.00024526	0.0513785	0.00156608	0.00106676	0.169943	0.222986	0.0112861	0.0680009	0.263351	0.0497749	0.169234	0.180399	0.192922	0.165196	0.297168	0.42177	0.345679	0.311682	0.38645
1230	TG(18:0COOH/18:1/18:1)	TG(54:2COOH)	M+Na	TG	54	2	POS	C57 H104 Na1 O8	15.8323	939.762	content(μg/mL)	0.00728057	0.00234196	4.47236e-05	0.0138759	0.000666388	0.000908918	0.0828191	0.0857888	0.0164502	0.0446298	0.0839772	0.0906927	0.164473	0.0332668	0.850624	0.0155614	0.652943	0.802861	0.717054	0.374684	0.570936
1231	TG(18:0COOH/18:1/18:2)	TG(54:3COOH)	M+H	TG	54	3	POS	C57 H103 O8	15.4696	915.765	content(μg/mL)	0.00118248	0.000793161	6.75285e-05	0.00940903	5.20414e-05	0.000317978	0.000136062	0.0226541	0.0159264	0.0108889	0.250983	0.0350069	0.10698	0.0247859	0.338012	0.167998	0.275487	0.378392	0.337543	0.47328	0.682008
1232	TG(18:0COOH/4:0/16:0)	TG(38:0COOH)	M+Na	TG	38	0	POS	C41 H76 Na1 O8	11.2267	719.543	content(μg/mL)	0.78982	0.0612702	0.00114288	0.850568	0.0132327	0.0578669	6.37855	6.20868	3.86644	3.1535	3.25795	1.16671	3.27642	4.27956	2.54646	3.10517	1.9463	2.79664	2.84302	2.11099	3.7296
1233	TG(18:0COOH/7:0/9:0)	TG(34:0COOH)	M+Na	TG	34	0	POS	C37 H68 Na1 O8	10.679	663.481	content(μg/mL)	0.51868	0.0597577	0.000975945	0.723051	0.00640088	0.0209214	1.72693	3.02325	1.24776	0.292172	0.774546	0.301996	0.457761	0.227861	0.246848	0.866259	0.938797	1.3108	1.30122	1.06399	1.46286
1234	TG(18:1/14:0)	TG(32:1)	M+NH4	TG	32	1	POS	C35 H68 N1 O6	9.79974	598.504	content(μg/mL)	0.024541	0.000259991	7.25201e-06	0.0177598	0.00013009	0.000144355	0.0846109	0.0133928	0.333486	0.288211	0.80048	0.260865	0.65317	0.385357	0.112873	0.293474	0.141754	0.237691	0.193035	0.18912	0.298023
1235	TG(18:1/16:0)	TG(34:1)	M+NH4	TG	34	1	POS	C37 H72 N1 O6	10.8135	626.535	content(μg/mL)	0.0815576	0.00554515	9.51874e-05	0.146427	0.00126814	0.00255961	0.200896	0.276976	1.34702	0.684023	2.75746	0.937487	2.83969	1.85212	0.647489	0.935666	0.709487	0.729836	0.653847	0.500991	0.728536
1236	TG(18:1/18:1)	TG(36:2)	M+Na	TG	36	2	POS	C39 H70 Na1 O6	10.8545	657.506	content(μg/mL)	0.544111	0.00683507	0.000194215	0.136562	0.00384161	0.00476215	0.630562	0.46574	1.33126	0.555529	1.86616	0.622133	6.08273	2.81982	0.513151	0.851694	1.65999	2.10865	2.03292	1.80526	2.57495
1237	TG(18:1/18:1/19:1)	TG(55:3)	M+NH4	TG	55	3	POS	C58 H110 N1 O6	17.9136	916.833	content(μg/mL)	0.397885	0.198239	0.0195586	0.718351	0.0641487	0.136876	0.317242	0.399423	0.194573	0.144508	1.36997	0.439595	1.1155	0.795741	0.511494	0.171537	0.225973	0.286968	0.151401	0.191352	0.245947
1238	TG(18:1/18:1/21:3)	TG(57:5)	M+NH4	TG	57	5	POS	C60 H110 N1 O6	17.9212	940.833	content(μg/mL)	0.0242661	0.0071436	0.000942992	0.102206	0.00645124	0.00567782	0.0481937	0.0585131	0.0513767	0.0273404	0.262111	0.0810087	0.205415	0.135741	0.0564581	0.0133305	0.0384888	0.0316211	0.0456424	0.032121	0.0752294
1239	TG(18:1/18:1/23:1)	TG(59:3)	M+NH4	TG	59	3	POS	C62 H118 N1 O6	18.3786	972.895	content(μg/mL)	0.0047894	0.00286936	0.000434839	0.00729864	0.00370739	0.0029785	0.00718123	0.00850022	0.0164863	0.00557425	0.0284026	0.153174	0.045731	0.0344571	0.142532	0.0092067	0.0159672	0.030299	0.0182793	0.0168466	0.0332137
1240	TG(18:1/18:2/18:3)	TG(54:6)	M+NH4	TG	54	6	POS	C57 H102 N1 O6	17.0345	896.77	content(μg/mL)	1.01268	0.35158	0.134962	0.477733	0.158715	0.344268	0.664881	0.901135	0.638863	0.603261	2.85125	1.04603	2.31388	1.59791	1.16178	0.658775	0.619057	0.562086	0.592669	0.502772	0.719614
1241	TG(18:1/18:2/20:5)	TG(56:8)	M+H	TG	56	8	POS	C59 H99 O6	16.9076	903.744	content(μg/mL)	0.595834	0.33292	0.01521	0.76397	0.134101	0.315913	0.74267	1.00377	0.635712	0.520422	2.35234	1.08066	1.86514	1.54117	1.34358	0.462287	0.713441	0.646771	0.781077	0.724592	0.802253
1242	TG(18:1/18:3)	TG(36:4)	M+H	TG	36	4	POS	C39 H67 O6	9.49684	631.493	content(μg/mL)	0.42206	0.0118407	0.000411617	0.529063	0.00370028	0.00623016	0.583342	0.526807	0.863802	0.671233	1.12184	0.263203	3.36874	1.49983	0.295028	0.942686	2.55774	3.65918	3.54092	1.24326	4.3887
1243	TG(18:1/18:3/20:5)	TG(56:9)	M+H	TG	56	9	POS	C59 H97 O6	16.7117	901.728	content(μg/mL)	0.338968	0.227054	0.0111525	0.069139	0.094125	0.114419	0.58099	0.661494	0.537395	0.399636	2.0651	0.932662	2.10937	1.39791	1.0011	0.486647	0.494231	0.471836	0.477016	0.430439	0.51334
1244	TG(18:1/22:4)	TG(40:5)	M+H	TG	40	5	POS	C43 H75 O5	15.3559	671.561	content(μg/mL)	0.0681888	0.00389305	8.65237e-05	0.0935437	0.00044697	0.00138955	0.158712	0.14462	1.06581	0.0941792	1.08257	0.166871	1.42706	1.74516	0.407428	0.000200931	0.512387	0.617907	0.604679	0.465815	0.865641
1245	TG(18:1/22:7)	TG(40:8)	M+H	TG	40	8	POS	C43 H69 O5	13.7839	665.514	content(μg/mL)	2.54676	0.0762825	0.00294042	2.87218	0.0226943	0.0272514	2.57439	3.25263	6.66057	2.06815	0.949608	3.05644	5.74769	4.82004	0.0701693	0.275917	4.0773	6.72596	7.00369	5.72062	9.55609
1246	TG(18:1/4:0/18:0)	TG(40:1)	M+NH4	TG	40	1	POS	C43 H84 N1 O6	15.5327	710.629	content(μg/mL)	0.0273063	0.0190999	1.28551e-08	0.0878996	0.00529501	0.014945	0.193773	0.248073	0.124769	2.46077	4.01616	14.2077	1.27593	0.0983317	0.0442039	2.7712	0.414297	0.604746	0.459361	0.427701	0.362805
1247	TG(18:1/7:0COOH)	TG(25:1COOH)	M+Na	TG	25	1	POS	C28 H48 Na1 O8	7.59369	535.324	content(μg/mL)	0.113391	0.0020307	1.28971e-05	0.0589285	0.000448216	0.000692796	0.0129052	0.145312	0.0259277	0.120931	0.137762	0.128237	3.57163	0.413164	0.309885	0.832833	0.181714	0.294911	0.280384	0.220111	0.20097
1248	TG(18:1/8:0)	TG(26:1)	M+Na	TG	26	1	POS	C29 H52 Na1 O6	6.52032	519.366	content(μg/mL)	0.0132649	8.27761e-05	8.71302e-06	0.00582821	9.49842e-05	8.69673e-05	0.0106377	0.00655295	0.0309851	0.0696121	0.142059	0.0609721	1.03253	0.165558	0.0197455	0.213198	0.0987043	0.10423	0.0852777	0.0641535	0.0944431
1249	TG(18:1CHO/14:0/16:1)	TG(48:2CHO)	M+Na	TG	48	2	POS	C51 H92 Na1 O7	15.284	839.674	content(μg/mL)	0.0137636	0.00232505	0.000826547	0.00568887	0.000733316	0.00191778	0.0431435	0.0488262	0.0964013	0.198677	0.897463	7.58618e-05	0.190309	0.193838	0.0208648	0.615259	0.144215	0.134518	0.152254	0.104239	0.192902
1250	TG(18:1CHO/8:0/10:0)	TG(36:1CHO)	M+Na	TG	36	1	POS	C39 H70 Na1 O7	9.98269	673.501	content(μg/mL)	0.00531264	0.00117463	2.88602e-05	0.00539567	4.73302e-05	5.16533e-05	0.0408547	0.0495371	0.670667	1.38127	1.72691	0.834444	2.07123	1.58626	0.796433	2.24224	0.163405	0.255205	0.209334	0.211156	0.281245
1251	TG(18:1COOH/15:0/16:1)	TG(49:2COOH)	M+Na	TG	49	2	POS	C52 H94 Na1 O8	15.2868	869.684	content(μg/mL)	0.00438068	0.000418214	2.92914e-05	0.0908969	0.000193818	2.27717e-07	0.118443	0.0308724	0.42421	0.198302	0.123062	0.0877125	0.096937	0.0499744	0.0870033	0.0522608	0.104186	0.204171	0.154573	0.131343	0.207473
1252	TG(18:1COOH/16:0)	TG(34:1COOH)	M+NH4	TG	34	1	POS	C37 H70 N1 O8	9.13331	656.51	content(μg/mL)	0.0100862	0.00115512	1.07696e-05	0.0294864	0.000790897	0.000242926	0.0254912	0.016359	0.0948889	0.0100108	0.193495	0.0608909	0.171955	0.058657	0.0346952	0.091989	0.075887	0.11969	0.115008	0.0775852	0.128859
1253	TG(18:1COOH/18:1/18:2)	TG(54:4COOH)	M+Na	TG	54	4	POS	C57 H100 Na1 O8	15.7245	935.731	content(μg/mL)	0.000702569	0.000264106	2.00972e-05	0.0197575	0.000188621	0.000864826	0.0101212	0.0118007	0.0615255	0.0939492	0.487446	0.326983	0.393996	0.205439	0.250781	0.396968	0.226768	0.295678	0.313582	0.264534	0.441156
1254	TG(18:2/12:0)	TG(30:2)	M+Na	TG	30	2	POS	C33 H58 Na1 O6	8.5294	573.413	content(μg/mL)	0.0576875	0.00113247	3.40284e-05	0.0258419	0.000313982	0.000412439	0.0446856	0.0135069	0.0691021	0.0682106	0.133333	0.0507563	0.974161	0.114171	0.0223684	0.29142	0.307324	0.433272	0.392601	0.36214	0.500589
1255	TG(18:2/14:0)	TG(32:2)	M+NH4	TG	32	2	POS	C35 H66 N1 O6	9.08902	596.488	content(μg/mL)	0.00547739	0.000676586	6.74468e-07	0.0226994	0.000182377	0.000418779	0.0701818	0.0640005	0.021657	0.0340199	0.209893	0.148293	0.13798	0.0783543	0.0857354	0.0619955	0.021169	0.0496629	0.0508017	0.0346739	0.0336049
1256	TG(18:2/15:0)	TG(33:2)	M+H	TG	33	2	POS	C36 H65 O6	10.3341	593.478	content(μg/mL)	0.0798383	0.00134628	5.67351e-05	0.0906587	0.000626945	0.000871594	0.0838851	0.0737147	0.0730541	0.168115	0.105794	0.0415768	1.0833	0.345775	0.12451	0.361569	0.199887	0.32991	0.402505	0.302027	0.374221
1257	TG(18:2/18:1)	TG(36:3)	M+H	TG	36	3	POS	C39 H69 O6	10.7929	633.509	content(μg/mL)	0.938308	0.0128911	0.00067087	1.04414	0.00871739	0.00840381	0.628204	0.801196	4.11508	2.9966	3.58145	1.52192	18.6244	6.08264	1.76718	6.1027	4.39848	7.186	7.19722	6.34052	9.06714
1258	TG(18:2/18:2)	TG(36:4)	M+H	TG	36	4	POS	C39 H67 O6	10.1599	631.493	content(μg/mL)	0.89772	0.0210895	0.00039605	0.756536	0.00849878	0.00683831	0.778943	0.959774	6.81597	2.72971	6.31322	2.27249	8.3782	8.73152	2.60978	2.52846	5.12854	7.03379	7.04896	7.60617	8.69652
1259	TG(18:2/18:2/18:3)	TG(54:7)	M+NH4	TG	54	7	POS	C57 H100 N1 O6	16.7587	894.755	content(μg/mL)	0.133119	0.111542	0.0333284	0.121122	0.0321591	0.101601	0.131948	0.142157	0.109659	0.0780046	0.595993	0.171346	0.34336	0.282844	0.197028	0.110531	0.0982262	0.0984244	0.0849514	0.0707725	0.0728855
1260	TG(18:2/4:0/16:3)	TG(38:5)	M+H	TG	38	5	POS	C41 H69 O6	14.4869	657.509	content(μg/mL)	0.114435	0.0443512	0.00438442	0.0949875	0.00285395	0.00493499	0.368325	0.35426	10.5209	13.5494	63.6394	8.53996	15.7585	19.3389	5.1922	13.5152	2.1577	2.66747	2.11935	1.70285	2.01232
1261	TG(18:2/4:0/4:0)	TG(26:2)	M+Na	TG	26	2	POS	C29 H50 Na1 O6	8.55308	517.35	content(μg/mL)	0.0056904	0.000395021	9.82348e-06	0.00961949	0.000121624	0.000172351	0.00564388	0.012816	0.637513	0.454345	2.18108	5.49064	1.35456	0.664549	1.72809	1.53443	0.327984	0.521019	0.3723	0.345404	0.577605
1262	TG(18:2/6:0)	TG(24:2)	M+H	TG	24	2	POS	C27 H47 O6	8.51354	467.337	content(μg/mL)	0.0333876	0.0015986	1.08074e-05	0.0278663	0.000358984	0.000942207	0.0840671	0.114811	0.1059	0.121084	0.420229	0.266885	8.41332	0.748436	1.58286	0.142467	0.0736668	0.0645038	0.0798474	0.0682625	0.0807755
1263	TG(18:2/8:0)	TG(26:2)	M+Na	TG	26	2	POS	C29 H50 Na1 O6	4.51423	517.35	content(μg/mL)	0.00538434	0.000350942	4.26476e-06	0.00675773	4.18344e-05	5.91452e-05	0.00557223	0.0121488	0.00282254	0.00682457	0.00634024	0.00550908	0.0668092	0.0232559	0.0138102	0.0163004	0.0143753	0.0292799	0.0249201	0.0264593	0.0309373
1264	TG(18:2CHO/16:0/16:1)	TG(50:3CHO)	M+H	TG	50	3	POS	C53 H95 O7	16.4633	843.707	content(μg/mL)	0.573599	0.0798764	0.00763616	0.0863726	0.0327324	0.0739982	1.40142	2.8442	0.592866	0.715777	1.39972	0.485553	0.922767	0.560891	0.163	2.12895	2.62248	3.03549	2.57294	2.08528	2.73903
1265	TG(18:2CHO/17:0)	TG(35:2CHO)	M+H	TG	35	2	POS	C38 H67 O7	12.7219	635.488	content(μg/mL)	0.00647642	0.0015959	1.09886e-05	0.0207642	0.000161405	0.00103951	0.0437543	0.152262	1.74274	1.93636	5.5609	2.19357	2.77696	0.879816	1.03972	6.01324	1.24232	1.86661	1.60489	1.0104	1.50926
1266	TG(18:2CHO/18:1/18:2)	TG(54:5CHO)	M+H	TG	54	5	POS	C57 H99 O7	15.8249	895.739	content(μg/mL)	0.0304267	0.00877799	0.00124201	0.0169437	0.00425965	0.00449445	0.125849	0.17478	0.129069	0.119742	0.25949	0.105148	0.152963	0.24352	0.0402099	0.0909066	0.176672	0.178965	0.142079	0.096536	0.203685
1267	TG(18:2CHO/3:0/3:0)	TG(24:2CHO)	M+H	TG	24	2	POS	C27 H45 O7	7.60707	481.316	content(μg/mL)	0.0548312	0.00194958	3.61832e-05	0.0923015	0.00051827	0.000634256	0.108672	0.0913744	0.106063	0.0697257	0.183416	0.196187	0.787598	0.399782	0.168286	0.163599	0.207422	0.246579	0.321196	0.32374	0.652508
1268	TG(18:2CHO/4:0/10:0)	TG(32:2CHO)	M+H	TG	32	2	POS	C35 H61 O7	8.30999	593.441	content(μg/mL)	0.0135165	0.000779053	7.96593e-06	0.026709	0.000239186	0.000377214	0.0383941	0.0347326	1.08506	2.50699	3.16224	3.02337	1.35074	0.937171	1.33584	2.30318	0.177083	0.236722	0.277975	0.22218	0.343736
1269	TG(18:2CHO/4:0/18:0)	TG(40:2CHO)	M+H	TG	40	2	POS	C43 H77 O7	13.4251	705.566	content(μg/mL)	0.0221478	0.00170536	2.24903e-05	0.0562012	0.000152688	0.000620642	0.057242	0.0946169	13.1166	18.8033	44.1808	21.7273	46.6756	3.28057	3.38338	22.168	0.995425	1.63221	1.70242	1.23236	2.07931
1270	TG(18:2CHO/4:0/4:0)	TG(26:2CHO)	M+H	TG	26	2	POS	C29 H49 O7	8.19818	509.347	content(μg/mL)	0.00626063	0.000857671	1.54323e-05	0.019901	0.000145777	0.000558292	0.0425164	0.0456584	0.0667601	0.11931	0.460965	0.194483	0.146859	0.866039	0.102325	0.0390225	0.0755772	0.102328	0.101286	0.0890134	0.139838
1271	TG(18:2CHO/6:0/12:0)	TG(36:2CHO)	M+H	TG	36	2	POS	C39 H69 O7	10.9757	649.504	content(μg/mL)	0.00412149	0.000205019	4.66727e-06	0.0821913	0.000877609	8.29395e-05	0.110156	0.0214089	6.53201	14.5754	14.092	8.15311	11.3981	10.4657	4.81033	15.3506	0.78449	1.34888	1.05991	0.884771	1.3724
1272	TG(18:2CHO/8:0/10:0)	TG(36:2CHO)	M+H	TG	36	2	POS	C39 H69 O7	11.2675	649.504	content(μg/mL)	0.0162196	0.00231194	2.67058e-06	0.0356478	0.00056513	0.00119448	0.0837507	0.00997662	2.91374	3.02925	13.574	12.1618	13.2948	8.14478	5.92995	7.56308	0.290765	0.472768	0.569665	0.443193	0.525408
1273	TG(18:2COOH/16:1/16:1)	TG(50:4COOH)	M+H	TG	50	4	POS	C53 H93 O8	15.1714	857.686	content(μg/mL)	0.00113993	0.000522789	1.57668e-05	0.0726469	0.00114528	0.00114655	0.120624	0.0558989	0.210364	0.134821	0.354427	0.219064	0.26556	0.180291	0.113621	0.0954084	0.455599	0.455842	0.762157	0.545435	0.80205
1274	TG(18:3/10:0)	TG(28:3)	M+H	TG	28	3	POS	C31 H53 O6	8.22731	521.384	content(μg/mL)	0.125514	0.00304494	3.97559e-05	0.066372	0.000491599	0.00105463	0.0794252	0.120052	0.369959	0.707224	1.59228	0.99445	1.01773	2.09392	1.29543	0.704573	0.640102	0.777094	0.758064	0.589059	1.06706
1275	TG(18:3/14:1)	TG(32:4)	M+H	TG	32	4	POS	C35 H59 O6	8.3953	575.431	content(μg/mL)	0.025366	0.000109112	1.20937e-05	0.0142861	7.33119e-05	1.03724e-06	0.0131903	0.0346492	0.0502151	0.0792826	0.0338792	0.0917845	0.55981	0.0816171	0.0364342	0.279662	0.274636	0.354337	0.202019	0.16831	0.296108
1276	TG(18:3/4:0)	TG(22:3)	M+H	TG	22	3	POS	C25 H43 O5	2.83029	423.311	content(μg/mL)	0.0695927	0.00183825	2.50495e-05	0.0384042	0.00051704	0.000710478	0.0687978	0.103236	0.0466122	0.0421373	0.202859	0.090313	0.139731	0.0806173	0.109414	0.0428195	0.144866	0.160266	0.151917	0.0925063	0.148884
1277	TG(18:3/7:0COOH/16:0)	TG(41:3COOH)	M+Na	TG	41	3	POS	C44 H76 Na1 O8	12.7119	755.543	content(μg/mL)	0.0514003	0.00899978	0.000190542	0.247232	0.00233531	0.00558157	0.58513	0.0222536	0.919401	0.358379	0.0705024	0.336743	0.172543	0.0769165	0.750592	0.112371	0.274268	0.359432	0.493989	0.353539	0.577038
1278	TG(18:3CHO/12:0)	TG(30:3CHO)	M+H	TG	30	3	POS	C33 H55 O7	8.40224	563.394	content(μg/mL)	0.00466495	0.0015155	1.63637e-06	0.00109486	1.61523e-05	0.000467251	0.0501241	0.166968	0.110411	0.094954	0.768302	0.596078	0.420631	0.366382	0.303145	1.1401	0.181568	0.273486	0.253434	0.201693	0.395334
1279	TG(18:3CHO/16:0/16:1)	TG(50:4CHO)	M+H	TG	50	4	POS	C53 H93 O7	16.0158	841.692	content(μg/mL)	0.0802316	0.00130696	0.00130351	0.0126782	0.00307415	0.0135202	4.13517e-05	0.0917153	0.541449	0.62208	1.2567	0.0586915	0.702072	0.507353	0.0103043	0.400504	0.168558	0.155765	0.141131	0.114008	0.261978
1280	TG(18:3CHO/16:0/18:1)	TG(52:4CHO)	M+H	TG	52	4	POS	C55 H97 O7	16.1114	869.723	content(μg/mL)	0.217041	0.0363904	0.00564662	0.00430901	0.0161197	0.0308648	0.77871	1.19096	0.936859	0.95566	0.696959	0.744735	1.15687	1.2909	0.453778	0.573021	1.25661	1.21467	1.15069	0.864854	1.28814
1281	TG(18:3CHO/16:1/18:2)	TG(52:6CHO)	M+H	TG	52	6	POS	C55 H93 O7	15.6159	865.692	content(μg/mL)	0.0143865	0.00648514	0.00105542	0.0723537	0.00374101	0.00439355	0.202705	0.32259	0.344693	0.436276	0.0972756	0.0982009	1.41553	0.998659	0.52353	0.1917	0.130022	0.188458	0.132381	0.0875282	0.145524
1282	TG(18:3CHO/4:0/10:0)	TG(32:3CHO)	M+H	TG	32	3	POS	C35 H59 O7	8.82267	591.426	content(μg/mL)	0.0280758	5.66345e-05	3.81977e-06	0.00734055	4.41678e-05	0.00112995	0.00278126	0.00451229	0.38671	1.57885	5.61769	2.07844	3.31441	1.4684	0.939345	3.43479	0.311972	0.669324	0.44891	0.505603	0.6983
1283	TG(18:3CHO/4:0/8:0)	TG(30:3CHO)	M+H	TG	30	3	POS	C33 H55 O7	7.57196	563.394	content(μg/mL)	0.00903718	2.05537e-07	1.96039e-06	0.00755266	3.82337e-07	0.000177663	7.24203e-05	0.0156548	0.137371	0.497407	0.446715	0.402425	0.990675	0.349092	0.314675	0.540437	0.142365	0.23139	0.202667	0.158411	0.263519
1284	TG(18:3CHO/8:0/10:0)	TG(36:3CHO)	M+H	TG	36	3	POS	C39 H67 O7	10.1529	647.488	content(μg/mL)	0.00292812	0.000704012	9.87602e-06	0.0617383	4.2813e-05	0.000136125	0.0150169	0.251281	1.61204	4.09525	3.0835	1.54871	5.06937	3.35181	0.897109	5.02201	0.629198	0.540607	0.601026	0.591993	1.01215
1285	TG(18:4/15:1/16:1)	TG(49:6)	M+H	TG	49	6	POS	C52 H89 O6	16.794	809.665	content(μg/mL)	0.211626	0.118523	0.00939681	0.214693	0.0574531	0.0822478	0.484421	0.602355	0.413057	0.31524	2.05166	0.669019	1.30606	1.04863	0.720129	0.476353	0.347611	0.36335	0.355928	0.313052	0.480568
1286	TG(18:4/18:0/16:5CHO)	TG(52:9CHO)	M+Na	TG	52	9	POS	C55 H86 Na1 O7	15.3623	881.627	content(μg/mL)	0.261008	0.0356741	0.000549025	0.73349	0.00754786	0.0158224	2.11988	2.03552	0.508646	0.655886	1.60173	0.85632	1.5763	0.998712	1.15896	0.572006	0.791731	1.32662	1.27677	1.02507	1.53076
1287	TG(18:4/7:0COOH/15:0)	TG(40:4COOH)	M+Na	TG	40	4	POS	C43 H72 Na1 O8	10.8505	739.512	content(μg/mL)	0.173588	0.0334357	0.000494123	0.499577	0.00522298	0.0182988	1.89825	1.52813	0.406935	0.271228	0.0769464	0.0464269	0.35557	0.678445	0.425691	0.10969	0.728761	1.05311	1.11204	0.859302	1.27796
1288	TG(18:4CHO/18:1/18:1)	TG(54:6CHO)	M+H	TG	54	6	POS	C57 H97 O7	15.7651	893.723	content(μg/mL)	0.0357056	0.0148494	0.00113144	0.0492726	0.0042392	0.00821056	0.128299	0.212184	0.0534819	0.155488	0.171814	0.108154	0.138968	0.214413	0.0380911	0.0622311	0.315446	0.266259	0.312565	0.160161	0.36756
1289	TG(18:4COOH/16:0/18:0)	TG(52:4COOH)	M+H	TG	52	4	POS	C55 H97 O8	15.7289	885.718	content(μg/mL)	0.0101283	0.00267251	5.46946e-05	0.0229203	0.00104023	0.000741848	0.0424331	0.156865	0.0715583	0.0476354	0.103325	0.163402	0.442993	0.13536	0.0117359	0.0989343	1.3603	2.32522	2.28975	2.1459	2.81424
1290	TG(19:0/16:1)	TG(35:1)	M+Na	TG	35	1	POS	C38 H70 Na1 O6	10.5897	645.506	content(μg/mL)	0.110668	0.00022794	2.33737e-05	0.035153	0.000354546	0.00100669	0.0177965	0.165293	0.0138041	1.24609	3.6143	1.20247	0.152473	0.256985	0.833542	1.58051	0.701592	1.0533	1.04267	0.903977	1.47149
1291	TG(19:0/16:2)	TG(35:2)	M+Na	TG	35	2	POS	C38 H68 Na1 O6	10.3383	643.491	content(μg/mL)	0.0316636	8.35853e-05	7.39106e-06	0.00490463	4.26183e-05	0.000291562	0.0289527	0.00406508	0.0446374	0.0208493	0.08781	0.026082	0.162523	0.0934874	0.0250246	0.00629791	0.0966423	0.0913344	0.106678	0.0974949	0.151417
1292	TG(19:0/18:1)	TG(37:1)	M+Na	TG	37	1	POS	C40 H74 Na1 O6	11.7448	673.538	content(μg/mL)	0.0251701	0.000210184	0.000117946	0.00585796	0.000359831	0.000140847	0.109245	0.037536	0.712071	0.211233	0.0639384	0.307713	0.599786	2.1057	0.322564	0.565181	0.496778	0.789071	0.7907	0.687074	1.09149
1293	TG(19:0/18:1/18:2)	TG(55:3)	M+NH4	TG	55	3	POS	C58 H110 N1 O6	17.9823	916.833	content(μg/mL)	0.440231	0.128951	0.0195586	0.718351	0.0630046	0.118793	0.375815	0.45081	0.362184	0.307225	1.53959	0.579249	1.21244	0.90464	0.620163	0.36279	0.274895	0.333131	0.31646	0.316612	0.344612
1294	TG(19:0/18:2)	TG(37:2)	M+Na	TG	37	2	POS	C40 H72 Na1 O6	10.7734	671.522	content(μg/mL)	0.0164209	0.000242577	2.13557e-06	0.002466	3.64218e-05	7.85499e-05	0.0164005	0.0070693	0.0058071	0.0596787	0.0699148	0.0654922	0.0196535	0.0491049	0.0242049	0.00721575	0.123773	0.203777	0.149997	0.117373	0.149092
1295	TG(19:0CHO/13:0/16:1)	TG(48:1CHO)	M+NH4	TG	48	1	POS	C51 H98 N1 O7	16.1561	836.734	content(μg/mL)	0.00289773	0.00280743	0.0017731	5.41523e-06	0.000758352	0.00247701	0.00719891	0.0452983	0.0576487	0.0114561	0.141472	0.0342428	0.0482614	0.0396632	0.230911	0.0446284	0.0207105	0.0318405	0.0312287	0.0136283	0.0267033
1296	TG(19:0COOH/7:0/9:0)	TG(35:0COOH)	M+NH4	TG	35	0	POS	C38 H74 N1 O8	10.5706	672.541	content(μg/mL)	0.0811088	0.00898168	0.000120735	0.0954754	0.00248787	0.00733507	0.240833	0.484015	0.560762	0.118214	0.0920702	0.00702058	0.122466	0.140073	0.0807901	0.447578	0.225374	0.281179	0.376391	0.263452	0.411156
1297	TG(19:1CHO/16:0/17:3)	TG(52:4CHO)	M+H	TG	52	4	POS	C55 H97 O7	16.0525	869.723	content(μg/mL)	0.254788	0.0596895	0.00642038	0.00430904	0.0257381	0.0434505	1.33377	2.063	1.43759	1.64208	3.39814	1.00585	1.68304	0.883411	0.44136	0.573021	1.95412	1.57064	1.661	1.32221	1.6641
1298	TG(19:2/15:1CHO/16:1)	TG(50:4CHO)	M+H	TG	50	4	POS	C53 H93 O7	15.9503	841.692	content(μg/mL)	0.0649016	0.00130499	0.00110642	0.000263431	0.00285291	0.0135061	0.0921815	0.0624719	0.187066	0.496718	1.1266	0.0348513	0.951457	0.232898	0.0103043	0.236964	0.142799	0.156785	0.104907	0.0987754	0.217405
1299	TG(19:2/16:0/15:1COOH)	TG(50:3COOH)	M+H	TG	50	3	POS	C53 H95 O8	15.1908	859.702	content(μg/mL)	0.0020356	0.000951889	6.46254e-05	0.0064637	3.09183e-05	0.000139735	0.0100827	0.138194	0.0282669	0.0172308	0.0379878	1.73968e-05	0.0280074	0.0272878	0.289971	0.0342274	0.0624626	0.0725568	0.0617703	0.0655853	0.0890006
1300	TG(19:2/16:1/17:2CHO)	TG(52:5CHO)	M+H	TG	52	5	POS	C55 H95 O7	15.5845	867.707	content(μg/mL)	0.0450686	0.018216	0.00345174	0.0425047	0.00627969	0.0138314	0.310436	0.305781	0.560081	0.396065	0.74119	0.28404	0.322116	0.662719	0.0730558	0.533725	0.610089	0.821803	0.815377	0.728312	0.761223
1301	TG(19:2/4:0/15:1CHO)	TG(38:3CHO)	M+H	TG	38	3	POS	C41 H71 O7	11.4304	675.519	content(μg/mL)	0.0172691	0.00269486	6.21319e-06	0.0708191	3.27992e-05	0.00187824	0.124626	0.337119	4.70201	11.9505	16.7404	8.99413	23.4575	16.0134	8.65637	14.8049	0.61929	0.969163	0.999404	0.821833	1.46024
1302	TG(19:2CHO/18:1)	TG(37:3CHO)	M+H	TG	37	3	POS	C40 H69 O7	12.8125	661.504	content(μg/mL)	0.00321412	0.000918066	4.13681e-08	0.00824556	0.00017586	0.00029765	0.0215042	0.0456771	0.957065	0.811074	3.78874	2.12425	2.38108	2.33001	2.32898	0.970573	0.103259	0.0877451	0.191974	0.157381	0.26356
1303	TG(19:2CHO/18:1/17:3)	TG(54:6CHO)	M+H	TG	54	6	POS	C57 H97 O7	15.981	893.723	content(μg/mL)	0.0231962	0.00358772	0.000456483	0.0252597	0.00320316	0.00282275	0.0722856	0.140037	0.023906	0.0487575	0.0431956	0.0629044	0.0604124	0.0718713	0.0239928	0.0441808	0.152085	0.149988	0.134118	0.125979	0.157603
1304	TG(19:3/14:0/17:1COOH)	TG(50:4COOH)	M+H	TG	50	4	POS	C53 H93 O8	15.4476	857.686	content(μg/mL)	0.0154016	0.00205073	1.86845e-05	0.0275873	2.74456e-06	0.00140783	0.000171765	0.0960012	0.263894	0.12589	0.280243	0.187511	0.315837	0.0637112	0.07702	0.176977	0.986193	0.932274	0.907698	0.958468	1.44007
1305	TG(19:3/17:1COOH/18:1)	TG(54:5COOH)	M+H	TG	54	5	POS	C57 H99 O8	15.3905	911.733	content(μg/mL)	0.00761283	0.00497194	0.000191098	0.0326569	0.00143445	0.000203508	0.0182803	0.199217	0.137112	0.0218261	0.16402	0.000292622	0.219189	0.739596	0.0206134	0.0123165	0.950132	1.13622	1.20793	1.02666	1.34132
1306	TG(19:3/18:1/17:2COOH)	TG(54:6COOH)	M+H	TG	54	6	POS	C57 H97 O8	15.5922	909.718	content(μg/mL)	0.00159787	0.00229218	0.000114406	8.71749e-05	0.000381372	0.000227171	0.0146661	0.0205776	0.0120966	0.000156741	0.0560676	0.0136743	0.532395	0.0177278	0.0132283	1.03431	0.717271	0.514687	0.5362	0.754225	1.24492
1307	TG(19:3/7:0COOH/18:2)	TG(44:5COOH)	M+Na	TG	44	5	POS	C47 H78 Na1 O8	12.5297	793.559	content(μg/mL)	0.0484647	0.0205929	8.16571e-05	0.123526	0.00500364	0.00697229	0.515238	0.650441	1.23403	0.458261	0.142282	0.204658	0.341711	0.418764	0.0883977	0.141661	0.337518	0.732478	0.770516	0.607374	0.879905
1308	TG(19:4/12:0/14:0)	TG(45:4)	M+H	TG	45	4	POS	C48 H85 O6	16.713	757.634	content(μg/mL)	0.201128	0.155322	0.0109085	0.341183	0.0445716	0.0465432	0.278975	0.889963	0.663123	0.387376	3.86061	0.979342	2.60962	1.97845	0.899421	1.01247	0.733403	0.606273	0.610592	0.862607	0.712888
1309	TG(19:4/18:1/3:0)	TG(40:5)	M+H	TG	40	5	POS	C43 H73 O5	14.9036	669.545	content(μg/mL)	0.334497	0.0180206	0.000407165	0.383426	0.00260394	0.0172512	0.428751	0.980293	2.04826	0.559873	1.80729	0.723348	0.909967	1.53462	0.437433	0.314746	0.955933	1.24151	1.20057	0.909197	1.32594
1310	TG(19:4/3:0/16:0)	TG(38:4)	M+NH4	TG	38	4	POS	C41 H74 N1 O5	13.8206	660.556	content(μg/mL)	0.766209	0.0232157	0.000767788	0.725185	0.00512137	0.00683124	0.776231	0.732422	2.15966	0.694963	1.79	0.732191	1.718	1.25401	0.522241	0.39764	1.80178	2.22462	2.21925	1.71164	2.55531
1311	TG(19:4/4:0/6:0)	TG(29:4)	M+H	TG	29	4	POS	C32 H53 O6	10.1019	533.384	content(μg/mL)	0.00163048	0.000239794	8.07657e-06	0.00266952	6.40368e-05	0.000400038	0.00384292	0.166968	1.42661	1.33287	5.83845	3.28146	1.88963	1.56665	1.77158	1.86668	0.517682	0.423477	0.471928	0.38949	0.512791
1312	TG(20:0/8:0CHO)	TG(28:0CHO)	M+Na	TG	28	0	POS	C31 H56 Na1 O7	9.10133	563.392	content(μg/mL)	0.0031356	0.00206871	2.97162e-05	0.0254795	0.000365126	0.0011295	0.0650373	0.258432	0.392248	0.856278	1.71947	2.33215	3.9905	1.86486	3.22083	1.57865	0.211992	0.461015	0.503124	0.4079	0.608709
1313	TG(20:0CHO/18:1)	TG(38:1CHO)	M+Na	TG	38	1	POS	C41 H74 Na1 O7	13.6517	701.533	content(μg/mL)	0.0270397	0.00578582	0.000109692	0.0613128	0.000640647	0.0029657	0.22208	0.323798	2.15629	2.62681	5.55248	2.77898	4.40602	8.08464	7.21216	1.97377	0.363536	0.539393	0.46762	0.419541	0.643453
1314	TG(20:0COOH/14:0/16:0)	TG(50:0COOH)	M+Na	TG	50	0	POS	C53 H100 Na1 O8	15.65	887.731	content(μg/mL)	0.000725482	0.000214927	4.96566e-05	0.105077	2.39917e-05	0.000876466	0.0509242	0.0150317	0.287813	0.0785082	0.221271	0.0375009	0.307063	0.0993648	0.177056	0.0877444	0.36702	0.4568	0.608324	0.44099	0.585338
1315	TG(20:0COOH/16:0/16:0)	TG(52:0COOH)	M+Na	TG	52	0	POS	C55 H104 Na1 O8	15.7145	915.762	content(μg/mL)	0.0102522	0.00256652	8.00641e-05	0.00653872	0.00085146	0.00135154	0.0364413	0.0346759	0.0533349	0.0163127	0.340763	0.0363618	0.0478098	0.0245317	3.0811e-05	1.37809e-05	0.401985	0.427619	0.590797	0.517556	0.560273
1316	TG(20:1/18:0)	TG(38:1)	M+NH4	TG	38	1	POS	C41 H80 N1 O6	14.9615	682.598	content(μg/mL)	0.0158067	0.00751901	0.000710058	0.0333127	0.00153714	0.00562472	0.135058	0.217983	5.49893	10.8105	39.5613	16.8679	11.4847	8.79141	4.08441	13.9755	0.658196	1.41101	1.04631	0.795411	1.02429
1317	TG(20:1CHO/8:0/10:0)	TG(38:1CHO)	M+Na	TG	38	1	POS	C41 H74 Na1 O7	11.5149	701.533	content(μg/mL)	0.00758414	0.000662426	5.31301e-06	5.11928e-05	0.000590005	9.26919e-07	0.116532	0.024935	0.927754	1.49582	3.81956	2.04485	4.02118	5.46066	3.37564	1.07088	0.093254	0.112854	0.156067	0.10516	0.123458
1318	TG(20:2/12:0)	TG(32:2)	M+H	TG	32	2	POS	C35 H63 O6	9.6772	579.462	content(μg/mL)	0.268684	0.00470848	0.000112831	0.234001	0.00201867	0.0023762	0.301363	0.237971	1.07088	0.998997	0.861788	0.425684	3.9284	0.628866	0.304914	2.87059	0.825856	0.988712	0.978756	0.832172	1.2187
1319	TG(20:2/14:0)	TG(34:2)	M+H	TG	34	2	POS	C37 H67 O6	10.3508	607.493	content(μg/mL)	0.762378	0.0232133	0.000508362	0.735689	0.00762461	0.0121572	1.25505	1.47817	2.21049	2.24855	2.24359	0.749195	5.02311	1.59318	0.901163	4.29528	1.50193	3.5578	3.74107	3.41733	3.40314
1320	TG(20:2/16:1)	TG(36:3)	M+H	TG	36	3	POS	C39 H69 O6	10.018	633.509	content(μg/mL)	1.06257	0.0107464	0.000360534	1.03502	0.00348502	0.00630615	0.40723	0.569969	1.82272	1.19068	0.81912	0.937201	7.99804	1.64401	1.46712	1.34018	1.08712	3.61812	3.52585	2.88403	3.99184
1321	TG(20:2/18:2)	TG(38:4)	M+H	TG	38	4	POS	C41 H71 O6	10.5825	659.525	content(μg/mL)	0.586615	0.01722	0.000805824	0.379915	0.00387855	0.0072024	0.977938	0.449818	4.96951	1.8955	1.35309	1.51035	11.1311	8.5804	1.72952	2.16419	6.19794	9.05701	9.6347	7.75242	10.5901
1322	TG(20:2/8:0)	TG(28:2)	M+Na	TG	28	2	POS	C31 H54 Na1 O6	9.55017	545.381	content(μg/mL)	0.0035776	0.000143951	2.45401e-06	2.9282e-05	2.10055e-07	0.000262207	0.014436	0.0300521	0.0677229	0.0929213	0.225291	0.104694	0.0604469	4.85796	6.87079	0.203475	0.107057	0.112709	0.0895316	0.0717391	0.110795
1323	TG(20:2CHO/14:0/16:1)	TG(50:3CHO)	M+H	TG	50	3	POS	C53 H95 O7	16.2821	843.707	content(μg/mL)	0.216775	0.0293566	0.00233454	0.000592627	0.0140185	0.0286202	0.484012	0.196731	0.0254005	0.200158	0.272149	0.137821	0.444423	0.257424	0.0771636	0.907852	1.08733	1.20498	1.20837	0.798741	1.11736
1324	TG(20:2CHO/15:0)	TG(35:2CHO)	M+H	TG	35	2	POS	C38 H67 O7	12.7958	635.488	content(μg/mL)	0.0133002	0.000812949	1.10675e-05	0.010294	0.000118116	0.00102736	0.0272638	0.17084	1.24272	1.61002	4.93672	1.81476	2.61487	0.862421	1.21851	4.35731	0.984022	1.17034	1.19847	1.42031	1.36952
1325	TG(20:2CHO/16:0)	TG(36:2CHO)	M+H	TG	36	2	POS	C39 H69 O7	13.3462	649.504	content(μg/mL)	0.0656053	0.0102028	0.000151495	0.116126	0.00123921	0.00498401	0.328606	0.539736	33.3123	41.1648	93.7952	52.1625	63.4017	31.8343	56.9615	60.6662	4.82526	6.36903	6.62158	5.50545	7.99739
1326	TG(20:2CHO/18:1)	TG(38:3CHO)	M+H	TG	38	3	POS	C41 H71 O7	13.6451	675.519	content(μg/mL)	0.0506435	0.00646364	0.000123952	0.121949	0.00203023	0.00443887	0.511674	0.756579	18.652	23.0161	44.7597	23.9701	34.359	17.4195	49.2108	16.9219	2.26346	2.93797	3.24497	2.70046	4.11855
1327	TG(20:2CHO/4:0/10:0)	TG(34:2CHO)	M+H	TG	34	2	POS	C37 H65 O7	10.7082	621.472	content(μg/mL)	0.00340529	0.000255815	4.15447e-06	0.00221615	3.84508e-05	3.79149e-05	8.32152e-05	9.83807e-06	1.82309	1.75069	3.49296	3.24864	3.04878	1.05332	1.72615	3.71063	0.288574	0.387727	0.325841	0.234887	0.33591
1328	TG(20:2CHO/4:0/16:0)	TG(40:2CHO)	M+Na	TG	40	2	POS	C43 H76 Na1 O7	13.304	727.548	content(μg/mL)	1.31664	0.197551	0.00347299	4.51459	0.0516846	0.0995157	23.4128	10.9872	3.25385	0.839299	1.20639	1.08441	2.14716	1.93015	2.94298	0.724708	3.97636	6.10217	6.59068	5.67219	7.72226
1329	TG(20:2COOH/14:0/18:1)	TG(52:3COOH)	M+H	TG	52	3	POS	C55 H99 O8	15.6439	887.733	content(μg/mL)	0.000706891	0.000251172	3.60057e-05	0.0295353	0.000324432	0.000630471	0.0684249	0.0250944	0.210625	0.0797367	0.117973	0.0175454	0.153773	0.0755709	1.81449e-05	0.022073	0.250981	0.408524	0.46898	0.312588	0.542256
1330	TG(20:2COOH/18:1/18:2)	TG(56:5COOH)	M+H	TG	56	5	POS	C59 H103 O8	15.5357	939.765	content(μg/mL)	0.00880206	0.00284227	0.000103591	0.0162976	0.000636012	0.000867134	0.0520499	0.0911779	0.0161698	0.0446697	0.0838379	0.10389	0.164097	0.0338854	0.954393	0.0155138	0.551875	0.656474	0.642149	0.412589	0.757473
1331	TG(20:3/10:0)	TG(30:3)	M+H	TG	30	3	POS	C33 H57 O6	8.15286	549.415	content(μg/mL)	0.166901	0.00387965	8.55239e-05	0.181296	0.00164059	0.00216815	0.321743	0.308941	0.90696	0.668023	1.91482	0.543705	3.61265	0.916603	0.369869	1.78964	1.01199	1.19814	1.29535	1.08323	1.51641
1332	TG(20:3/18:3)	TG(38:6)	M+H	TG	38	6	POS	C41 H67 O6	9.54078	655.493	content(μg/mL)	0.0780114	0.000547944	3.51461e-05	0.0484478	0.000415625	0.000164003	0.0562733	0.00916569	0.000118703	0.0178439	0.273376	0.00615583	0.434457	0.0400502	0.00714745	0.0379531	0.249751	0.285591	0.271035	0.108699	0.406576
1333	TG(20:3/4:0COOH/19:0)	TG(43:3COOH)	M+Na	TG	43	3	POS	C46 H80 Na1 O8	14.5576	783.575	content(μg/mL)	0.0079367	0.00202425	6.87728e-06	0.0296984	0.000556776	0.000981113	0.0498766	0.0627487	0.0952139	0.000402021	0.327529	2.72151e-05	0.142023	0.0251757	0.0607125	0.0283551	0.059821	0.0836872	0.0608251	0.106497	0.16086
1334	TG(20:3/5:0/5:0)	TG(30:3)	M+H	TG	30	3	POS	C33 H57 O6	9.06164	549.415	content(μg/mL)	0.101998	0.00468294	3.31141e-05	0.0969734	0.00108522	0.00132587	0.217429	0.117757	0.417793	0.42033	1.41571	0.590046	2.37222	0.595642	0.338645	0.964758	0.976679	1.32698	1.32268	1.19584	2.09077
1335	TG(20:3CHO/14:0/16:0)	TG(50:3CHO)	M+H	TG	50	3	POS	C53 H95 O7	16.4991	843.707	content(μg/mL)	0.573599	0.0798764	0.00763616	0.0863726	0.0327324	0.0739982	1.40142	2.8442	0.592866	0.715777	1.39972	0.485553	0.922767	0.560891	0.163	2.12895	2.62248	3.03549	2.57294	2.08528	2.73903
1336	TG(20:3CHO/15:0/16:0)	TG(51:3CHO)	M+H	TG	51	3	POS	C54 H97 O7	16.6525	857.723	content(μg/mL)	0.0115717	0.000285336	0.0023514	0.0295623	0.000276522	0.00334183	0.0550707	0.0636314	0.139171	0.124826	0.859111	0.162127	0.27154	0.451737	0.150518	0.182812	0.0927295	0.111685	0.126935	0.0701514	0.134762
[truncated: 1,124 more rows]
